# Supplementary material for: Distributed forecasting and ant colony optimization for the bike-sharing rebalancing problem with unserved demands
Source: PLoS One. 2019 Dec 31;14(12):e0226204. doi: 10.1371/journal.pone.0226204 (PMC6938368; doi:10.1371/journal.pone.0226204)
Supplement: S3 Appendix — (ZIP) [file pone.0226204.s003.zip]

Archive with 157 entries (155 files):
- ╠ß╜╗╩2╛▌/
- ╠ß╜╗╩2╛▌/demand.csv
- ╠ß╜╗╩2╛▌/distance.csv
- ╠ß╜╗╩2╛▌/historical_record/
- ╠ß╜╗╩2╛▌/historical_record/station_3601.csv
- ╠ß╜╗╩2╛▌/historical_record/station_3602.csv
- ╠ß╜╗╩2╛▌/historical_record/station_3603.csv
- ╠ß╜╗╩2╛▌/historical_record/station_3604.csv
- ╠ß╜╗╩2╛▌/historical_record/station_3605.csv
- ╠ß╜╗╩2╛▌/historical_record/station_3606.csv
- ╠ß╜╗╩2╛▌/historical_record/station_3607.csv
- ╠ß╜╗╩2╛▌/historical_record/station_3608.csv
- ╠ß╜╗╩2╛▌/historical_record/station_3609.csv
- ╠ß╜╗╩2╛▌/historical_record/station_3610.csv
- ╠ß╜╗╩2╛▌/historical_record/station_3611.csv
- ╠ß╜╗╩2╛▌/historical_record/station_3612.csv
- ╠ß╜╗╩2╛▌/historical_record/station_3613.csv
- ╠ß╜╗╩2╛▌/historical_record/station_3614.csv
- ╠ß╜╗╩2╛▌/historical_record/station_3615.csv
- ╠ß╜╗╩2╛▌/historical_record/station_3616.csv
- ╠ß╜╗╩2╛▌/historical_record/station_3617.csv
- ╠ß╜╗╩2╛▌/historical_record/station_3618.csv
- ╠ß╜╗╩2╛▌/historical_record/station_3619.csv
- ╠ß╜╗╩2╛▌/historical_record/station_3620.csv
- ╠ß╜╗╩2╛▌/historical_record/station_3621.csv
- ╠ß╜╗╩2╛▌/historical_record/station_3622.csv
- ╠ß╜╗╩2╛▌/historical_record/station_3623.csv
- ╠ß╜╗╩2╛▌/historical_record/station_3625.csv
- ╠ß╜╗╩2╛▌/historical_record/station_3626.csv
- ╠ß╜╗╩2╛▌/historical_record/station_3627.csv
- ╠ß╜╗╩2╛▌/historical_record/station_3628.csv
- ╠ß╜╗╩2╛▌/historical_record/station_3629.csv
- ╠ß╜╗╩2╛▌/historical_record/station_3630.csv
- ╠ß╜╗╩2╛▌/historical_record/station_3631.csv
- ╠ß╜╗╩2╛▌/historical_record/station_3632.csv
- ╠ß╜╗╩2╛▌/historical_record/station_3633.csv
- ╠ß╜╗╩2╛▌/historical_record/station_3634.csv
- ╠ß╜╗╩2╛▌/historical_record/station_3635.csv
- ╠ß╜╗╩2╛▌/historical_record/station_3636.csv
- ╠ß╜╗╩2╛▌/historical_record/station_3637.csv
- ╠ß╜╗╩2╛▌/historical_record/station_3638.csv
- ╠ß╜╗╩2╛▌/historical_record/station_3639.csv
- ╠ß╜╗╩2╛▌/historical_record/station_3640.csv
- ╠ß╜╗╩2╛▌/historical_record/station_3641.csv
- ╠ß╜╗╩2╛▌/historical_record/station_3642.csv
- ╠ß╜╗╩2╛▌/historical_record/station_3643.csv
- ╠ß╜╗╩2╛▌/historical_record/station_3644.csv
- ╠ß╜╗╩2╛▌/historical_record/station_3645.csv
- ╠ß╜╗╩2╛▌/historical_record/station_3646.csv
- ╠ß╜╗╩2╛▌/historical_record/station_3647.csv
- ╠ß╜╗╩2╛▌/historical_record/station_3648.csv
- ╠ß╜╗╩2╛▌/historical_record/station_3649.csv
- ╠ß╜╗╩2╛▌/historical_record/station_3650.csv
- ╠ß╜╗╩2╛▌/historical_record/station_3651.csv
- ╠ß╜╗╩2╛▌/historical_record/station_3652.csv
- ╠ß╜╗╩2╛▌/historical_record/station_3653.csv
- ╠ß╜╗╩2╛▌/historical_record/station_3654.csv
- ╠ß╜╗╩2╛▌/historical_record/station_3655.csv
- ╠ß╜╗╩2╛▌/historical_record/station_3656.csv
- ╠ß╜╗╩2╛▌/historical_record/station_3657.csv
- ╠ß╜╗╩2╛▌/historical_record/station_3658.csv
- ╠ß╜╗╩2╛▌/historical_record/station_3659.csv
- ╠ß╜╗╩2╛▌/historical_record/station_3660.csv
- ╠ß╜╗╩2╛▌/historical_record/station_3661.csv
- ╠ß╜╗╩2╛▌/historical_record/station_3662.csv
- ╠ß╜╗╩2╛▌/historical_record/station_3663.csv
- ╠ß╜╗╩2╛▌/historical_record/station_3664.csv
- ╠ß╜╗╩2╛▌/historical_record/station_3666.csv
- ╠ß╜╗╩2╛▌/historical_record/station_3667.csv
- ╠ß╜╗╩2╛▌/historical_record/station_3668.csv
- ╠ß╜╗╩2╛▌/historical_record/station_3669.csv
- ╠ß╜╗╩2╛▌/historical_record/station_3670.csv
- ╠ß╜╗╩2╛▌/historical_record/station_3671.csv
- ╠ß╜╗╩2╛▌/historical_record/station_3672.csv
- ╠ß╜╗╩2╛▌/historical_record/station_3673.csv
- ╠ß╜╗╩2╛▌/historical_record/station_3674.csv
- ╠ß╜╗╩2╛▌/historical_record/station_3675.csv
- ╠ß╜╗╩2╛▌/historical_record/station_3676.csv
- ╠ß╜╗╩2╛▌/historical_record/station_3677.csv
- ╠ß╜╗╩2╛▌/historical_record/station_3678.csv
- ╠ß╜╗╩2╛▌/historical_record/station_3679.csv
- ╠ß╜╗╩2╛▌/historical_record/station_3680.csv
- ╠ß╜╗╩2╛▌/historical_record/station_3681.csv
- ╠ß╜╗╩2╛▌/historical_record/station_3682.csv
- ╠ß╜╗╩2╛▌/historical_record/station_3683.csv
- ╠ß╜╗╩2╛▌/historical_record/station_3684.csv
- ╠ß╜╗╩2╛▌/historical_record/station_3685.csv
- ╠ß╜╗╩2╛▌/historical_record/station_3686.csv
- ╠ß╜╗╩2╛▌/historical_record/station_3687.csv
- ╠ß╜╗╩2╛▌/historical_record/station_3688.csv
- ╠ß╜╗╩2╛▌/historical_record/station_3689.csv
- ╠ß╜╗╩2╛▌/historical_record/station_3690.csv
- ╠ß╜╗╩2╛▌/historical_record/station_3691.csv
- ╠ß╜╗╩2╛▌/historical_record/station_3692.csv
- ╠ß╜╗╩2╛▌/historical_record/station_3693.csv
- ╠ß╜╗╩2╛▌/historical_record/station_3694.csv
- ╠ß╜╗╩2╛▌/historical_record/station_3695.csv
- ╠ß╜╗╩2╛▌/historical_record/station_3696.csv
- ╠ß╜╗╩2╛▌/historical_record/station_3697.csv
- ╠ß╜╗╩2╛▌/historical_record/station_3699.csv
- ╠ß╜╗╩2╛▌/historical_record/station_3700.csv
- ╠ß╜╗╩2╛▌/historical_record/station_3701.csv
- ╠ß╜╗╩2╛▌/historical_record/station_3702.csv
- ╠ß╜╗╩2╛▌/historical_record/station_3703.csv
- ╠ß╜╗╩2╛▌/historical_record/station_3704.csv
- ╠ß╜╗╩2╛▌/historical_record/station_3705.csv
- ╠ß╜╗╩2╛▌/historical_record/station_3706.csv
- ╠ß╜╗╩2╛▌/historical_record/station_3707.csv
- ╠ß╜╗╩2╛▌/historical_record/station_3708.csv
- ╠ß╜╗╩2╛▌/historical_record/station_3709.csv
- ╠ß╜╗╩2╛▌/historical_record/station_3710.csv
- ╠ß╜╗╩2╛▌/historical_record/station_3711.csv
- ╠ß╜╗╩2╛▌/historical_record/station_3712.csv
- ╠ß╜╗╩2╛▌/historical_record/station_3713.csv
- ╠ß╜╗╩2╛▌/historical_record/station_3714.csv
- ╠ß╜╗╩2╛▌/historical_record/station_3715.csv
- ╠ß╜╗╩2╛▌/historical_record/station_3716.csv
- ╠ß╜╗╩2╛▌/historical_record/station_3717.csv
- ╠ß╜╗╩2╛▌/historical_record/station_3718.csv
- ╠ß╜╗╩2╛▌/historical_record/station_3719.csv
- ╠ß╜╗╩2╛▌/historical_record/station_3720.csv
- ╠ß╜╗╩2╛▌/historical_record/station_3721.csv
- ╠ß╜╗╩2╛▌/historical_record/station_3722.csv
- ╠ß╜╗╩2╛▌/historical_record/station_3723.csv
- ╠ß╜╗╩2╛▌/historical_record/station_3724.csv
- ╠ß╜╗╩2╛▌/historical_record/station_3725.csv
- ╠ß╜╗╩2╛▌/historical_record/station_3726.csv
- ╠ß╜╗╩2╛▌/historical_record/station_3727.csv
- ╠ß╜╗╩2╛▌/historical_record/station_3728.csv
- ╠ß╜╗╩2╛▌/historical_record/station_3729.csv
- ╠ß╜╗╩2╛▌/historical_record/station_3730.csv
- ╠ß╜╗╩2╛▌/historical_record/station_3731.csv
- ╠ß╜╗╩2╛▌/historical_record/station_3732.csv
- ╠ß╜╗╩2╛▌/historical_record/station_3733.csv
- ╠ß╜╗╩2╛▌/historical_record/station_3734.csv
- ╠ß╜╗╩2╛▌/historical_record/station_3735.csv
- ╠ß╜╗╩2╛▌/historical_record/station_3736.csv
- ╠ß╜╗╩2╛▌/historical_record/station_3737.csv
- ╠ß╜╗╩2╛▌/historical_record/station_3738.csv
- ╠ß╜╗╩2╛▌/historical_record/station_3739.csv
- ╠ß╜╗╩2╛▌/historical_record/station_3740.csv
- ╠ß╜╗╩2╛▌/historical_record/station_3741.csv
- ╠ß╜╗╩2╛▌/historical_record/station_3742.csv
- ╠ß╜╗╩2╛▌/historical_record/station_3743.csv
- ╠ß╜╗╩2╛▌/historical_record/station_3744.csv
- ╠ß╜╗╩2╛▌/historical_record/station_3745.csv
- ╠ß╜╗╩2╛▌/historical_record/station_3746.csv
- ╠ß╜╗╩2╛▌/historical_record/station_3747.csv
- ╠ß╜╗╩2╛▌/historical_record/station_3748.csv
- ╠ß╜╗╩2╛▌/historical_record/station_3749.csv
- ╠ß╜╗╩2╛▌/historical_record/station_3750.csv
- ╠ß╜╗╩2╛▌/historical_record/station_3751.csv
- ╠ß╜╗╩2╛▌/historical_record/station_3755.csv
- ╠ß╜╗╩2╛▌/historical_record/station_3757.csv
- ╠ß╜╗╩2╛▌/historical_record/station_3763.csv
- ╠ß╜╗╩2╛▌/README.txt
- ╠ß╜╗╩2╛▌/weather.csv
