# Supplementary material for: Distributed forecasting and ant colony optimization for the bike-sharing rebalancing problem with unserved demands
Source: PLoS One. 2019 Dec 31;14(12):e0226204. doi: 10.1371/journal.pone.0226204 (PMC6938368; doi:10.1371/journal.pone.0226204)
Supplement: S3 Appendix — (ZIP) [file pone.0226204.s003.zip › ╠ß╜╗╩2╛▌/demand.csv]

-11
11
21
8
0
4
12
-2
3
17
-6
-3
9
1
0
6
-7
4
2
0
13
26
-6
-9
-4
-7
18
-14
6
-6
10
-2
-3
-15
-4
2
9
-1
8
-10
-17
-3
5
-11
-3
12
-13
-1
-4
-4
2
5
7
11
1
-8
10
-1
0
0
12
5
16
10
10
8
2
8
2
8
-10
-19
-11
-5
-3
-16
-4
-10
-16
-18
-12
-10
7
-4
-4
-7
-3
-1
-4
10
11
-8
-13
-9
4
-11
14
-22
3
-1
3
0
10
-2
4
-4
10
1
-1
3
1
9
-3
-1
0
-1
-1
-2
-5
15
13
0
16
4
17
13
6
14
4
7
0
1
6
2
-2
-6
-7
-4
-5
-13
-4
-9
12
1
-6
-5
10
-1
0
0
0
