# Supplementary material for: Distributed forecasting and ant colony optimization for the bike-sharing rebalancing problem with unserved demands
Source: PLoS One. 2019 Dec 31;14(12):e0226204. doi: 10.1371/journal.pone.0226204 (PMC6938368; doi:10.1371/journal.pone.0226204)
Supplement: S3 Appendix — (ZIP) [file pone.0226204.s003.zip › ╠ß╜╗╩2╛▌/distance.csv]

0	2901	3797	2871	3589	3009	2392	3954	5483	4668	8365	10989	7625	8638	8449	8910	8159	9507	8944	9902	10748	9027	6293	5207	6250	8055	3958	6299	6541	7793	6699	6348	7235	9029	9027	7919	9098	3819	22060	6739	4628	3756	3604	4858	2470	4242	3870	2327	7635	2773
2054	0	896	1214	3042	2177	3425	5009	6096	5528	7790	12044	6445	8063	6170	7341	5702	6565	5980	6022	6875	6775	4094	5895	7305	8343	4993	7354	4342	5945	4447	4105	4720	6514	6512	5667	6846	4790	22859	4540	3525	2168	2389	2659	3522	5186	4880	3360	5436	715
2131	1407	0	1933	3761	2896	4144	5728	6815	6247	8509	12763	7164	8782	6889	8060	6421	7284	6699	6741	7594	7494	4813	6614	8024	9062	5712	8073	5061	6664	5166	4184	5826	7620	7618	6386	7565	5509	21963	5259	4244	2887	3108	3378	4241	5905	5599	4079	6155	1160
2409	916	1812	0	1937	1029	2277	3829	4866	4439	7138	11714	5793	7411	5518	6689	5050	5913	5328	5370	6223	6541	3442	4734	6125	7691	3832	6174	3690	5293	4213	3862	4749	6543	6541	5433	6612	4460	24000	3888	2308	1436	1284	2007	3192	3956	3650	2212	4784	800
3078	2691	3587	1952	0	1359	2342	3052	3785	3358	6293	10089	5207	6566	4932	6103	4464	5327	4742	4784	5637	6410	2856	3998	5131	6274	3096	5180	3217	4707	4082	3750	4706	6500	6498	5302	6481	4571	25007	3302	1227	1399	700	1968	3661	2875	768	2277	4198	2704
2211	2181	3077	1339	1349	0	1739	3081	4011	3665	7494	10118	5815	7767	5843	7014	5375	6238	5653	5695	6548	7337	3767	4027	5377	7179	3125	5426	4058	5618	5009	4593	5563	7357	7355	6229	7408	4600	24054	4213	2099	1227	1075	2457	3352	3208	1661	1674	5109	2007
3238	3298	4161	2456	2512	1889	0	1707	3039	3338	5654	9129	4843	5927	5667	6064	5377	6644	6081	6953	7806	8468	5025	3038	4388	6190	2136	4437	5270	6876	6219	5789	6999	8793	8791	7439	8552	3390	22944	5471	3343	2663	2484	3893	2122	2236	2539	177	5924	3023
4947	4210	5106	3446	2323	2672	1653	0	2000	2757	5025	7649	4280	5298	5104	5570	4814	6167	5604	6562	7408	8112	4020	2116	2908	4710	1549	2957	4265	5871	5214	5224	6203	7942	7940	6434	7547	3808	24280	4466	2338	2917	2738	4066	2898	1213	1534	1587	5361	4902
7477	6760	8400	6682	4535	5419	5004	3452	0	1207	3515	6591	2704	3788	3528	3925	3238	5109	4546	5504	6350	7054	2742	3939	3989	3652	3294	3505	3702	4593	4393	5043	6028	7790	7788	5587	6269	5192	28037	3188	2556	4249	3526	4766	4282	1007	2234	2919	3785	6075
5291	5068	5964	4407	2675	3559	3283	2314	2320	0	3068	6410	1634	3341	2450	2750	2160	3427	2864	3822	4668	5372	2423	4238	3861	3524	3593	3377	3436	4257	4127	4777	5762	7524	7522	5321	5933	5491	27856	2852	2227	3906	3207	4709	4581	1306	1915	3218	2707	6069
9054	7510	8406	7045	5313	6197	5599	5032	4628	3062	0	5474	2240	1090	2657	1241	2817	2396	2598	3556	3646	5106	4304	6224	5193	4856	5657	4709	5317	5521	6008	6658	7643	8245	9622	6231	5911	7916	26920	4733	4776	6381	5682	6590	7570	3622	4849	5534	3208	9010
38355	31832	32160	31904	31896	32508	37480	35928	37324	34672	33749	0	33971	34023	30563	34295	29233	30097	29543	29569	29339	27846	29619	37120	35984	35647	36553	35500	29697	28361	29533	28152	27526	25881	25018	29071	26192	38812	52374	29838	30780	32023	31698	30946	38466	35215	36673	37416	28986	31766
6563	6172	7068	5679	3947	4831	4794	3825	3823	1634	2249	5705	0	2522	1893	1824	2053	2397	1834	2792	3638	4342	2967	5483	4405	4068	4916	3921	3980	4757	4671	5321	6306	7481	8066	5467	5147	7175	27151	3396	3439	5044	4345	5253	6832	2816	3347	4728	2444	6613
9359	7815	8711	7350	5618	6502	5904	5337	4933	3367	1121	5778	2544	0	2929	863	3089	2117	2870	3828	3367	5378	4576	6496	5465	5128	5929	4981	5589	5793	6280	6930	7915	8850	10231	6503	6183	8188	27192	5005	5048	6653	5954	6862	7842	3894	5121	5806	3480	9282
6312	5893	6789	5428	3696	4580	5508	4539	4497	2444	2658	6114	1885	2962	0	2209	1671	2015	1452	2410	3256	3960	2686	6300	5222	4885	5733	4738	3699	4375	4390	5040	6025	7099	7785	5085	4765	7992	27560	3115	3158	4763	4064	4972	7649	3633	4156	5545	2062	6332
7490	7071	7967	6606	4874	5758	6011	5588	5040	2750	1242	6029	1824	893	2217	0	2377	1753	2158	3116	3003	4666	3864	6635	5604	5267	6068	5120	4877	5081	5568	6218	7203	7805	9182	5791	5471	8327	27331	4293	4336	5941	5242	6150	7981	4033	4463	5945	2768	7510
6290	5282	6178	4931	3674	4558	5486	4517	4475	2422	2660	6116	1887	2964	1040	2211	0	1256	671	1629	2475	3179	2057	6278	5200	4863	5711	4716	3060	2922	3751	4401	5386	5824	7165	3632	3754	7970	27562	2276	3136	4602	4042	4333	7627	3611	4134	5523	853	5723
6794	6375	7271	5910	4178	5062	5990	5021	4979	2926	1883	6088	1712	1624	1521	1239	1656	0	1680	2633	2485	4188	3422	6921	5958	5621	6354	5474	4435	4621	5126	5776	6761	7345	8521	5331	4993	8613	27617	3851	3894	5499	4800	5708	8267	4369	4892	6281	2302	7068
7349	5295	6191	4944	4347	5160	6376	5407	5427	3269	3116	6572	2343	3420	1969	2667	1272	1669	0	992	1838	2542	2069	7323	6153	5816	6756	5669	3072	2957	3763	4413	5398	5681	7058	3667	3347	9015	28019	2288	3230	4614	4148	4345	8669	4564	5015	6309	1167	5735
7086	6065	6961	5714	4470	5354	6282	5313	5271	3113	2960	6416	2187	3264	1813	2511	1022	1519	804	0	2608	3312	2839	7177	6007	5670	6610	5523	3842	3727	4533	5183	6168	6451	7828	4437	4117	8869	27873	3058	3943	5384	4849	5115	8523	4418	4941	6330	1414	6505
7958	5904	6800	5553	4956	5769	6985	6016	6018	3860	2959	7163	2934	2700	2560	2315	1799	1276	1540	1579	0	3118	2678	7914	6780	6443	7347	6296	3681	3533	4372	5022	6007	6300	7634	4243	3923	9606	28610	2897	3839	5223	4757	4954	9260	5191	5624	6918	1776	6344
8210	6156	7052	6228	6089	6832	8010	7041	7065	4907	3992	8210	3981	3733	3607	3348	2805	2309	2587	2626	1399	0	3703	8961	7791	7454	8394	7307	3815	2479	3651	4301	5286	5203	6544	3189	2831	10653	29657	3922	4864	6327	5782	5064	10307	6202	6649	7943	2809	6622
5173	3999	4895	3432	2336	3192	4395	3426	3376	1809	3698	7137	2353	4002	2078	3249	1788	3207	2492	2700	3532	4221	0	5665	4587	4250	5098	4103	1806	2627	2497	3147	4132	5894	5892	3691	4303	7357	28582	1222	1275	2880	2181	3079	7014	2361	3035	4329	2118	4439
6022	6044	6940	5238	4199	4506	3479	2648	4018	4152	6418	9042	5675	6722	6413	6963	6123	7712	6997	7951	8801	9507	5879	0	2526	3669	1721	2575	6129	7735	7078	7088	8067	9806	9804	8298	9411	1936	21917	6330	4202	4752	4573	5982	2977	3075	3398	3414	6763	6333
6924	7079	7847	6132	4484	5368	4454	2933	4303	3850	5188	7711	4394	5492	5217	5510	4927	6346	5631	6585	7435	8141	5190	2577	0	1769	2602	1151	6209	7030	6900	7550	8535	10297	10295	8094	8706	3990	29162	5625	4486	5619	4974	6214	3980	3359	3682	4394	5480	6884
8745	8067	9668	7278	5630	6514	5600	4079	5449	3521	4859	7382	4065	5163	4888	5181	4598	6017	5302	6256	7106	7812	4861	3723	1765	0	3744	1776	5875	6696	6566	7216	8201	9963	9961	7760	8372	5132	28828	5291	5334	6939	6240	7148	5122	4063	4824	6207	5146	8700
4882	4965	5805	4090	3377	3341	2412	1826	3196	3330	5596	8220	4853	5900	5591	6141	5301	6890	6175	7129	7979	8685	5057	1019	2841	3517	0	2424	5301	6907	6250	6260	7239	8978	8976	7470	8583	2419	24215	5502	3374	3587	3408	4817	1838	2247	2570	2347	5935	4837
6977	7132	7900	6185	4537	5421	4507	2986	4356	3371	4709	7232	3915	5013	4738	5031	4448	5867	5152	6106	6956	7662	4711	2630	1617	1777	2650	0	5725	6546	6416	7066	8051	9813	9811	7610	8222	4039	28678	5141	4535	5668	5023	6263	4029	3408	3731	4443	4996	6933
5514	3460	4356	3109	2550	3467	4623	3654	5501	3557	5446	8885	4101	5750	3826	4997	3324	4340	3601	3640	4105	3713	1749	5291	6291	5999	4951	5852	0	2477	1383	2033	3018	4780	4778	2603	3782	6829	30331	2162	1907	2779	2388	1542	6165	3568	3262	4556	3058	3759
6251	4197	5093	4269	4130	4873	6197	5228	5707	4140	5706	9468	4684	6010	4409	5257	3233	4282	3539	3578	3372	2980	2332	6865	7385	6582	6525	6435	1857	0	1692	2342	3327	5119	5087	1870	3049	8337	30913	2744	3456	4368	3967	3105	7069	5329	4835	6129	2986	4663
6068	3777	4857	3849	3729	4453	6007	5038	5918	4351	6240	9679	4895	6544	4620	5791	4118	5134	4395	4434	4591	4199	2543	6675	7596	6793	6335	6646	2068	2963	0	1192	2177	3939	3937	3089	4268	7918	31125	2956	3668	3949	3567	2705	6650	5541	4646	5940	3852	4244
6093	4404	4882	4476	3754	5080	6404	5435	5953	4386	6275	9714	4930	6579	4655	5826	4153	5169	4430	4469	4626	4234	2578	7072	7631	6828	6732	6681	2103	2998	1921	0	2202	3964	3962	3124	4303	8545	31160	2991	3703	4576	3592	2730	7277	5576	5043	6337	3887	4871
6701	5162	5490	5234	5178	5838	7423	6637	7804	6237	8126	11565	6781	8430	6506	7677	6004	7020	6281	6320	6477	5773	4429	9079	9482	8679	8177	8532	3954	4849	3772	1852	0	2945	2943	4975	4117	9652	26501	4842	5554	5352	5573	4154	8035	7427	6245	7358	5738	5376
7994	6455	6783	6527	6184	7131	8716	7600	8735	7168	9329	12496	7712	9945	7437	8880	6853	7869	7162	7201	6959	5468	5360	10372	10413	9610	9470	9463	4885	5981	4703	2783	2157	0	2638	5897	3812	10945	27513	5764	6476	6645	6013	5151	9328	8349	7199	8651	6606	6388
8824	7285	7613	7357	7014	7961	9546	8430	9565	7998	8143	11599	7370	8759	6996	7694	5504	6520	5976	6015	5610	4282	6190	11202	11243	10440	10300	10293	5715	4632	5533	3613	2987	1333	0	5341	2462	11775	33046	6108	7050	7475	6843	5981	10158	9179	8029	9481	5256	7218
7594	5540	6436	5612	5473	6216	7394	6425	6357	4895	5932	9388	5159	6236	4785	5483	3459	4508	3765	3804	3598	3206	3087	8062	8140	7337	7722	7190	3200	1863	3036	3686	4671	5346	6686	0	3275	9680	30835	3306	4248	5711	5310	4448	8412	5342	6178	7472	3212	6006
8602	6548	7444	6620	6407	7224	8436	7467	7399	5937	5918	9374	5145	6222	4771	5469	3743	4455	3751	3790	3547	2057	4129	9104	9182	8379	8764	8232	4208	2871	4044	4267	3641	2773	4113	3581	0	10642	30821	4348	5290	6719	6208	5456	9420	6384	7075	8369	3496	7014
4301	4436	5224	4406	4411	4425	3234	3332	5342	5476	8739	11363	6999	9043	7822	9284	7532	10033	9318	10272	11122	11828	7025	2349	4495	5171	2331	4077	7269	8876	8234	8037	9007	10800	10799	9454	10552	0	19988	7593	5465	4794	4615	6024	1308	4358	4661	3456	8204	4473
14805	14888	15728	14858	12334	13218	12335	10783	12179	9527	8604	11209	8825	8908	9242	9149	9401	9898	9183	10137	10987	11693	10867	11974	11304	10501	11407	10354	11880	12106	12571	13221	14206	14831	15966	12816	12496	14492	0	11298	11341	13496	12820	13155	13321	10070	11528	12271	9794	14761
6368	4314	5210	4386	4247	4990	6314	5345	5824	4257	5444	9585	4801	5748	4526	4995	3000	4016	3277	3316	3735	4123	2449	6982	7502	6699	6642	6552	1974	2805	1810	2460	3445	5206	5205	3013	4192	8360	31024	0	3574	4486	4085	3223	7188	5447	4953	6248	2734	4781
3895	3001	3897	2158	1062	1918	3121	2152	3999	2549	5113	9023	3738	5417	3493	4664	3203	4710	3907	4010	4842	5531	2086	3789	4789	5465	3449	4371	2330	3937	3279	3289	4268	6006	6005	4499	5613	5171	30462	2532	0	1605	906	2132	4418	2092	1760	3055	3428	2876
3882	1828	2724	1464	1410	1224	2607	2915	5327	3777	6417	10351	5042	6721	4797	5968	4507	5827	5088	5127	5959	6648	3203	4263	6088	6764	3361	5670	3367	5054	4318	3902	4872	6665	6664	5538	6717	4678	25262	3649	1781	0	757	1766	3926	3470	1867	2542	4543	2268
3059	2041	2937	1302	703	1062	2426	2734	4655	3133	5773	9679	4346	6077	4153	5324	3863	5366	4567	4666	5498	6187	2742	4082	5445	6244	3180	5027	2976	4593	3923	3591	4547	6340	6339	5143	6269	4497	25081	3188	1074	749	0	1809	3745	2748	1243	2361	4084	2020
4498	2444	3340	2093	1968	2451	3834	4142	5961	4715	6604	10043	5259	6908	4984	6155	4482	5498	4759	4798	5781	5389	2907	5490	6751	7157	4588	6333	2127	4153	3059	2727	3683	5476	5475	4279	5458	5905	26058	3320	2367	1763	1984	0	5153	4054	3722	3769	4216	2884
3037	3143	3960	3113	3701	3238	1941	3035	5049	5179	7446	10070	6706	7750	7529	7991	7239	8740	8025	8979	9829	10535	7502	2524	4488	5164	1648	4070	6701	9336	6941	7222	7477	9270	9269	8161	9340	1665	22311	7931	4633	3961	3782	5100	0	3551	4383	1876	7787	2981
4871	4850	5746	3987	2255	3139	2199	1230	2138	1322	3641	7162	2830	3945	3498	3946	3208	4627	3912	4866	5716	6422	2858	2848	3848	4079	2508	3430	4179	4709	4509	5138	6117	7855	7854	5703	6385	4249	28601	3304	2253	3356	2741	3981	3497	0	1457	2143	3892	4719
3974	3953	4849	3090	1358	2242	3177	2208	4055	2552	5192	9079	3817	5496	3572	4743	3282	4701	3986	4962	5794	6483	3038	3845	4845	5715	3505	4427	3282	4889	4231	4241	5220	6958	6957	5451	6565	5309	30518	3484	1356	2459	1844	3084	4557	2140	0	3444	4348	3782
2970	3030	3893	2188	2123	1500	227	1427	3822	3057	5376	8846	4565	5680	5280	5681	4990	6409	5694	6670	7502	8191	4746	2758	4583	5259	1856	4165	4990	6597	5939	5749	6719	8512	8511	7159	8273	3135	22775	5192	3064	2383	2204	3613	1963	1973	2292	0	5644	2871
6596	4542	5438	4191	3594	4407	5623	4654	4586	3124	3275	6731	2502	3579	1655	2826	1042	2265	1226	1565	2423	3106	1316	6291	6369	5566	5951	5419	2319	2181	3010	3660	4645	5669	6405	2891	3598	7673	28170	1535	2477	3861	3395	3592	6921	3588	3610	5851	0	4982
1640	834	1057	819	2681	1728	2923	4552	6566	5098	8963	11587	6599	9267	6324	7495	5855	6871	6132	6171	7003	6962	4247	5486	7323	8653	4553	6905	4411	6098	4632	3967	4919	6712	6711	5852	7031	4237	23276	4693	3052	2319	2028	2810	3065	4677	3724	3151	5589	0
1718	1549	1115	1531	3411	2458	3696	5258	7272	5828	9669	12293	7308	9973	7033	8204	6564	7580	6841	6880	7712	7637	4956	6152	8029	9359	5262	7611	5120	6807	5307	4377	5329	7122	7121	6527	7706	4903	23354	5402	3782	3028	2758	3519	3774	5525	4454	3924	6298	748
2389	896	1792	416	2314	1361	2622	3798	6673	4731	9070	11694	6154	9374	5751	6922	5410	6426	5687	5726	6558	7024	3802	5146	6945	8760	4244	6527	3966	5653	4694	4343	5230	7023	7022	5914	7093	5090	23970	4248	2685	1813	1661	2365	3172	4310	3357	2850	5144	785
5027	5110	5950	4235	3514	3478	2451	1963	3333	3467	5733	8357	4990	6037	5728	6278	5438	7027	6312	7266	8116	8822	5194	653	2620	3296	597	2202	5438	7045	6387	6397	7376	9114	9113	7607	8721	2089	24350	5640	3512	3724	3545	4954	1975	2401	2740	2679	5980	4942
3093	2706	3602	1967	243	1361	2357	2333	4180	2686	5326	9204	3951	5630	3706	4877	3416	4835	4120	4795	5627	6316	2871	4013	4970	5849	3111	4552	3150	4722	4097	3765	4721	6514	6513	5317	6398	4428	30643	3317	1242	1414	715	1983	3676	2265	1312	2585	3958	2679
2315	1911	2807	1069	1176	269	1553	2493	4905	3385	6025	9929	4650	6329	4405	5576	4115	5534	4819	5505	6623	7153	3581	3841	5666	6548	2939	5248	3872	5432	4823	4407	5377	7170	7169	6043	7222	4256	24092	4027	1913	1041	889	2271	3166	2964	2011	1781	4657	1781
3747	3553	4449	2789	2001	2015	996	858	3300	2488	4807	8324	3996	5111	4711	5112	4421	5840	5125	6101	6933	7622	4177	2631	4090	4766	1729	3672	4421	6028	5370	5380	6359	8097	8096	6590	7704	3046	23630	4623	2495	2261	2082	3491	2294	1404	1723	1224	4963	3501
4843	4822	5718	3959	2227	3111	2171	1202	2136	1320	3639	7160	2828	3943	3496	3944	3206	4625	3910	4864	5714	6420	2856	2820	3820	4077	2480	3402	4151	4707	4507	5110	6089	7827	7826	5701	6383	4221	28599	3302	2225	3328	2713	3953	3469	236	1453	2399	3748	4568
4087	3893	4789	3129	2341	2355	1336	175	4035	2828	5147	9059	4336	5451	5051	5452	4761	6180	5465	6441	7273	7962	4517	2971	4430	5106	2069	4012	4761	6368	5710	5720	6699	8437	8436	6930	8044	3386	23970	4963	2835	2601	2422	3831	2634	1744	2063	1564	5303	3841
26180	27476	27103	27446	29560	27722	26317	27405	29419	32561	31638	35502	31859	31942	32276	32183	32435	32932	32217	33171	34021	34727	33901	28305	34338	33535	27403	33388	34914	35140	35605	36255	30234	37865	32026	35850	35530	27080	23024	34330	29558	28707	28528	29507	25874	28447	28786	26545	32827	26720
3505	3282	4178	2621	889	1773	2731	1762	3609	2159	4723	8633	3348	5027	3103	4274	2813	4232	3517	4471	5321	6027	2546	3399	4399	5075	3059	3981	2790	4397	3739	3749	4728	6466	6465	4959	6073	4781	30072	2992	864	1990	1352	2592	4029	1694	718	2959	3355	3230
5532	5511	6407	4648	2916	3800	2860	1891	1889	1073	3008	6913	2197	3312	3020	3313	2730	4149	3434	4388	5238	5944	2993	3509	4249	3446	3169	3299	4006	4827	4697	5347	6332	8093	8092	5891	6503	4910	28352	3422	2423	4017	3402	4642	4158	899	2142	3088	3272	5257
6877	4823	5719	4472	3875	4688	5904	4935	4867	3405	3250	6706	2477	3554	2103	2801	806	1822	1083	1122	1980	2663	1597	7456	6650	5847	6232	5700	2600	2460	3291	3941	4926	5220	6560	3170	3149	7954	28145	1816	2758	4142	3676	3873	8802	3869	3891	6132	702	5257
8167	6113	7009	5762	5165	5978	7194	6225	6227	4069	3168	7372	3143	2909	2806	2524	2008	1485	1749	1788	464	2666	2887	8122	7419	6616	7555	6469	3890	3091	4264	4914	5899	5839	7179	3801	3469	10640	28811	3106	4048	5432	4966	5163	9468	5229	5257	7422	2254	6547
8607	6646	7396	6718	6505	7322	8534	7565	7497	6035	6317	9773	5544	6933	5170	5868	3841	4857	4150	4189	3947	2456	4227	9202	9280	8477	8862	8330	4306	2969	4142	3684	3058	2169	3530	3679	800	10584	31212	4446	5388	6772	6306	5555	9520	6499	6521	8762	3594	7112
6519	5941	6837	5590	3903	4787	5715	4746	4704	2546	2393	5849	1620	2300	1246	1915	919	876	680	1634	1962	3190	2715	6599	5896	5093	6032	4946	3718	3603	4409	5059	6044	6328	7704	4313	3993	9117	27288	2934	3365	5260	4271	4991	7945	3706	3734	5943	1311	6375
2124	3481	3047	3447	4376	3651	2246	3340	5354	5484	7751	10375	7011	8055	7834	8296	7544	9045	8330	9284	10134	10840	7807	4234	6111	7441	3332	5693	7052	9641	7239	6309	7261	9054	9053	8459	11643	2961	21451	8236	5493	4636	4457	5451	1818	4382	4721	2474	8086	2664
2608	2671	3466	2641	3359	2766	1496	2590	4604	4734	7001	9625	6261	7305	7084	7546	6794	8295	7580	8534	9384	10090	7057	3524	5361	6691	2591	4943	6229	8891	6469	6118	7005	8798	8797	7689	10893	2275	21901	7486	4743	3886	3375	4628	1103	3632	3971	1724	7336	2503
2771	2854	3694	2824	3542	2949	1679	2773	4787	4917	7184	9808	6444	7488	7267	7729	6977	8478	7763	8717	9567	10273	7240	3667	5544	6874	2765	5126	6412	9074	6652	6301	7188	8981	8980	7872	11076	2458	22098	7669	4926	4069	3558	4811	1286	3815	4154	1907	7519	2686
2791	2597	3493	1833	1045	1059	1463	2379	4791	3254	5894	9815	4519	6198	4274	5445	3984	5403	4688	5642	6492	7198	3972	3727	5552	6228	2825	5134	4136	5823	5087	4671	5641	7434	7433	6307	7486	4142	24045	4418	2150	1305	1126	2535	3390	2833	1880	1691	4526	2545
2105	3462	3028	3428	4052	3459	2294	3924	5938	6068	8335	10959	7595	8639	8418	8880	8128	9629	8914	9868	10718	9550	6869	4818	6695	8025	3928	6277	7033	8720	7220	6290	7242	9035	9034	8440	9619	3583	22020	7315	5092	4282	4068	5432	2440	4161	5305	2522	8670	2645
6937	4883	5779	4955	4816	5559	6737	5768	5700	4238	5275	8731	4502	5579	4128	4826	2802	3851	3108	3147	2941	2549	2430	7405	7483	6680	7065	6533	2543	1206	2379	3029	4014	4689	6029	1034	2618	8929	30170	2649	3591	5055	4654	3792	7757	4702	4724	6965	2555	5349
4734	3264	3523	3336	3216	3940	5437	4663	6510	5056	6945	10384	5600	7249	5325	6496	4823	5839	5100	5139	5296	4904	3248	6300	7300	7498	6191	7351	2773	3668	2591	671	1650	3411	3410	3794	4584	7310	31823	3661	2916	3366	3054	2192	6138	4595	3619	5665	4557	3420
9225	7686	8014	7758	7750	8362	9779	8810	8742	7280	7562	11018	6789	8178	6415	7113	5086	6102	5395	5434	5192	3701	5472	10447	10525	9722	10107	9575	5551	4214	5387	4014	3388	1734	871	4924	2045	11829	32457	5691	6633	7876	7551	6391	10560	7744	7766	10007	4839	7911
6942	4888	5784	4960	4821	5564	6742	5773	5705	4243	4496	7952	3723	4800	3349	4047	2049	3065	2329	2368	2170	1783	2435	7410	7488	6685	7070	6538	2548	1211	2384	3034	4019	3936	4941	1921	1865	8792	29391	2654	3596	5060	4514	3797	7762	4707	4729	6970	1802	5354
8161	6107	7003	6179	6040	6783	7961	6992	6924	5462	6499	9955	5726	6803	5352	6050	4026	5075	4332	4371	4165	3773	3654	8629	8707	7904	8289	7757	3767	2430	3603	4253	5238	5913	6918	569	3842	10153	31394	3873	4815	6279	5878	5016	8981	5926	5948	8189	3779	6573
5852	3798	4694	3447	2850	3663	4879	3910	3983	2416	4305	7744	2960	4609	2685	3856	2183	3199	2460	2499	3331	4020	608	5547	5661	4858	5207	4711	1595	2426	2286	2936	3921	5682	5681	3136	4102	6929	29183	1021	1733	3117	2651	2868	7622	2985	2866	5107	1917	4232
6534	4480	5376	4129	3532	4345	5561	4592	4524	3062	4320	7776	3606	4624	3331	3871	1876	2892	2153	2192	2512	3176	1254	6229	6307	5504	5889	5357	2257	1596	2769	3419	4404	5329	6164	2306	3258	7611	29215	1473	2415	3799	3333	3530	6859	3526	3548	5789	1610	4914
4718	2664	3560	2313	1385	2241	3457	2488	4335	2885	5203	9359	3858	5507	3583	4754	3114	4130	3391	3430	4262	4951	1506	4125	5125	5756	3785	4707	1993	3357	3157	2952	3931	5669	5668	4162	5033	5519	30798	1952	741	1983	1229	1795	4755	2420	1444	3685	2848	3098
3755	1701	2597	1350	1257	1708	3091	3399	5268	3676	5940	10292	4595	6244	4320	5491	3851	4867	4128	4167	4999	5688	2243	4747	6058	6493	3845	5640	2503	4094	3450	3118	4074	5867	5866	4670	5770	5162	25315	2689	1674	1020	1241	1336	4410	3353	2377	3319	3585	2135
4025	2467	2814	2539	2746	3143	4728	5036	6739	5324	7213	10652	5868	7517	5593	6764	5091	6107	5368	5407	5599	5207	3516	6384	7529	7766	5482	7111	2889	3971	2877	1290	2269	4024	4023	4097	5197	6513	25661	3929	3145	2657	2584	1722	5341	4824	3848	4956	4825	2711
3109	2385	1939	2907	4738	3811	5087	6649	8663	7225	9489	13684	8144	9793	7869	9040	7400	8416	7677	7716	7956	7564	5792	7591	9420	10750	6653	9002	4990	6328	5234	3709	4688	6454	6453	6454	7627	6294	24745	6238	5223	3864	4085	3389	5165	6902	5926	5315	7134	2141
4025	2467	2814	2539	2746	3143	4728	5036	6739	5324	7213	10652	5868	7517	5593	6764	5091	6107	5368	5407	5599	5207	3516	6384	7529	7766	5482	7111	2889	3971	2877	1290	2269	4024	4023	4097	5197	6513	25661	3929	3145	2657	2584	1722	5341	4824	3848	4956	4825	2711
3637	2096	2426	2658	4249	3559	4828	5754	8471	6736	9000	13492	7655	9304	7380	8551	6911	7927	7188	7227	7774	7382	5303	7102	8927	9553	6200	8509	4808	6146	5052	3527	4506	6272	6271	6272	7445	6142	25273	5749	4734	3375	3596	3207	4970	6413	5437	5056	6645	2315
4798	3259	3587	3331	4165	3935	5520	5828	8240	6963	8852	12291	7507	9156	7232	8403	6730	7746	7007	7046	7203	6531	5155	7176	9001	9405	6274	9258	4680	5575	4498	2578	1909	3702	3701	5701	4875	7305	26045	5568	4564	3449	3670	3281	6133	6243	5267	5748	6464	3484
5225	3686	4014	3758	3710	4362	5947	5856	7703	6508	8397	11836	7052	8701	6777	7948	6275	7291	6552	6591	6748	6076	4700	7603	8493	8950	6701	8803	3853	5120	3841	2123	1454	3247	3246	5246	4420	7732	26472	5113	4109	3876	3548	2686	6560	5788	4812	6175	6009	3911
4242	2188	3084	1837	1240	2195	3578	3058	4905	3313	5577	9929	4232	5881	3957	5128	3488	4504	3765	3804	4636	5325	1880	5234	5695	6130	4332	5277	2124	3731	3073	3083	4062	5800	5799	4293	5407	5649	31368	2326	1311	1507	1078	1319	4897	2990	2014	3806	3222	2622
6147	4608	4936	4680	4356	5284	6869	5780	7627	6298	8187	11626	6842	8491	6567	7738	6065	7081	6342	6381	6538	5866	4490	8525	8417	8740	7623	8593	4015	4910	3833	1913	1244	3037	3036	5036	4210	8654	27125	4903	4033	4798	4194	3332	7482	5712	4736	7097	5799	4833
8989	8311	9912	8194	6427	7311	6516	4876	5314	3765	4471	7029	4309	4775	5109	5016	5268	5765	5050	6004	6854	7560	5105	4520	3507	2625	4540	2557	6118	6939	6809	7459	8444	10205	10204	8003	8363	5969	28468	5534	5576	7676	6482	7391	5918	4324	5653	6744	5660	8904
5258	5280	6176	4474	3728	3742	2715	2649	4659	4793	7059	9683	6316	7363	7139	7604	6849	8353	7638	8592	9442	10148	6342	658	3644	4320	1648	3226	6586	8193	7770	7354	8324	10117	10116	8990	9869	2080	24585	6788	4660	3988	3809	5218	2213	3569	3888	2943	7391	5173
8861	7322	7650	7394	7510	7998	9583	8811	8743	7281	7534	10990	6761	8139	6387	7085	5087	6103	5367	5406	5193	3670	5473	11239	10526	9723	10337	9576	5552	4215	5388	3783	3483	1819	2824	4925	2046	11368	32429	5692	6634	7512	7733	6486	10196	7745	7767	9811	4840	7547
8566	6512	7408	6584	6356	7188	8385	7416	7458	5300	5147	8603	4374	5451	4000	4698	3198	3684	2980	3019	2776	1286	4078	9353	8650	7847	8786	7700	4172	2835	4008	4589	4289	3401	4761	3545	1050	11871	30042	4297	5239	6684	6157	5421	10699	6460	6372	8613	3445	6978
3304	1243	1775	1315	2669	1919	3180	4174	6586	5156	7826	11610	6481	8130	6206	7377	5331	6347	5608	5647	6212	5820	4129	5522	7347	8379	4620	6929	3228	4584	3490	2686	3650	5443	5442	4710	5889	5289	24940	4169	3154	1795	2016	1627	4117	4833	3857	3408	5065	1357
4210	3820	4716	2962	1866	2478	3413	2444	3164	1720	4360	8188	2985	4664	2740	3911	2450	3869	3154	3621	4453	5142	1697	4081	5081	4883	3741	4736	2657	3548	3348	3998	4983	6744	6743	4542	5224	5463	29627	2143	804	2409	1710	2951	4711	2166	1432	3641	3039	3674
9146	9229	10069	9199	6675	7559	6676	5124	6520	3473	1227	5548	2650	884	3067	1535	3226	2941	3008	3962	4812	5518	4715	6315	5643	4840	5748	4693	5728	5931	6419	7069	8054	10067	11447	6641	6321	8833	26987	5144	5186	7836	6092	7001	7661	4049	5901	6904	3618	9061
2260	767	1663	385	2281	1344	2605	4530	6544	4714	8941	11565	6123	9245	5734	6905	5379	6395	5656	5695	6527	6895	3771	5113	7301	8631	4211	6883	3935	5622	4565	4214	5101	6894	6893	5785	6964	4215	23841	4217	2652	1780	1628	2334	3043	4293	3340	2833	5113	656
4000	3979	4875	3116	1384	2268	3203	2234	4081	2578	5218	9105	3843	5522	3598	4769	3308	4727	4012	4988	5820	6509	3064	3871	4871	5741	3531	4453	3308	4915	4257	4267	5246	6984	6983	5477	6591	5335	30544	3510	1382	2485	1870	3110	4583	2166	76	3431	3850	3725
7875	5821	6717	5470	4873	5686	6902	5933	5959	3801	3648	7104	2875	3123	2501	2738	1699	1699	1481	1520	789	1983	2595	7854	7151	6348	7287	6201	3598	2408	3581	4231	5216	5156	6161	3118	2786	10372	28543	2814	3756	5140	4674	4994	9200	4961	4889	7130	1961	6255
3316	1262	2158	952	2390	1556	2817	3895	6307	4877	7141	11331	5796	7445	5521	6692	5052	6068	5329	5368	6200	6193	3444	5243	7068	7694	4341	6650	3608	5295	3863	3512	4399	6192	6191	5083	6262	5250	24876	3890	2875	1516	1737	2007	4078	4554	3578	3045	4786	1696
8362	6308	7204	5957	5360	6173	7389	6647	5943	3785	2856	7088	2859	2597	2485	2212	1715	1173	1476	1983	1805	3524	3082	7838	7135	6332	7271	6185	4085	3937	4776	5426	6411	7126	8506	4647	4327	10356	28527	3301	4243	5627	5161	5358	9184	4945	4931	7617	2449	6742
9416	10712	10339	10682	12796	10958	9553	10641	12655	12785	15052	17676	14312	15356	15135	15597	14845	16346	15631	16585	17435	18141	15108	11541	9799	14742	10639	9381	14720	16942	16812	13601	13477	15270	15269	18006	18944	10316	20115	15537	12794	11943	11764	12743	9110	11683	12022	9781	15387	9956
2617	2670	3540	1828	1909	1332	908	2460	4470	2911	6870	9494	5058	7174	5138	7415	4848	6267	5552	6506	7356	7950	4852	3365	5231	5907	2463	4813	5016	6703	5620	5269	6521	8314	8313	6840	8019	3415	23166	5298	3194	2266	2170	3415	2243	2466	2141	1136	5390	2549
1959	1182	748	1704	3535	2658	3937	5499	7513	6022	8286	12534	6941	8590	6666	7837	6197	7213	6474	6513	7345	7449	4589	6393	8270	9600	5503	7852	4753	6440	5119	3594	4573	6339	6338	6339	7512	5144	23595	5035	4020	2661	2882	3152	4015	5699	4723	4165	5931	973
6177	6046	7100	5240	3737	4621	3481	2186	3556	3690	5956	8580	5213	6260	5951	6501	5661	7250	6535	7489	8339	9045	5417	1434	2524	3200	1602	2106	5661	7268	6610	6620	7599	9337	9336	7830	8944	2883	30019	5863	3735	4754	4223	5463	2979	2624	2963	3709	6203	6092
4744	2690	3586	2339	1218	2074	3290	2321	4168	2718	5472	9192	4127	5776	3852	5023	3383	4399	3660	3699	4531	5220	1775	3958	4958	6025	3618	4540	2019	3626	2968	2978	3957	5695	5694	4188	5302	5340	30631	2221	574	2009	1062	1821	4588	2253	1277	3518	3117	3124
2303	2366	3161	2390	2710	2117	731	2271	4870	3682	7267	9891	6527	7571	5939	7812	5649	8561	7846	8800	9650	8494	5371	3176	5042	6957	2274	4624	5578	7222	6164	5813	6700	8493	8492	7384	8563	2541	22167	5817	3689	2940	2732	3977	1369	2598	2917	959	6191	2198
2908	1385	2281	557	1802	1140	2401	3286	5698	4148	6788	10722	5413	7092	5168	6339	5175	6191	5452	5491	6323	6665	3567	4634	6459	7135	3732	6041	3731	5418	4335	3984	5236	7029	7028	5555	6734	4863	24659	4013	2173	1301	1149	2130	3691	3727	2774	2629	4909	1304
826	2102	2967	2072	2819	2226	2804	4366	6380	5028	8777	11401	6293	9081	6048	7219	5758	7177	6462	7420	8252	8230	5496	5260	7137	8467	4370	6719	5660	7347	5900	5549	6436	8229	8228	7120	8299	4011	22462	5942	3894	3049	2870	4059	2882	4607	3654	3032	6300	1934
4018	4352	3906	4874	6011	5418	5974	7066	9080	9210	11477	14101	10737	11781	9240	12022	9367	10383	9644	9683	10515	10440	7759	7962	9837	11167	7060	9419	7923	9610	8110	8120	7451	9244	9243	9330	10417	6737	22318	8205	7190	5831	6052	6322	5531	8108	8447	6202	9101	4108
2032	2016	2912	1174	1494	901	1580	2811	5142	3703	6343	10166	4968	6647	4723	5894	4433	5852	5137	6122	6941	7296	4198	4159	5903	6579	3257	5485	4362	6049	4966	4615	5867	7660	7659	6186	7365	4055	23838	4644	2540	1724	1516	2761	2883	3282	2329	1808	4975	1852
2706	2748	3629	1906	1947	1370	979	1958	4541	2949	6941	9565	5096	7245	5176	6347	4886	6305	5590	6544	7394	8100	4523	3306	5302	5978	2404	4884	5094	6374	5698	5347	6599	8392	8391	6918	8097	3504	23237	4969	3149	2304	2125	3493	2332	2504	2179	1207	5428	2638
8261	9557	9184	9527	11641	9803	8398	9486	11500	11630	13897	16521	13157	14201	13980	14442	13690	15191	14476	15430	16280	16986	13953	10386	8880	13587	9484	8462	13565	15787	15657	12446	12322	14115	14114	16851	17789	9161	15864	14382	11639	10788	10609	11588	7955	10528	10867	8626	14232	8801
1710	1360	2256	730	1844	1163	1918	3161	6062	4053	6693	11083	5318	6997	5073	6244	4783	6202	5487	6035	6867	7488	4111	4509	6241	8149	3607	5823	4275	5962	5158	4807	5780	7573	7572	6378	7557	3733	23359	4557	2487	1615	1463	2674	2561	3632	2679	2146	5325	1202
4231	5709	5336	5679	6680	5955	4550	5642	7656	7786	10053	12677	9313	10357	10136	10598	9846	11347	10632	11586	12436	13142	10109	6538	8413	9743	5636	7995	9721	11943	11813	8598	9164	10957	10956	10727	12130	5313	17798	10538	7795	6940	6761	7740	4107	6684	7023	4778	10388	4953
3629	4925	4552	4895	5896	5171	3766	4858	6872	7002	9269	11893	8529	9573	9352	9814	9062	10563	9848	10802	11652	12358	9325	5754	7629	8959	4852	7211	8937	11159	11029	7814	8539	10332	10331	9943	13161	4529	19161	9754	7011	6156	5977	6956	3323	5900	6239	3994	9604	4169
10751	12047	11674	12017	9368	12293	10888	7817	9187	9321	11587	19455	10844	11891	11582	12132	11292	12881	12166	13120	13970	14676	11048	7461	7767	8443	7481	7349	11292	12899	12241	12251	17278	19071	19070	13461	14575	8910	19398	11494	9366	10469	9854	11094	10445	8255	8594	11116	11834	11291
10229	10384	11152	9437	7789	8673	7759	6238	7608	7742	10008	12632	9265	10312	10003	10553	9713	11302	10587	11541	12391	13097	9469	5882	6188	6864	5902	5770	9713	11320	10662	10672	11651	13389	13388	11882	12996	7331	22252	9915	7787	8890	8275	9515	7280	6676	7015	7987	10255	10144
8195	6651	9118	6300	4405	5289	4740	4173	3769	2203	876	4614	1380	1180	1797	1286	1956	2453	1738	2692	3542	4248	3445	5364	4799	3996	4797	3849	4458	4661	5149	5799	6784	7386	8544	5371	5051	7882	26053	3874	3916	5506	4822	5731	6710	2779	4022	4968	2348	8110
7804	7887	8727	7857	5333	6217	5334	3782	5178	2524	1601	4206	1822	1905	2239	2146	2398	2895	2180	3134	3984	4690	3864	4973	4301	3498	4406	3351	4877	5103	5568	6218	7203	7828	8963	5813	5493	7491	25645	4293	4335	6494	5819	6150	6319	3083	4559	5562	2790	7719
3510	3650	4433	2728	2098	1913	767	1406	3416	3550	5816	8440	5073	6120	5896	6361	5606	7110	6395	7349	8199	8905	4927	2311	4177	4853	1409	3759	5171	6778	6120	5724	6694	8487	8486	7340	8454	2726	23332	5373	3245	2358	2179	3588	1974	2154	2473	995	6148	3364
1921	1984	2779	1954	2672	2079	1447	2987	5001	3721	7398	10022	6658	7702	5901	7943	5611	8692	7977	7302	8134	8112	5378	3921	5758	7088	2988	5340	5542	7229	5782	5431	6318	8111	8110	7002	8181	2672	22298	5824	3712	2902	2688	3941	1500	3276	2951	1675	6153	1816
8364	6310	7206	5959	5362	6175	7391	6422	6448	4290	4137	7593	3364	3114	2990	2729	2188	1690	1970	2009	780	2472	3084	8343	7640	6837	7776	6690	4253	2916	4089	4739	5724	5641	6646	3626	3275	10861	29032	3303	4245	5629	5163	5502	9689	5450	5378	7619	2450	6744
10205	10360	11128	9413	7765	8649	7735	6214	7584	7718	9984	12608	9241	10288	9979	10529	9689	11278	10563	11517	12367	13073	9445	5858	6164	6840	5878	5746	9689	11296	10638	10648	11627	13365	13364	11858	12972	7307	23251	9891	7763	8866	8251	9491	7256	6652	6991	7963	10231	10120
8082	6028	6924	6100	5961	6704	7882	6913	6937	4779	4626	8082	3853	3605	3479	3220	2677	2181	2459	2498	1271	1900	3575	8832	8129	7326	8265	7179	3688	2351	3524	4174	5159	5076	6081	3061	2703	11350	29521	3794	4736	6200	5654	4937	10178	5939	5869	8110	2942	6494
8643	6589	7485	6661	6430	7265	8459	7490	7511	5353	5200	8656	4427	4182	4053	3797	3251	2758	3033	3072	1848	1339	4152	9406	8703	7900	8839	7753	4249	2912	4085	4735	5366	4498	5503	3622	2126	11924	30095	4371	5313	6761	6231	5498	10752	6513	6446	8687	3519	7055
2435	2498	3293	2386	2706	2113	727	2267	5002	3678	7399	10023	6659	7703	5935	7944	5645	8693	7978	8932	9782	8626	5367	3172	5038	7089	2270	4620	5574	7218	6296	5945	6832	8625	8624	7516	8695	2673	22299	5813	3685	2936	2728	3973	1501	2594	2913	955	6187	2330
4240	4244	5163	3438	2692	2706	1679	1613	3623	3757	6023	8647	5280	6327	6103	6568	5813	7317	6602	7556	8406	9112	5306	1515	3462	4138	622	3044	5550	7157	6734	6318	7288	9081	9080	7954	8833	1930	23549	5752	3624	2952	2773	4182	1203	2533	2852	1907	6355	4137
2984	2770	3666	2031	499	1252	2248	2556	4436	2942	5582	9460	4207	5886	3962	5133	3672	5091	4376	4859	5691	6380	2935	3904	5226	6105	3002	4808	3214	4786	4161	3829	4785	6578	6577	5381	6462	4319	30899	3381	1306	1478	779	2047	3567	2521	1568	2476	4277	2743
2054	679	896	1201	3032	2155	3416	4537	7014	5519	7783	12035	6438	8087	6163	7334	5694	6710	5971	6010	6842	6767	4086	5885	7710	8336	4983	7292	4250	5937	4437	3490	4469	6235	6234	5657	6836	4685	23690	4532	3517	2158	2379	2649	3513	5196	4220	3644	5428	478
7074	5020	5916	4669	3675	4559	5494	4525	4525	2472	2710	6166	1937	3014	1090	2261	477	1777	1040	1994	2844	3550	1794	6329	5717	4914	5762	4767	2797	2659	3488	4138	5123	6195	6883	3369	4124	7863	27605	2013	2955	4339	3873	4070	7678	3527	3513	5722	708	5454
2440	1716	1270	2238	4069	3192	4418	5980	7994	6556	8820	13015	7475	9124	7200	8371	6731	7747	7008	7047	7879	7804	5123	6922	8751	10081	5984	8333	5287	6974	5474	4493	5672	7465	7464	6694	8638	5625	22934	5569	4554	3195	3416	3686	4496	6233	5257	4646	6465	1472
2562	2662	3485	2417	2737	2144	886	2426	4436	3837	7799	10423	5345	8103	5966	8344	5676	7095	6380	7365	8184	8790	5441	3331	5197	5873	2429	4779	5605	7292	6460	6109	6996	8789	8788	7680	8859	3073	22699	5887	3783	2967	2759	4004	1901	2753	3072	1114	6218	2494
3510	3616	4433	3586	3248	3262	2235	2169	4179	4313	6579	9203	5836	6883	6659	7124	6369	7873	7158	8112	8962	9668	5862	2071	4035	4711	1195	3617	6106	7713	7290	6874	7844	9637	9636	8510	9389	1272	22784	6308	4180	3508	3329	4738	473	3089	3408	2463	6911	3448
1525	2593	2448	2563	3281	2688	1510	3344	5358	5488	7755	10379	7015	8059	7838	8300	7548	9049	8334	9288	10138	8721	6289	4055	6115	7445	3348	5697	6453	8140	6391	5710	6689	8455	8454	7611	8790	2806	21440	6735	4321	3511	3297	4852	1860	3377	3696	1738	8090	2065
5104	5187	6027	4312	3591	3555	2528	2040	3410	3544	5810	8434	5067	6114	5805	6355	5515	7104	6389	7343	8193	8899	5271	679	2646	3322	674	2228	5515	7122	6464	6474	7453	9191	9190	7684	8798	2115	24427	5717	3589	3801	3622	5031	2052	2478	2817	2756	6057	5019
4994	2940	3836	2589	1992	2805	4021	3052	4899	3336	5225	8664	3880	5529	3605	4776	3103	4119	3380	3419	4251	4414	1528	4689	5689	5778	4349	5271	1277	3346	2491	2750	4126	5467	5466	3304	4483	6071	30103	1941	1305	2259	1793	1640	5319	2984	2008	4249	2837	3374
3743	2185	2532	2257	3110	2861	4446	4754	7166	5688	7577	12190	6232	7881	5957	7128	5455	6471	5732	5771	5963	5571	3880	6102	7927	8130	5200	7509	3253	4335	3241	1654	2633	4388	4387	4461	5561	6231	25379	4293	3734	2375	2596	2207	5059	5413	4437	4674	5189	2429
7213	5159	6055	4808	4211	5024	6240	5271	5203	3741	3837	7293	3064	4141	2690	3388	1546	2406	1670	1709	1496	2172	1933	8043	6986	6183	6568	6036	2936	1746	2919	3569	4554	4494	5499	2456	2423	8290	28732	2152	3094	4478	4012	4332	9389	4205	4227	6468	1299	5593
5813	4296	4602	4368	4248	4972	6233	5703	6909	5342	7231	10670	5886	7535	5611	6782	5109	6125	5386	5425	5582	5190	3534	7340	8587	7784	7000	7637	3059	3954	2877	957	1229	2990	2989	4080	4163	8342	32109	3947	3956	4445	4086	3224	7170	5635	4659	6461	4843	4499
5325	3271	4167	2920	1682	2538	3741	2772	3439	1995	4635	8463	3260	4939	3015	4186	2756	3772	3033	3072	3904	4593	1148	4409	5409	5158	4069	5011	2108	2999	2799	3449	4434	6195	6194	3993	4675	5791	29902	1594	620	2590	1526	2402	5039	2441	1707	3969	2490	3705
7467	5413	6309	5062	4465	5278	6494	5525	5457	3995	4272	7728	3499	4576	3125	3823	1818	2841	2105	2144	1931	2620	2187	7162	7240	6437	6822	6290	3350	2013	3186	3836	4821	4773	5778	2723	2702	8544	29167	2406	3348	4732	4266	4599	7792	4459	4481	6722	1571	5847
7029	4975	5871	4624	4027	4840	6056	5087	5019	3557	3807	7263	3034	4111	2660	3358	1363	2379	1640	1679	2218	2907	1749	6724	6802	5999	6384	5852	2752	2300	3443	4093	5078	5060	6065	3010	2989	8106	28702	1968	2910	4294	3828	4025	7354	4021	4043	6284	1116	5409
6598	4544	5440	4616	4477	5220	6544	5575	6054	4487	6053	9509	5031	6357	4756	5604	3580	4629	3886	3925	3719	3327	2679	7212	7732	6929	6872	6782	2204	2091	2040	2690	3675	4295	4294	2217	3396	8590	30948	3092	3804	4716	4315	3453	7418	5056	4531	6772	3333	5010
4173	4152	5048	3289	1557	2441	3376	2407	4254	2751	5391	9278	4016	5695	3771	4942	3481	4900	4185	5161	5993	6682	3237	4044	5044	5914	3704	4626	3481	5088	4430	4440	5419	7157	7156	5650	6764	5508	30717	3683	1555	2658	2043	3283	4756	2339	303	3604	4023	3898
1871	1905	2801	1273	2005	1412	1663	2928	5850	4214	8247	10871	5479	8551	5234	6405	4944	6363	5648	6602	7452	7781	4581	4120	5986	7937	3218	5568	4847	6432	5451	5100	6352	8145	8144	6671	7850	3521	23147	5027	3080	2235	2056	3246	2349	3474	2840	1891	5486	1737
1356	1998	2894	1968	2715	2122	2673	4302	6316	4924	8713	11337	6189	9017	5944	7115	5654	7073	6358	7316	8148	8126	5392	5236	7073	8403	4303	6655	5556	7243	5796	5445	6332	8125	8124	7016	8195	3987	22992	5838	3790	2945	2766	3955	2815	4503	3550	2901	6196	1830
3073	2686	3582	1947	75	1341	2337	2313	4160	2666	5306	9184	3931	5610	3686	4857	3396	4815	4100	4775	5607	6296	2851	3993	4950	5829	3091	4532	3130	4702	4077	3745	4701	6494	6493	5297	6378	4408	30623	3297	1222	1394	695	1963	3656	2245	1292	2565	3938	2659
2023	1299	853	1821	3652	2775	4001	5563	7577	6139	8403	12598	7058	8707	6783	7954	6314	7330	6591	6630	7462	7387	4706	6505	8334	9664	5567	7916	4870	6557	5057	4076	5055	6821	6820	6277	7456	5208	23659	5152	4137	2778	2999	3269	4079	5816	4840	4229	6048	1055
1928	3204	4069	3174	3921	3328	3906	5256	7270	6130	9667	12291	8927	9971	7150	10212	6860	8279	7564	8522	9354	9332	6598	6322	8027	9357	5420	7609	6762	8449	7002	6651	7726	9519	9518	8222	9401	5097	21315	7044	4996	4151	3972	5161	3984	6298	4756	4134	7402	3036
7261	7416	8184	6469	4821	5705	4791	3270	4640	3705	5043	7566	4249	5347	5072	5365	4782	6201	5486	6440	7290	7996	5045	2914	949	824	2934	967	6058	6879	6749	7399	8384	10145	10144	7943	8555	4363	29005	5474	4819	5922	5307	6547	4312	3708	4047	5019	5324	7176
3399	4695	4322	4665	5666	4941	3536	4628	6642	6772	9039	11663	8299	9343	9122	9584	8832	10333	9618	10572	11422	12128	9095	5524	7399	8729	4622	6981	8707	10929	10799	7584	8563	10329	10328	9713	12931	4299	18419	9524	6781	5926	5747	6726	3093	5670	6009	3764	9374	3939
8045	6511	7407	6160	4265	5149	4569	4023	3598	2166	1019	4464	1240	1323	1657	1564	1816	2313	1598	2552	3402	4108	3305	5214	4628	3825	4647	3678	4318	4521	5009	5659	6644	7246	8404	5231	4911	7732	25903	3734	3776	5366	4682	5591	6560	2608	3851	4797	2208	7960
[truncated: 101 more columns]
