# Supplementary material for: Distributed forecasting and ant colony optimization for the bike-sharing rebalancing problem with unserved demands
Source: PLoS One. 2019 Dec 31;14(12):e0226204. doi: 10.1371/journal.pone.0226204 (PMC6938368; doi:10.1371/journal.pone.0226204)
Supplement: S3 Appendix — (ZIP) [file pone.0226204.s003.zip › ╠ß╜╗╩2╛▌/historical_record/station_3601.csv]

x	x1	x2	x3	x4	x5	x6	x7	x8
-10	-8	-20	-14	-7	-20	-17	1	-17
-11	-10	-8	-20	-14	-7	-20	-17	1
-6	-11	-10	-8	-20	-14	-7	-20	-17
-15	-6	-11	-10	-8	-20	-14	-7	-20
-16	-15	-6	-11	-10	-8	-20	-14	-7
-15	-16	-15	-6	-11	-10	-8	-20	-14
-16	-15	-16	-15	-6	-11	-10	-8	-20
-2	-16	-15	-16	-15	-6	-11	-10	-8
-12	-2	-16	-15	-16	-15	-6	-11	-10
-18	-12	-2	-16	-15	-16	-15	-6	-11
-20	-18	-12	-2	-16	-15	-16	-15	-6
-9	-20	-18	-12	-2	-16	-15	-16	-15
-16	-9	-20	-18	-12	-2	-16	-15	-16
-8	-16	-9	-20	-18	-12	-2	-16	-15
-1	-8	-16	-9	-20	-18	-12	-2	-16
-13	-1	-8	-16	-9	-20	-18	-12	-2
-7	-13	-1	-8	-16	-9	-20	-18	-12
-8	-7	-13	-1	-8	-16	-9	-20	-18
-12	-8	-7	-13	-1	-8	-16	-9	-20
-20	-12	-8	-7	-13	-1	-8	-16	-9
-8	-20	-12	-8	-7	-13	-1	-8	-16
-5	-8	-20	-12	-8	-7	-13	-1	-8
-1	-5	-8	-20	-12	-8	-7	-13	-1
-11	-1	-5	-8	-20	-12	-8	-7	-13
-15	-11	-1	-5	-8	-20	-12	-8	-7
0	-15	-11	-1	-5	-8	-20	-12	-8
-8	0	-15	-11	-1	-5	-8	-20	-12
-10	-8	0	-15	-11	-1	-5	-8	-20
-3	-10	-8	0	-15	-11	-1	-5	-8
-14	-3	-10	-8	0	-15	-11	-1	-5
-13	-14	-3	-10	-8	0	-15	-11	-1
-14	-13	-14	-3	-10	-8	0	-15	-11
-7	-14	-13	-14	-3	-10	-8	0	-15
0	-7	-14	-13	-14	-3	-10	-8	0
-7	0	-7	-14	-13	-14	-3	-10	-8
-12	-7	0	-7	-14	-13	-14	-3	-10
-12	-12	-7	0	-7	-14	-13	-14	-3
-17	-12	-12	-7	0	-7	-14	-13	-14
-15	-17	-12	-12	-7	0	-7	-14	-13
1	-15	-17	-12	-12	-7	0	-7	-14
-12	1	-15	-17	-12	-12	-7	0	-7
-5	-12	1	-15	-17	-12	-12	-7	0
-15	-5	-12	1	-15	-17	-12	-12	-7
-11	-15	-5	-12	1	-15	-17	-12	-12
-9	-11	-15	-5	-12	1	-15	-17	-12
-10	-9	-11	-15	-5	-12	1	-15	-17
-13	-10	-9	-11	-15	-5	-12	1	-15
-8	-13	-10	-9	-11	-15	-5	-12	1
-9	-8	-13	-10	-9	-11	-15	-5	-12
-12	-9	-8	-13	-10	-9	-11	-15	-5
-4	-12	-9	-8	-13	-10	-9	-11	-15
-14	-4	-12	-9	-8	-13	-10	-9	-11
-21	-14	-4	-12	-9	-8	-13	-10	-9
-9	-21	-14	-4	-12	-9	-8	-13	-10
-8	-9	-21	-14	-4	-12	-9	-8	-13
-11	-8	-9	-21	-14	-4	-12	-9	-8
-7	-11	-8	-9	-21	-14	-4	-12	-9
2	-7	-11	-8	-9	-21	-14	-4	-12
-13	2	-7	-11	-8	-9	-21	-14	-4
-11	-13	2	-7	-11	-8	-9	-21	-14
-13	-11	-13	2	-7	-11	-8	-9	-21
-19	-13	-11	-13	2	-7	-11	-8	-9
-8	-19	-13	-11	-13	2	-7	-11	-8
-10	-8	-19	-13	-11	-13	2	-7	-11
-4	-10	-8	-19	-13	-11	-13	2	-7
-11	-4	-10	-8	-19	-13	-11	-13	2
-12	-11	-4	-10	-8	-19	-13	-11	-13
-14	-12	-11	-4	-10	-8	-19	-13	-11
-10	-14	-12	-11	-4	-10	-8	-19	-13
-16	-10	-14	-12	-11	-4	-10	-8	-19
-15	-16	-10	-14	-12	-11	-4	-10	-8
-14	-15	-16	-10	-14	-12	-11	-4	-10
-19	-14	-15	-16	-10	-14	-12	-11	-4
-21	-19	-14	-15	-16	-10	-14	-12	-11
-19	-21	-19	-14	-15	-16	-10	-14	-12
-15	-19	-21	-19	-14	-15	-16	-10	-14
-12	-15	-19	-21	-19	-14	-15	-16	-10
-3	-12	-15	-19	-21	-19	-14	-15	-16
-5	-3	-12	-15	-19	-21	-19	-14	-15
-22	-5	-3	-12	-15	-19	-21	-19	-14
-7	-22	-5	-3	-12	-15	-19	-21	-19
-12	-7	-22	-5	-3	-12	-15	-19	-21
-12	-12	-7	-22	-5	-3	-12	-15	-19
-1	-12	-12	-7	-22	-5	-3	-12	-15
-7	-1	-12	-12	-7	-22	-5	-3	-12
-9	-7	-1	-12	-12	-7	-22	-5	-3
-5	-9	-7	-1	-12	-12	-7	-22	-5
-17	-5	-9	-7	-1	-12	-12	-7	-22
