# Supplementary material for: Distributed forecasting and ant colony optimization for the bike-sharing rebalancing problem with unserved demands
Source: PLoS One. 2019 Dec 31;14(12):e0226204. doi: 10.1371/journal.pone.0226204 (PMC6938368; doi:10.1371/journal.pone.0226204)
Supplement: S3 Appendix — (ZIP) [file pone.0226204.s003.zip › ╠ß╜╗╩2╛▌/historical_record/station_3602.csv]

x	x1	x2	x3	x4	x5	x6	x7	x8
-1	13	7	5	13	9	10	5	6
4	-1	13	7	5	13	9	10	5
0	4	-1	13	7	5	13	9	10
0	0	4	-1	13	7	5	13	9
0	0	0	4	-1	13	7	5	13
0	0	0	0	4	-1	13	7	5
0	0	0	0	0	4	-1	13	7
0	0	0	0	0	0	4	-1	13
0	0	0	0	0	0	0	4	-1
0	0	0	0	0	0	0	0	4
0	0	0	0	0	0	0	0	0
0	0	0	0	0	0	0	0	0
2	0	0	0	0	0	0	0	0
2	2	0	0	0	0	0	0	0
2	2	2	0	0	0	0	0	0
5	2	2	2	0	0	0	0	0
5	5	2	2	2	0	0	0	0
18	5	5	2	2	2	0	0	0
4	18	5	5	2	2	2	0	0
16	4	18	5	5	2	2	2	0
6	16	4	18	5	5	2	2	2
10	6	16	4	18	5	5	2	2
17	10	6	16	4	18	5	5	2
12	17	10	6	16	4	18	5	5
13	12	17	10	6	16	4	18	5
10	13	12	17	10	6	16	4	18
2	10	13	12	17	10	6	16	4
9	2	10	13	12	17	10	6	16
6	9	2	10	13	12	17	10	6
4	6	9	2	10	13	12	17	10
6	4	6	9	2	10	13	12	17
11	6	4	6	9	2	10	13	12
4	11	6	4	6	9	2	10	13
4	4	11	6	4	6	9	2	10
7	4	4	11	6	4	6	9	2
14	7	4	4	11	6	4	6	9
4	14	7	4	4	11	6	4	6
4	4	14	7	4	4	11	6	4
8	4	4	14	7	4	4	11	6
6	8	4	4	14	7	4	4	11
21	6	8	4	4	14	7	4	4
12	21	6	8	4	4	14	7	4
9	12	21	6	8	4	4	14	7
16	9	12	21	6	8	4	4	14
8	16	9	12	21	6	8	4	4
3	8	16	9	12	21	6	8	4
6	3	8	16	9	12	21	6	8
9	6	3	8	16	9	12	21	6
7	9	6	3	8	16	9	12	21
8	7	9	6	3	8	16	9	12
3	8	7	9	6	3	8	16	9
6	3	8	7	9	6	3	8	16
16	6	3	8	7	9	6	3	8
18	16	6	3	8	7	9	6	3
1	18	16	6	3	8	7	9	6
8	1	18	16	6	3	8	7	9
8	8	1	18	16	6	3	8	7
9	8	8	1	18	16	6	3	8
18	9	8	8	1	18	16	6	3
14	18	9	8	8	1	18	16	6
15	14	18	9	8	8	1	18	16
7	15	14	18	9	8	8	1	18
12	7	15	14	18	9	8	8	1
6	12	7	15	14	18	9	8	8
18	6	12	7	15	14	18	9	8
11	18	6	12	7	15	14	18	9
8	11	18	6	12	7	15	14	18
19	8	11	18	6	12	7	15	14
17	19	8	11	18	6	12	7	15
10	17	19	8	11	18	6	12	7
8	10	17	19	8	11	18	6	12
20	8	10	17	19	8	11	18	6
18	20	8	10	17	19	8	11	18
15	18	20	8	10	17	19	8	11
19	15	18	20	8	10	17	19	8
15	19	15	18	20	8	10	17	19
21	15	19	15	18	20	8	10	17
8	21	15	19	15	18	20	8	10
6	8	21	15	19	15	18	20	8
16	6	8	21	15	19	15	18	20
21	16	6	8	21	15	19	15	18
6	21	16	6	8	21	15	19	15
17	6	21	16	6	8	21	15	19
12	17	6	21	16	6	8	21	15
6	12	17	6	21	16	6	8	21
13	6	12	17	6	21	16	6	8
9	13	6	12	17	6	21	16	6
10	9	13	6	12	17	6	21	16
