# Supplementary material for: Distributed forecasting and ant colony optimization for the bike-sharing rebalancing problem with unserved demands
Source: PLoS One. 2019 Dec 31;14(12):e0226204. doi: 10.1371/journal.pone.0226204 (PMC6938368; doi:10.1371/journal.pone.0226204)
Supplement: S3 Appendix — (ZIP) [file pone.0226204.s003.zip › ╠ß╜╗╩2╛▌/historical_record/station_3603.csv]

x	x1	x2	x3	x4	x5	x6	x7	x8
7	14	23	17	18	12	12	11	13
9	7	14	23	17	18	12	12	11
20	9	7	14	23	17	18	12	12
1	20	9	7	14	23	17	18	12
19	1	20	9	7	14	23	17	18
16	19	1	20	9	7	14	23	17
22	16	19	1	20	9	7	14	23
13	22	16	19	1	20	9	7	14
12	13	22	16	19	1	20	9	7
16	12	13	22	16	19	1	20	9
23	16	12	13	22	16	19	1	20
19	23	16	12	13	22	16	19	1
9	19	23	16	12	13	22	16	19
17	9	19	23	16	12	13	22	16
16	17	9	19	23	16	12	13	22
21	16	17	9	19	23	16	12	13
21	21	16	17	9	19	23	16	12
14	21	21	16	17	9	19	23	16
27	14	21	21	16	17	9	19	23
21	27	14	21	21	16	17	9	19
3	21	27	14	21	21	16	17	9
16	3	21	27	14	21	21	16	17
13	16	3	21	27	14	21	21	16
21	13	16	3	21	27	14	21	21
11	21	13	16	3	21	27	14	21
21	11	21	13	16	3	21	27	14
16	21	11	21	13	16	3	21	27
19	16	21	11	21	13	16	3	21
14	19	16	21	11	21	13	16	3
11	14	19	16	21	11	21	13	16
22	11	14	19	16	21	11	21	13
17	22	11	14	19	16	21	11	21
7	17	22	11	14	19	16	21	11
7	7	17	22	11	14	19	16	21
14	7	7	17	22	11	14	19	16
25	14	7	7	17	22	11	14	19
21	25	14	7	7	17	22	11	14
23	21	25	14	7	7	17	22	11
19	23	21	25	14	7	7	17	22
24	19	23	21	25	14	7	7	17
24	24	19	23	21	25	14	7	7
8	24	24	19	23	21	25	14	7
20	8	24	24	19	23	21	25	14
19	20	8	24	24	19	23	21	25
17	19	20	8	24	24	19	23	21
13	17	19	20	8	24	24	19	23
8	13	17	19	20	8	24	24	19
0	8	13	17	19	20	8	24	24
10	0	8	13	17	19	20	8	24
11	10	0	8	13	17	19	20	8
1	11	10	0	8	13	17	19	20
16	1	11	10	0	8	13	17	19
31	16	1	11	10	0	8	13	17
22	31	16	1	11	10	0	8	13
21	22	31	16	1	11	10	0	8
16	21	22	31	16	1	11	10	0
19	16	21	22	31	16	1	11	10
21	19	16	21	22	31	16	1	11
26	21	19	16	21	22	31	16	1
30	26	21	19	16	21	22	31	16
24	30	26	21	19	16	21	22	31
21	24	30	26	21	19	16	21	22
20	21	24	30	26	21	19	16	21
17	20	21	24	30	26	21	19	16
20	17	20	21	24	30	26	21	19
25	20	17	20	21	24	30	26	21
26	25	20	17	20	21	24	30	26
29	26	25	20	17	20	21	24	30
22	29	26	25	20	17	20	21	24
11	22	29	26	25	20	17	20	21
10	11	22	29	26	25	20	17	20
13	10	11	22	29	26	25	20	17
26	13	10	11	22	29	26	25	20
24	26	13	10	11	22	29	26	25
28	24	26	13	10	11	22	29	26
25	28	24	26	13	10	11	22	29
17	25	28	24	26	13	10	11	22
13	17	25	28	24	26	13	10	11
26	13	17	25	28	24	26	13	10
15	26	13	17	25	28	24	26	13
30	15	26	13	17	25	28	24	26
22	30	15	26	13	17	25	28	24
23	22	30	15	26	13	17	25	28
15	23	22	30	15	26	13	17	25
14	15	23	22	30	15	26	13	17
16	14	15	23	22	30	15	26	13
17	16	14	15	23	22	30	15	26
19	17	16	14	15	23	22	30	15
