# Supplementary material for: Distributed forecasting and ant colony optimization for the bike-sharing rebalancing problem with unserved demands
Source: PLoS One. 2019 Dec 31;14(12):e0226204. doi: 10.1371/journal.pone.0226204 (PMC6938368; doi:10.1371/journal.pone.0226204)
Supplement: S3 Appendix — (ZIP) [file pone.0226204.s003.zip › ╠ß╜╗╩2╛▌/historical_record/station_3604.csv]

x	x1	x2	x3	x4	x5	x6	x7	x8
5	8	11	6	12	11	19	5	-2
15	5	8	11	6	12	11	19	5
7	15	5	8	11	6	12	11	19
12	7	15	5	8	11	6	12	11
17	12	7	15	5	8	11	6	12
9	17	12	7	15	5	8	11	6
2	9	17	12	7	15	5	8	11
5	2	9	17	12	7	15	5	8
14	5	2	9	17	12	7	15	5
13	14	5	2	9	17	12	7	15
8	13	14	5	2	9	17	12	7
19	8	13	14	5	2	9	17	12
3	19	8	13	14	5	2	9	17
9	3	19	8	13	14	5	2	9
7	9	3	19	8	13	14	5	2
5	7	9	3	19	8	13	14	5
8	5	7	9	3	19	8	13	14
8	8	5	7	9	3	19	8	13
12	8	8	5	7	9	3	19	8
3	12	8	8	5	7	9	3	19
5	3	12	8	8	5	7	9	3
3	5	3	12	8	8	5	7	9
25	3	5	3	12	8	8	5	7
11	25	3	5	3	12	8	8	5
-1	11	25	3	5	3	12	8	8
12	-1	11	25	3	5	3	12	8
5	12	-1	11	25	3	5	3	12
2	5	12	-1	11	25	3	5	3
1	2	5	12	-1	11	25	3	5
11	1	2	5	12	-1	11	25	3
10	11	1	2	5	12	-1	11	25
3	10	11	1	2	5	12	-1	11
-4	3	10	11	1	2	5	12	-1
19	-4	3	10	11	1	2	5	12
0	19	-4	3	10	11	1	2	5
11	0	19	-4	3	10	11	1	2
16	11	0	19	-4	3	10	11	1
8	16	11	0	19	-4	3	10	11
6	8	16	11	0	19	-4	3	10
16	6	8	16	11	0	19	-4	3
10	16	6	8	16	11	0	19	-4
2	10	16	6	8	16	11	0	19
8	2	10	16	6	8	16	11	0
9	8	2	10	16	6	8	16	11
2	9	8	2	10	16	6	8	16
2	2	9	8	2	10	16	6	8
-1	2	2	9	8	2	10	16	6
11	-1	2	2	9	8	2	10	16
8	11	-1	2	2	9	8	2	10
2	8	11	-1	2	2	9	8	2
4	2	8	11	-1	2	2	9	8
2	4	2	8	11	-1	2	2	9
15	2	4	2	8	11	-1	2	2
1	15	2	4	2	8	11	-1	2
10	1	15	2	4	2	8	11	-1
6	10	1	15	2	4	2	8	11
3	6	10	1	15	2	4	2	8
27	3	6	10	1	15	2	4	2
12	27	3	6	10	1	15	2	4
12	12	27	3	6	10	1	15	2
9	12	12	27	3	6	10	1	15
16	9	12	12	27	3	6	10	1
7	16	9	12	12	27	3	6	10
5	7	16	9	12	12	27	3	6
0	5	7	16	9	12	12	27	3
14	0	5	7	16	9	12	12	27
5	14	0	5	7	16	9	12	12
17	5	14	0	5	7	16	9	12
4	17	5	14	0	5	7	16	9
4	4	17	5	14	0	5	7	16
-2	4	4	17	5	14	0	5	7
11	-2	4	4	17	5	14	0	5
8	11	-2	4	4	17	5	14	0
7	8	11	-2	4	4	17	5	14
7	7	8	11	-2	4	4	17	5
13	7	7	8	11	-2	4	4	17
7	13	7	7	8	11	-2	4	4
2	7	13	7	7	8	11	-2	4
8	2	7	13	7	7	8	11	-2
9	8	2	7	13	7	7	8	11
16	9	8	2	7	13	7	7	8
11	16	9	8	2	7	13	7	7
10	11	16	9	8	2	7	13	7
4	10	11	16	9	8	2	7	13
-1	4	10	11	16	9	8	2	7
14	-1	4	10	11	16	9	8	2
4	14	-1	4	10	11	16	9	8
13	4	14	-1	4	10	11	16	9
