# Supplementary material for: Distributed forecasting and ant colony optimization for the bike-sharing rebalancing problem with unserved demands
Source: PLoS One. 2019 Dec 31;14(12):e0226204. doi: 10.1371/journal.pone.0226204 (PMC6938368; doi:10.1371/journal.pone.0226204)
Supplement: S3 Appendix — (ZIP) [file pone.0226204.s003.zip › ╠ß╜╗╩2╛▌/historical_record/station_3605.csv]

x	x1	x2	x3	x4	x5	x6	x7	x8
-3	-2	-1	1	-8	-5	1	-1	2
-2	-3	-2	-1	1	-8	-5	1	-1
1	-2	-3	-2	-1	1	-8	-5	1
3	1	-2	-3	-2	-1	1	-8	-5
3	3	1	-2	-3	-2	-1	1	-8
-3	3	3	1	-2	-3	-2	-1	1
-12	-3	3	3	1	-2	-3	-2	-1
4	-12	-3	3	3	1	-2	-3	-2
1	4	-12	-3	3	3	1	-2	-3
-3	1	4	-12	-3	3	3	1	-2
2	-3	1	4	-12	-3	3	3	1
-2	2	-3	1	4	-12	-3	3	3
2	-2	2	-3	1	4	-12	-3	3
-2	2	-2	2	-3	1	4	-12	-3
0	-2	2	-2	2	-3	1	4	-12
1	0	-2	2	-2	2	-3	1	4
2	1	0	-2	2	-2	2	-3	1
2	2	1	0	-2	2	-2	2	-3
3	2	2	1	0	-2	2	-2	2
6	3	2	2	1	0	-2	2	-2
-4	6	3	2	2	1	0	-2	2
0	-4	6	3	2	2	1	0	-2
1	0	-4	6	3	2	2	1	0
2	1	0	-4	6	3	2	2	1
1	2	1	0	-4	6	3	2	2
0	1	2	1	0	-4	6	3	2
7	0	1	2	1	0	-4	6	3
-3	7	0	1	2	1	0	-4	6
2	-3	7	0	1	2	1	0	-4
4	2	-3	7	0	1	2	1	0
3	4	2	-3	7	0	1	2	1
0	3	4	2	-3	7	0	1	2
-24	0	3	4	2	-3	7	0	1
-5	-24	0	3	4	2	-3	7	0
1	-5	-24	0	3	4	2	-3	7
-1	1	-5	-24	0	3	4	2	-3
2	-1	1	-5	-24	0	3	4	2
4	2	-1	1	-5	-24	0	3	4
1	4	2	-1	1	-5	-24	0	3
2	1	4	2	-1	1	-5	-24	0
-2	2	1	4	2	-1	1	-5	-24
-2	-2	2	1	4	2	-1	1	-5
0	-2	-2	2	1	4	2	-1	1
-2	0	-2	-2	2	1	4	2	-1
-17	-2	0	-2	-2	2	1	4	2
0	-17	-2	0	-2	-2	2	1	4
-2	0	-17	-2	0	-2	-2	2	1
0	-2	0	-17	-2	0	-2	-2	2
2	0	-2	0	-17	-2	0	-2	-2
1	2	0	-2	0	-17	-2	0	-2
0	1	2	0	-2	0	-17	-2	0
0	0	1	2	0	-2	0	-17	-2
0	0	0	1	2	0	-2	0	-17
0	0	0	0	1	2	0	-2	0
1	0	0	0	0	1	2	0	-2
2	1	0	0	0	0	1	2	0
1	2	1	0	0	0	0	1	2
1	1	2	1	0	0	0	0	1
1	1	1	2	1	0	0	0	0
6	1	1	1	2	1	0	0	0
1	6	1	1	1	2	1	0	0
-1	1	6	1	1	1	2	1	0
-4	-1	1	6	1	1	1	2	1
1	-4	-1	1	6	1	1	1	2
2	1	-4	-1	1	6	1	1	1
-2	2	1	-4	-1	1	6	1	1
1	-2	2	1	-4	-1	1	6	1
2	1	-2	2	1	-4	-1	1	6
1	2	1	-2	2	1	-4	-1	1
-4	1	2	1	-2	2	1	-4	-1
-2	-4	1	2	1	-2	2	1	-4
0	-2	-4	1	2	1	-2	2	1
1	0	-2	-4	1	2	1	-2	2
1	1	0	-2	-4	1	2	1	-2
6	1	1	0	-2	-4	1	2	1
4	6	1	1	0	-2	-4	1	2
3	4	6	1	1	0	-2	-4	1
3	3	4	6	1	1	0	-2	-4
2	3	3	4	6	1	1	0	-2
0	2	3	3	4	6	1	1	0
2	0	2	3	3	4	6	1	1
1	2	0	2	3	3	4	6	1
4	1	2	0	2	3	3	4	6
-6	4	1	2	0	2	3	3	4
-3	-6	4	1	2	0	2	3	3
1	-3	-6	4	1	2	0	2	3
0	1	-3	-6	4	1	2	0	2
7	0	1	-3	-6	4	1	2	0
