# Supplementary material for: Distributed forecasting and ant colony optimization for the bike-sharing rebalancing problem with unserved demands
Source: PLoS One. 2019 Dec 31;14(12):e0226204. doi: 10.1371/journal.pone.0226204 (PMC6938368; doi:10.1371/journal.pone.0226204)
Supplement: S3 Appendix — (ZIP) [file pone.0226204.s003.zip › ╠ß╜╗╩2╛▌/historical_record/station_3606.csv]

x	x1	x2	x3	x4	x5	x6	x7	x8
0	8	9	14	11	2	4	3	4
3	0	8	9	14	11	2	4	3
3	3	0	8	9	14	11	2	4
9	3	3	0	8	9	14	11	2
3	9	3	3	0	8	9	14	11
8	3	9	3	3	0	8	9	14
4	8	3	9	3	3	0	8	9
1	4	8	3	9	3	3	0	8
11	1	4	8	3	9	3	3	0
11	11	1	4	8	3	9	3	3
9	11	11	1	4	8	3	9	3
3	9	11	11	1	4	8	3	9
1	3	9	11	11	1	4	8	3
2	1	3	9	11	11	1	4	8
1	2	1	3	9	11	11	1	4
9	1	2	1	3	9	11	11	1
8	9	1	2	1	3	9	11	11
8	8	9	1	2	1	3	9	11
9	8	8	9	1	2	1	3	9
4	9	8	8	9	1	2	1	3
-2	4	9	8	8	9	1	2	1
2	-2	4	9	8	8	9	1	2
-2	2	-2	4	9	8	8	9	1
12	-2	2	-2	4	9	8	8	9
6	12	-2	2	-2	4	9	8	8
14	6	12	-2	2	-2	4	9	8
9	14	6	12	-2	2	-2	4	9
6	9	14	6	12	-2	2	-2	4
4	6	9	14	6	12	-2	2	-2
6	4	6	9	14	6	12	-2	2
17	6	4	6	9	14	6	12	-2
13	17	6	4	6	9	14	6	12
-4	13	17	6	4	6	9	14	6
3	-4	13	17	6	4	6	9	14
0	3	-4	13	17	6	4	6	9
15	0	3	-4	13	17	6	4	6
11	15	0	3	-4	13	17	6	4
12	11	15	0	3	-4	13	17	6
8	12	11	15	0	3	-4	13	17
7	8	12	11	15	0	3	-4	13
8	7	8	12	11	15	0	3	-4
-1	8	7	8	12	11	15	0	3
8	-1	8	7	8	12	11	15	0
6	8	-1	8	7	8	12	11	15
0	6	8	-1	8	7	8	12	11
0	0	6	8	-1	8	7	8	12
0	0	0	6	8	-1	8	7	8
6	0	0	0	6	8	-1	8	7
3	6	0	0	0	6	8	-1	8
-1	3	6	0	0	0	6	8	-1
1	-1	3	6	0	0	0	6	8
0	1	-1	3	6	0	0	0	6
14	0	1	-1	3	6	0	0	0
10	14	0	1	-1	3	6	0	0
11	10	14	0	1	-1	3	6	0
7	11	10	14	0	1	-1	3	6
2	7	11	10	14	0	1	-1	3
18	2	7	11	10	14	0	1	-1
2	18	2	7	11	10	14	0	1
4	2	18	2	7	11	10	14	0
2	4	2	18	2	7	11	10	14
2	2	4	2	18	2	7	11	10
3	2	2	4	2	18	2	7	11
2	3	2	2	4	2	18	2	7
13	2	3	2	2	4	2	18	2
3	13	2	3	2	2	4	2	18
8	3	13	2	3	2	2	4	2
11	8	3	13	2	3	2	2	4
7	11	8	3	13	2	3	2	2
8	7	11	8	3	13	2	3	2
0	8	7	11	8	3	13	2	3
13	0	8	7	11	8	3	13	2
11	13	0	8	7	11	8	3	13
6	11	13	0	8	7	11	8	3
8	6	11	13	0	8	7	11	8
8	8	6	11	13	0	8	7	11
3	8	8	6	11	13	0	8	7
0	3	8	8	6	11	13	0	8
5	0	3	8	8	6	11	13	0
10	5	0	3	8	8	6	11	13
3	10	5	0	3	8	8	6	11
7	3	10	5	0	3	8	8	6
7	7	3	10	5	0	3	8	8
8	7	7	3	10	5	0	3	8
2	8	7	7	3	10	5	0	3
9	2	8	7	7	3	10	5	0
1	9	2	8	7	7	3	10	5
9	1	9	2	8	7	7	3	10
