# Supplementary material for: Distributed forecasting and ant colony optimization for the bike-sharing rebalancing problem with unserved demands
Source: PLoS One. 2019 Dec 31;14(12):e0226204. doi: 10.1371/journal.pone.0226204 (PMC6938368; doi:10.1371/journal.pone.0226204)
Supplement: S3 Appendix — (ZIP) [file pone.0226204.s003.zip › ╠ß╜╗╩2╛▌/historical_record/station_3607.csv]

x	x1	x2	x3	x4	x5	x6	x7	x8
0	0	17	15	15	0	13	0	0
11	0	0	17	15	15	0	13	0
21	11	0	0	17	15	15	0	13
0	21	11	0	0	17	15	15	0
0	0	21	11	0	0	17	15	15
12	0	0	21	11	0	0	17	15
2	12	0	0	21	11	0	0	17
5	2	12	0	0	21	11	0	0
7	5	2	12	0	0	21	11	0
13	7	5	2	12	0	0	21	11
6	13	7	5	2	12	0	0	21
10	6	13	7	5	2	12	0	0
3	10	6	13	7	5	2	12	0
-1	3	10	6	13	7	5	2	12
4	-1	3	10	6	13	7	5	2
10	4	-1	3	10	6	13	7	5
3	10	4	-1	3	10	6	13	7
6	3	10	4	-1	3	10	6	13
4	6	3	10	4	-1	3	10	6
1	4	6	3	10	4	-1	3	10
-1	1	4	6	3	10	4	-1	3
5	-1	1	4	6	3	10	4	-1
15	5	-1	1	4	6	3	10	4
14	15	5	-1	1	4	6	3	10
14	14	15	5	-1	1	4	6	3
14	14	14	15	5	-1	1	4	6
2	14	14	14	15	5	-1	1	4
2	2	14	14	14	15	5	-1	1
6	2	2	14	14	14	15	5	-1
11	6	2	2	14	14	14	15	5
14	11	6	2	2	14	14	14	15
12	14	11	6	2	2	14	14	14
-1	12	14	11	6	2	2	14	14
9	-1	12	14	11	6	2	2	14
3	9	-1	12	14	11	6	2	2
1	3	9	-1	12	14	11	6	2
0	1	3	9	-1	12	14	11	6
16	0	1	3	9	-1	12	14	11
-2	16	0	1	3	9	-1	12	14
4	-2	16	0	1	3	9	-1	12
19	4	-2	16	0	1	3	9	-1
-3	19	4	-2	16	0	1	3	9
19	-3	19	4	-2	16	0	1	3
10	19	-3	19	4	-2	16	0	1
0	10	19	-3	19	4	-2	16	0
1	0	10	19	-3	19	4	-2	16
2	1	0	10	19	-3	19	4	-2
6	2	1	0	10	19	-3	19	4
8	6	2	1	0	10	19	-3	19
3	8	6	2	1	0	10	19	-3
-2	3	8	6	2	1	0	10	19
1	-2	3	8	6	2	1	0	10
-1	1	-2	3	8	6	2	1	0
3	-1	1	-2	3	8	6	2	1
24	3	-1	1	-2	3	8	6	2
16	24	3	-1	1	-2	3	8	6
3	16	24	3	-1	1	-2	3	8
12	3	16	24	3	-1	1	-2	3
5	12	3	16	24	3	-1	1	-2
8	5	12	3	16	24	3	-1	1
26	8	5	12	3	16	24	3	-1
19	26	8	5	12	3	16	24	3
6	19	26	8	5	12	3	16	24
17	6	19	26	8	5	12	3	16
4	17	6	19	26	8	5	12	3
22	4	17	6	19	26	8	5	12
-3	22	4	17	6	19	26	8	5
11	-3	22	4	17	6	19	26	8
15	11	-3	22	4	17	6	19	26
6	15	11	-3	22	4	17	6	19
1	6	15	11	-3	22	4	17	6
17	1	6	15	11	-3	22	4	17
15	17	1	6	15	11	-3	22	4
3	15	17	1	6	15	11	-3	22
1	3	15	17	1	6	15	11	-3
2	1	3	15	17	1	6	15	11
9	2	1	3	15	17	1	6	15
2	9	2	1	3	15	17	1	6
19	2	9	2	1	3	15	17	1
16	19	2	9	2	1	3	15	17
13	16	19	2	9	2	1	3	15
20	13	16	19	2	9	2	1	3
13	20	13	16	19	2	9	2	1
4	13	20	13	16	19	2	9	2
0	4	13	20	13	16	19	2	9
11	0	4	13	20	13	16	19	2
2	11	0	4	13	20	13	16	19
4	2	11	0	4	13	20	13	16
