# Supplementary material for: Distributed forecasting and ant colony optimization for the bike-sharing rebalancing problem with unserved demands
Source: PLoS One. 2019 Dec 31;14(12):e0226204. doi: 10.1371/journal.pone.0226204 (PMC6938368; doi:10.1371/journal.pone.0226204)
Supplement: S3 Appendix — (ZIP) [file pone.0226204.s003.zip › ╠ß╜╗╩2╛▌/historical_record/station_3608.csv]

x	x1	x2	x3	x4	x5	x6	x7	x8
1	1	8	9	6	5	11	1	1
3	1	1	8	9	6	5	11	1
8	3	1	1	8	9	6	5	11
10	8	3	1	1	8	9	6	5
6	10	8	3	1	1	8	9	6
2	6	10	8	3	1	1	8	9
-5	2	6	10	8	3	1	1	8
0	-5	2	6	10	8	3	1	1
5	0	-5	2	6	10	8	3	1
0	5	0	-5	2	6	10	8	3
0	0	5	0	-5	2	6	10	8
0	0	0	5	0	-5	2	6	10
-5	0	0	0	5	0	-5	2	6
-4	-5	0	0	0	5	0	-5	2
-1	-4	-5	0	0	0	5	0	-5
-1	-1	-4	-5	0	0	0	5	0
1	-1	-1	-4	-5	0	0	0	5
-3	1	-1	-1	-4	-5	0	0	0
-8	-3	1	-1	-1	-4	-5	0	0
-3	-8	-3	1	-1	-1	-4	-5	0
-1	-3	-8	-3	1	-1	-1	-4	-5
-1	-1	-3	-8	-3	1	-1	-1	-4
-1	-1	-1	-3	-8	-3	1	-1	-1
2	-1	-1	-1	-3	-8	-3	1	-1
6	2	-1	-1	-1	-3	-8	-3	1
-2	6	2	-1	-1	-1	-3	-8	-3
-4	-2	6	2	-1	-1	-1	-3	-8
-9	-4	-2	6	2	-1	-1	-1	-3
-10	-9	-4	-2	6	2	-1	-1	-1
-1	-10	-9	-4	-2	6	2	-1	-1
-5	-1	-10	-9	-4	-2	6	2	-1
1	-5	-1	-10	-9	-4	-2	6	2
0	1	-5	-1	-10	-9	-4	-2	6
9	0	1	-5	-1	-10	-9	-4	-2
2	9	0	1	-5	-1	-10	-9	-4
-5	2	9	0	1	-5	-1	-10	-9
3	-5	2	9	0	1	-5	-1	-10
0	3	-5	2	9	0	1	-5	-1
0	0	3	-5	2	9	0	1	-5
-8	0	0	3	-5	2	9	0	1
3	-8	0	0	3	-5	2	9	0
4	3	-8	0	0	3	-5	2	9
4	4	3	-8	0	0	3	-5	2
3	4	4	3	-8	0	0	3	-5
3	3	4	4	3	-8	0	0	3
0	3	3	4	4	3	-8	0	0
-1	0	3	3	4	4	3	-8	0
2	-1	0	3	3	4	4	3	-8
3	2	-1	0	3	3	4	4	3
2	3	2	-1	0	3	3	4	4
0	2	3	2	-1	0	3	3	4
-1	0	2	3	2	-1	0	3	3
3	-1	0	2	3	2	-1	0	3
6	3	-1	0	2	3	2	-1	0
4	6	3	-1	0	2	3	2	-1
10	4	6	3	-1	0	2	3	2
-6	10	4	6	3	-1	0	2	3
-3	-6	10	4	6	3	-1	0	2
5	-3	-6	10	4	6	3	-1	0
6	5	-3	-6	10	4	6	3	-1
-5	6	5	-3	-6	10	4	6	3
3	-5	6	5	-3	-6	10	4	6
5	3	-5	6	5	-3	-6	10	4
3	5	3	-5	6	5	-3	-6	10
-5	3	5	3	-5	6	5	-3	-6
-5	-5	3	5	3	-5	6	5	-3
-4	-5	-5	3	5	3	-5	6	5
-1	-4	-5	-5	3	5	3	-5	6
0	-1	-4	-5	-5	3	5	3	-5
-3	0	-1	-4	-5	-5	3	5	3
8	-3	0	-1	-4	-5	-5	3	5
-6	8	-3	0	-1	-4	-5	-5	3
0	-6	8	-3	0	-1	-4	-5	-5
-5	0	-6	8	-3	0	-1	-4	-5
-6	-5	0	-6	8	-3	0	-1	-4
6	-6	-5	0	-6	8	-3	0	-1
0	6	-6	-5	0	-6	8	-3	0
2	0	6	-6	-5	0	-6	8	-3
-3	2	0	6	-6	-5	0	-6	8
3	-3	2	0	6	-6	-5	0	-6
-1	3	-3	2	0	6	-6	-5	0
4	-1	3	-3	2	0	6	-6	-5
0	4	-1	3	-3	2	0	6	-6
6	0	4	-1	3	-3	2	0	6
-3	6	0	4	-1	3	-3	2	0
2	-3	6	0	4	-1	3	-3	2
-4	2	-3	6	0	4	-1	3	-3
2	-4	2	-3	6	0	4	-1	3
