# Supplementary material for: Distributed forecasting and ant colony optimization for the bike-sharing rebalancing problem with unserved demands
Source: PLoS One. 2019 Dec 31;14(12):e0226204. doi: 10.1371/journal.pone.0226204 (PMC6938368; doi:10.1371/journal.pone.0226204)
Supplement: S3 Appendix — (ZIP) [file pone.0226204.s003.zip › ╠ß╜╗╩2╛▌/historical_record/station_3609.csv]

x	x1	x2	x3	x4	x5	x6	x7	x8
0	1	11	1	11	4	8	7	0
-2	0	1	11	1	11	4	8	7
5	-2	0	1	11	1	11	4	8
0	5	-2	0	1	11	1	11	4
1	0	5	-2	0	1	11	1	11
0	1	0	5	-2	0	1	11	1
-3	0	1	0	5	-2	0	1	11
-2	-3	0	1	0	5	-2	0	1
7	-2	-3	0	1	0	5	-2	0
-1	7	-2	-3	0	1	0	5	-2
6	-1	7	-2	-3	0	1	0	5
1	6	-1	7	-2	-3	0	1	0
10	1	6	-1	7	-2	-3	0	1
11	10	1	6	-1	7	-2	-3	0
6	11	10	1	6	-1	7	-2	-3
10	6	11	10	1	6	-1	7	-2
11	10	6	11	10	1	6	-1	7
6	11	10	6	11	10	1	6	-1
1	6	11	10	6	11	10	1	6
1	1	6	11	10	6	11	10	1
5	1	1	6	11	10	6	11	10
1	5	1	1	6	11	10	6	11
4	1	5	1	1	6	11	10	6
4	4	1	5	1	1	6	11	10
-1	4	4	1	5	1	1	6	11
2	-1	4	4	1	5	1	1	6
0	2	-1	4	4	1	5	1	1
19	0	2	-1	4	4	1	5	1
7	19	0	2	-1	4	4	1	5
-2	7	19	0	2	-1	4	4	1
-1	-2	7	19	0	2	-1	4	4
1	-1	-2	7	19	0	2	-1	4
-1	1	-1	-2	7	19	0	2	-1
14	-1	1	-1	-2	7	19	0	2
13	14	-1	1	-1	-2	7	19	0
4	13	14	-1	1	-1	-2	7	19
13	4	13	14	-1	1	-1	-2	7
-7	13	4	13	14	-1	1	-1	-2
6	-7	13	4	13	14	-1	1	-1
-4	6	-7	13	4	13	14	-1	1
1	-4	6	-7	13	4	13	14	-1
-2	1	-4	6	-7	13	4	13	14
-2	-2	1	-4	6	-7	13	4	13
4	-2	-2	1	-4	6	-7	13	4
18	4	-2	-2	1	-4	6	-7	13
15	18	4	-2	-2	1	-4	6	-7
17	15	18	4	-2	-2	1	-4	6
11	17	15	18	4	-2	-2	1	-4
11	11	17	15	18	4	-2	-2	1
6	11	11	17	15	18	4	-2	-2
-1	6	11	11	17	15	18	4	-2
3	-1	6	11	11	17	15	18	4
9	3	-1	6	11	11	17	15	18
9	9	3	-1	6	11	11	17	15
-1	9	9	3	-1	6	11	11	17
11	-1	9	9	3	-1	6	11	11
6	11	-1	9	9	3	-1	6	11
8	6	11	-1	9	9	3	-1	6
14	8	6	11	-1	9	9	3	-1
2	14	8	6	11	-1	9	9	3
15	2	14	8	6	11	-1	9	9
14	15	2	14	8	6	11	-1	9
8	14	15	2	14	8	6	11	-1
0	8	14	15	2	14	8	6	11
2	0	8	14	15	2	14	8	6
0	2	0	8	14	15	2	14	8
7	0	2	0	8	14	15	2	14
-3	7	0	2	0	8	14	15	2
6	-3	7	0	2	0	8	14	15
9	6	-3	7	0	2	0	8	14
15	9	6	-3	7	0	2	0	8
5	15	9	6	-3	7	0	2	0
-1	5	15	9	6	-3	7	0	2
6	-1	5	15	9	6	-3	7	0
2	6	-1	5	15	9	6	-3	7
-1	2	6	-1	5	15	9	6	-3
25	-1	2	6	-1	5	15	9	6
16	25	-1	2	6	-1	5	15	9
1	16	25	-1	2	6	-1	5	15
9	1	16	25	-1	2	6	-1	5
5	9	1	16	25	-1	2	6	-1
3	5	9	1	16	25	-1	2	6
5	3	5	9	1	16	25	-1	2
3	5	3	5	9	1	16	25	-1
7	3	5	3	5	9	1	16	25
1	7	3	5	3	5	9	1	16
2	1	7	3	5	3	5	9	1
7	2	1	7	3	5	3	5	9
