# Supplementary material for: Distributed forecasting and ant colony optimization for the bike-sharing rebalancing problem with unserved demands
Source: PLoS One. 2019 Dec 31;14(12):e0226204. doi: 10.1371/journal.pone.0226204 (PMC6938368; doi:10.1371/journal.pone.0226204)
Supplement: S3 Appendix — (ZIP) [file pone.0226204.s003.zip › ╠ß╜╗╩2╛▌/historical_record/station_3610.csv]

x	x1	x2	x3	x4	x5	x6	x7	x8
0	4	5	6	6	4	7	1	9
8	0	4	5	6	6	4	7	1
6	8	0	4	5	6	6	4	7
8	6	8	0	4	5	6	6	4
4	8	6	8	0	4	5	6	6
14	4	8	6	8	0	4	5	6
0	14	4	8	6	8	0	4	5
4	0	14	4	8	6	8	0	4
14	4	0	14	4	8	6	8	0
9	14	4	0	14	4	8	6	8
19	9	14	4	0	14	4	8	6
13	19	9	14	4	0	14	4	8
17	13	19	9	14	4	0	14	4
4	17	13	19	9	14	4	0	14
8	4	17	13	19	9	14	4	0
15	8	4	17	13	19	9	14	4
17	15	8	4	17	13	19	9	14
20	17	15	8	4	17	13	19	9
22	20	17	15	8	4	17	13	19
22	22	20	17	15	8	4	17	13
0	22	22	20	17	15	8	4	17
8	0	22	22	20	17	15	8	4
5	8	0	22	22	20	17	15	8
6	5	8	0	22	22	20	17	15
12	6	5	8	0	22	22	20	17
20	12	6	5	8	0	22	22	20
12	20	12	6	5	8	0	22	22
-2	12	20	12	6	5	8	0	22
4	-2	12	20	12	6	5	8	0
28	4	-2	12	20	12	6	5	8
15	28	4	-2	12	20	12	6	5
14	15	28	4	-2	12	20	12	6
11	14	15	28	4	-2	12	20	12
1	11	14	15	28	4	-2	12	20
1	1	11	14	15	28	4	-2	12
12	1	1	11	14	15	28	4	-2
27	12	1	1	11	14	15	28	4
24	27	12	1	1	11	14	15	28
13	24	27	12	1	1	11	14	15
24	13	24	27	12	1	1	11	14
19	24	13	24	27	12	1	1	11
14	19	24	13	24	27	12	1	1
20	14	19	24	13	24	27	12	1
20	20	14	19	24	13	24	27	12
5	20	20	14	19	24	13	24	27
1	5	20	20	14	19	24	13	24
-2	1	5	20	20	14	19	24	13
2	-2	1	5	20	20	14	19	24
3	2	-2	1	5	20	20	14	19
-5	3	2	-2	1	5	20	20	14
3	-5	3	2	-2	1	5	20	20
9	3	-5	3	2	-2	1	5	20
23	9	3	-5	3	2	-2	1	5
18	23	9	3	-5	3	2	-2	1
18	18	23	9	3	-5	3	2	-2
11	18	18	23	9	3	-5	3	2
9	11	18	18	23	9	3	-5	3
24	9	11	18	18	23	9	3	-5
20	24	9	11	18	18	23	9	3
19	20	24	9	11	18	18	23	9
19	19	20	24	9	11	18	18	23
16	19	19	20	24	9	11	18	18
1	16	19	19	20	24	9	11	18
3	1	16	19	19	20	24	9	11
28	3	1	16	19	19	20	24	9
23	28	3	1	16	19	19	20	24
23	23	28	3	1	16	19	19	20
23	23	23	28	3	1	16	19	19
19	23	23	23	28	3	1	16	19
2	19	23	23	23	28	3	1	16
-6	2	19	23	23	23	28	3	1
26	-6	2	19	23	23	23	28	3
18	26	-6	2	19	23	23	23	28
24	18	26	-6	2	19	23	23	23
20	24	18	26	-6	2	19	23	23
19	20	24	18	26	-6	2	19	23
8	19	20	24	18	26	-6	2	19
-2	8	19	20	24	18	26	-6	2
5	-2	8	19	20	24	18	26	-6
21	5	-2	8	19	20	24	18	26
23	21	5	-2	8	19	20	24	18
14	23	21	5	-2	8	19	20	24
19	14	23	21	5	-2	8	19	20
-2	19	14	23	21	5	-2	8	19
-1	-2	19	14	23	21	5	-2	8
4	-1	-2	19	14	23	21	5	-2
10	4	-1	-2	19	14	23	21	5
20	10	4	-1	-2	19	14	23	21
