# Supplementary material for: Distributed forecasting and ant colony optimization for the bike-sharing rebalancing problem with unserved demands
Source: PLoS One. 2019 Dec 31;14(12):e0226204. doi: 10.1371/journal.pone.0226204 (PMC6938368; doi:10.1371/journal.pone.0226204)
Supplement: S3 Appendix — (ZIP) [file pone.0226204.s003.zip › ╠ß╜╗╩2╛▌/historical_record/station_3611.csv]

x	x1	x2	x3	x4	x5	x6	x7	x8
-5	-8	1	-2	5	0	2	1	-4
-4	-5	-8	1	-2	5	0	2	1
-5	-4	-5	-8	1	-2	5	0	2
-6	-5	-4	-5	-8	1	-2	5	0
-1	-6	-5	-4	-5	-8	1	-2	5
-4	-1	-6	-5	-4	-5	-8	1	-2
-5	-4	-1	-6	-5	-4	-5	-8	1
0	-5	-4	-1	-6	-5	-4	-5	-8
3	0	-5	-4	-1	-6	-5	-4	-5
0	3	0	-5	-4	-1	-6	-5	-4
-4	0	3	0	-5	-4	-1	-6	-5
3	-4	0	3	0	-5	-4	-1	-6
3	3	-4	0	3	0	-5	-4	-1
3	3	3	-4	0	3	0	-5	-4
-6	3	3	3	-4	0	3	0	-5
1	-6	3	3	3	-4	0	3	0
9	1	-6	3	3	3	-4	0	3
6	9	1	-6	3	3	3	-4	0
-4	6	9	1	-6	3	3	3	-4
4	-4	6	9	1	-6	3	3	3
2	4	-4	6	9	1	-6	3	3
0	2	4	-4	6	9	1	-6	3
1	0	2	4	-4	6	9	1	-6
0	1	0	2	4	-4	6	9	1
1	0	1	0	2	4	-4	6	9
1	1	0	1	0	2	4	-4	6
3	1	1	0	1	0	2	4	-4
-5	3	1	1	0	1	0	2	4
-14	-5	3	1	1	0	1	0	2
5	-14	-5	3	1	1	0	1	0
-1	5	-14	-5	3	1	1	0	1
-4	-1	5	-14	-5	3	1	1	0
1	-4	-1	5	-14	-5	3	1	1
-5	1	-4	-1	5	-14	-5	3	1
-8	-5	1	-4	-1	5	-14	-5	3
1	-8	-5	1	-4	-1	5	-14	-5
14	1	-8	-5	1	-4	-1	5	-14
12	14	1	-8	-5	1	-4	-1	5
6	12	14	1	-8	-5	1	-4	-1
1	6	12	14	1	-8	-5	1	-4
8	1	6	12	14	1	-8	-5	1
2	8	1	6	12	14	1	-8	-5
5	2	8	1	6	12	14	1	-8
9	5	2	8	1	6	12	14	1
3	9	5	2	8	1	6	12	14
-7	3	9	5	2	8	1	6	12
-2	-7	3	9	5	2	8	1	6
-1	-2	-7	3	9	5	2	8	1
-2	-1	-2	-7	3	9	5	2	8
1	-2	-1	-2	-7	3	9	5	2
1	1	-2	-1	-2	-7	3	9	5
1	1	1	-2	-1	-2	-7	3	9
7	1	1	1	-2	-1	-2	-7	3
-5	7	1	1	1	-2	-1	-2	-7
3	-5	7	1	1	1	-2	-1	-2
0	3	-5	7	1	1	1	-2	-1
-17	0	3	-5	7	1	1	1	-2
-4	-17	0	3	-5	7	1	1	1
1	-4	-17	0	3	-5	7	1	1
-3	1	-4	-17	0	3	-5	7	1
3	-3	1	-4	-17	0	3	-5	7
-4	3	-3	1	-4	-17	0	3	-5
-1	-4	3	-3	1	-4	-17	0	3
-4	-1	-4	3	-3	1	-4	-17	0
-2	-4	-1	-4	3	-3	1	-4	-17
-2	-2	-4	-1	-4	3	-3	1	-4
8	-2	-2	-4	-1	-4	3	-3	1
-2	8	-2	-2	-4	-1	-4	3	-3
-4	-2	8	-2	-2	-4	-1	-4	3
-3	-4	-2	8	-2	-2	-4	-1	-4
2	-3	-4	-2	8	-2	-2	-4	-1
2	2	-3	-4	-2	8	-2	-2	-4
-6	2	2	-3	-4	-2	8	-2	-2
0	-6	2	2	-3	-4	-2	8	-2
-5	0	-6	2	2	-3	-4	-2	8
2	-5	0	-6	2	2	-3	-4	-2
-3	2	-5	0	-6	2	2	-3	-4
-2	-3	2	-5	0	-6	2	2	-3
6	-2	-3	2	-5	0	-6	2	2
9	6	-2	-3	2	-5	0	-6	2
3	9	6	-2	-3	2	-5	0	-6
2	3	9	6	-2	-3	2	-5	0
-6	2	3	9	6	-2	-3	2	-5
1	-6	2	3	9	6	-2	-3	2
-5	1	-6	2	3	9	6	-2	-3
-1	-5	1	-6	2	3	9	6	-2
-1	-1	-5	1	-6	2	3	9	6
2	-1	-1	-5	1	-6	2	3	9
