# Supplementary material for: Distributed forecasting and ant colony optimization for the bike-sharing rebalancing problem with unserved demands
Source: PLoS One. 2019 Dec 31;14(12):e0226204. doi: 10.1371/journal.pone.0226204 (PMC6938368; doi:10.1371/journal.pone.0226204)
Supplement: S3 Appendix — (ZIP) [file pone.0226204.s003.zip › ╠ß╜╗╩2╛▌/historical_record/station_3612.csv]

x	x1	x2	x3	x4	x5	x6	x7	x8
2	1	3	7	3	3	4	0	1
4	2	1	3	7	3	3	4	0
3	4	2	1	3	7	3	3	4
2	3	4	2	1	3	7	3	3
4	2	3	4	2	1	3	7	3
-4	4	2	3	4	2	1	3	7
2	-4	4	2	3	4	2	1	3
-1	2	-4	4	2	3	4	2	1
-2	-1	2	-4	4	2	3	4	2
0	-2	-1	2	-4	4	2	3	4
3	0	-2	-1	2	-4	4	2	3
1	3	0	-2	-1	2	-4	4	2
3	1	3	0	-2	-1	2	-4	4
3	3	1	3	0	-2	-1	2	-4
2	3	3	1	3	0	-2	-1	2
-6	2	3	3	1	3	0	-2	-1
-10	-6	2	3	3	1	3	0	-2
-3	-10	-6	2	3	3	1	3	0
-4	-3	-10	-6	2	3	3	1	3
-1	-4	-3	-10	-6	2	3	3	1
0	-1	-4	-3	-10	-6	2	3	3
7	0	-1	-4	-3	-10	-6	2	3
1	7	0	-1	-4	-3	-10	-6	2
5	1	7	0	-1	-4	-3	-10	-6
-1	5	1	7	0	-1	-4	-3	-10
-3	-1	5	1	7	0	-1	-4	-3
-6	-3	-1	5	1	7	0	-1	-4
9	-6	-3	-1	5	1	7	0	-1
6	9	-6	-3	-1	5	1	7	0
1	6	9	-6	-3	-1	5	1	7
-3	1	6	9	-6	-3	-1	5	1
-9	-3	1	6	9	-6	-3	-1	5
0	-9	-3	1	6	9	-6	-3	-1
4	0	-9	-3	1	6	9	-6	-3
-3	4	0	-9	-3	1	6	9	-6
-1	-3	4	0	-9	-3	1	6	9
-1	-1	-3	4	0	-9	-3	1	6
-2	-1	-1	-3	4	0	-9	-3	1
-5	-2	-1	-1	-3	4	0	-9	-3
-9	-5	-2	-1	-1	-3	4	0	-9
-4	-9	-5	-2	-1	-1	-3	4	0
0	-4	-9	-5	-2	-1	-1	-3	4
-2	0	-4	-9	-5	-2	-1	-1	-3
-1	-2	0	-4	-9	-5	-2	-1	-1
0	-1	-2	0	-4	-9	-5	-2	-1
3	0	-1	-2	0	-4	-9	-5	-2
-3	3	0	-1	-2	0	-4	-9	-5
3	-3	3	0	-1	-2	0	-4	-9
0	3	-3	3	0	-1	-2	0	-4
1	0	3	-3	3	0	-1	-2	0
0	1	0	3	-3	3	0	-1	-2
-1	0	1	0	3	-3	3	0	-1
0	-1	0	1	0	3	-3	3	0
0	0	-1	0	1	0	3	-3	3
0	0	0	-1	0	1	0	3	-3
0	0	0	0	-1	0	1	0	3
0	0	0	0	0	-1	0	1	0
0	0	0	0	0	0	-1	0	1
0	0	0	0	0	0	0	-1	0
-3	0	0	0	0	0	0	0	-1
-3	-3	0	0	0	0	0	0	0
-5	-3	-3	0	0	0	0	0	0
-2	-5	-3	-3	0	0	0	0	0
1	-2	-5	-3	-3	0	0	0	0
-4	1	-2	-5	-3	-3	0	0	0
-3	-4	1	-2	-5	-3	-3	0	0
-3	-3	-4	1	-2	-5	-3	-3	0
-4	-3	-3	-4	1	-2	-5	-3	-3
1	-4	-3	-3	-4	1	-2	-5	-3
8	1	-4	-3	-3	-4	1	-2	-5
2	8	1	-4	-3	-3	-4	1	-2
0	2	8	1	-4	-3	-3	-4	1
-3	0	2	8	1	-4	-3	-3	-4
0	-3	0	2	8	1	-4	-3	-3
0	0	-3	0	2	8	1	-4	-3
-2	0	0	-3	0	2	8	1	-4
2	-2	0	0	-3	0	2	8	1
3	2	-2	0	0	-3	0	2	8
0	3	2	-2	0	0	-3	0	2
-6	0	3	2	-2	0	0	-3	0
-3	-6	0	3	2	-2	0	0	-3
-5	-3	-6	0	3	2	-2	0	0
-1	-5	-3	-6	0	3	2	-2	0
2	-1	-5	-3	-6	0	3	2	-2
1	2	-1	-5	-3	-6	0	3	2
0	1	2	-1	-5	-3	-6	0	3
0	0	1	2	-1	-5	-3	-6	0
-7	0	0	1	2	-1	-5	-3	-6
