# Supplementary material for: Distributed forecasting and ant colony optimization for the bike-sharing rebalancing problem with unserved demands
Source: PLoS One. 2019 Dec 31;14(12):e0226204. doi: 10.1371/journal.pone.0226204 (PMC6938368; doi:10.1371/journal.pone.0226204)
Supplement: S3 Appendix — (ZIP) [file pone.0226204.s003.zip › ╠ß╜╗╩2╛▌/historical_record/station_3613.csv]

x	x1	x2	x3	x4	x5	x6	x7	x8
2	3	3	9	7	7	9	2	3
9	2	3	3	9	7	7	9	2
6	9	2	3	3	9	7	7	9
5	6	9	2	3	3	9	7	7
5	5	6	9	2	3	3	9	7
6	5	5	6	9	2	3	3	9
7	6	5	5	6	9	2	3	3
9	7	6	5	5	6	9	2	3
9	9	7	6	5	5	6	9	2
7	9	9	7	6	5	5	6	9
14	7	9	9	7	6	5	5	6
8	14	7	9	9	7	6	5	5
19	8	14	7	9	9	7	6	5
8	19	8	14	7	9	9	7	6
11	8	19	8	14	7	9	9	7
9	11	8	19	8	14	7	9	9
13	9	11	8	19	8	14	7	9
10	13	9	11	8	19	8	14	7
8	10	13	9	11	8	19	8	14
9	8	10	13	9	11	8	19	8
4	9	8	10	13	9	11	8	19
7	4	9	8	10	13	9	11	8
4	7	4	9	8	10	13	9	11
19	4	7	4	9	8	10	13	9
16	19	4	7	4	9	8	10	13
4	16	19	4	7	4	9	8	10
17	4	16	19	4	7	4	9	8
11	17	4	16	19	4	7	4	9
12	11	17	4	16	19	4	7	4
18	12	11	17	4	16	19	4	7
11	18	12	11	17	4	16	19	4
8	11	18	12	11	17	4	16	19
5	8	11	18	12	11	17	4	16
6	5	8	11	18	12	11	17	4
5	6	5	8	11	18	12	11	17
8	5	6	5	8	11	18	12	11
13	8	5	6	5	8	11	18	12
8	13	8	5	6	5	8	11	18
4	8	13	8	5	6	5	8	11
14	4	8	13	8	5	6	5	8
15	14	4	8	13	8	5	6	5
12	15	14	4	8	13	8	5	6
14	12	15	14	4	8	13	8	5
9	14	12	15	14	4	8	13	8
12	9	14	12	15	14	4	8	13
9	12	9	14	12	15	14	4	8
8	9	12	9	14	12	15	14	4
8	8	9	12	9	14	12	15	14
9	8	8	9	12	9	14	12	15
4	9	8	8	9	12	9	14	12
0	4	9	8	8	9	12	9	14
1	0	4	9	8	8	9	12	9
11	1	0	4	9	8	8	9	12
11	11	1	0	4	9	8	8	9
20	11	11	1	0	4	9	8	8
19	20	11	11	1	0	4	9	8
14	19	20	11	11	1	0	4	9
20	14	19	20	11	11	1	0	4
14	20	14	19	20	11	11	1	0
12	14	20	14	19	20	11	11	1
13	12	14	20	14	19	20	11	11
8	13	12	14	20	14	19	20	11
10	8	13	12	14	20	14	19	20
4	10	8	13	12	14	20	14	19
8	4	10	8	13	12	14	20	14
15	8	4	10	8	13	12	14	20
14	15	8	4	10	8	13	12	14
10	14	15	8	4	10	8	13	12
9	10	14	15	8	4	10	8	13
7	9	10	14	15	8	4	10	8
7	7	9	10	14	15	8	4	10
10	7	7	9	10	14	15	8	4
13	10	7	7	9	10	14	15	8
18	13	10	7	7	9	10	14	15
7	18	13	10	7	7	9	10	14
13	7	18	13	10	7	7	9	10
4	13	7	18	13	10	7	7	9
5	4	13	7	18	13	10	7	7
8	5	4	13	7	18	13	10	7
6	8	5	4	13	7	18	13	10
14	6	8	5	4	13	7	18	13
13	14	6	8	5	4	13	7	18
10	13	14	6	8	5	4	13	7
26	10	13	14	6	8	5	4	13
6	26	10	13	14	6	8	5	4
10	6	26	10	13	14	6	8	5
0	10	6	26	10	13	14	6	8
9	0	10	6	26	10	13	14	6
