# Supplementary material for: Distributed forecasting and ant colony optimization for the bike-sharing rebalancing problem with unserved demands
Source: PLoS One. 2019 Dec 31;14(12):e0226204. doi: 10.1371/journal.pone.0226204 (PMC6938368; doi:10.1371/journal.pone.0226204)
Supplement: S3 Appendix — (ZIP) [file pone.0226204.s003.zip › ╠ß╜╗╩2╛▌/historical_record/station_3614.csv]

x	x1	x2	x3	x4	x5	x6	x7	x8
8	9	1	0	-4	3	1	-5	8
0	8	9	1	0	-4	3	1	-5
6	0	8	9	1	0	-4	3	1
-5	6	0	8	9	1	0	-4	3
1	-5	6	0	8	9	1	0	-4
5	1	-5	6	0	8	9	1	0
3	5	1	-5	6	0	8	9	1
2	3	5	1	-5	6	0	8	9
-7	2	3	5	1	-5	6	0	8
-10	-7	2	3	5	1	-5	6	0
-4	-10	-7	2	3	5	1	-5	6
0	-4	-10	-7	2	3	5	1	-5
1	0	-4	-10	-7	2	3	5	1
-15	1	0	-4	-10	-7	2	3	5
-6	-15	1	0	-4	-10	-7	2	3
-10	-6	-15	1	0	-4	-10	-7	2
-4	-10	-6	-15	1	0	-4	-10	-7
-6	-4	-10	-6	-15	1	0	-4	-10
-3	-6	-4	-10	-6	-15	1	0	-4
-1	-3	-6	-4	-10	-6	-15	1	0
-3	-1	-3	-6	-4	-10	-6	-15	1
1	-3	-1	-3	-6	-4	-10	-6	-15
-7	1	-3	-1	-3	-6	-4	-10	-6
-7	-7	1	-3	-1	-3	-6	-4	-10
-8	-7	-7	1	-3	-1	-3	-6	-4
-10	-8	-7	-7	1	-3	-1	-3	-6
-2	-10	-8	-7	-7	1	-3	-1	-3
-8	-2	-10	-8	-7	-7	1	-3	-1
-13	-8	-2	-10	-8	-7	-7	1	-3
-11	-13	-8	-2	-10	-8	-7	-7	1
-16	-11	-13	-8	-2	-10	-8	-7	-7
-13	-16	-11	-13	-8	-2	-10	-8	-7
7	-13	-16	-11	-13	-8	-2	-10	-8
4	7	-13	-16	-11	-13	-8	-2	-10
0	4	7	-13	-16	-11	-13	-8	-2
-8	0	4	7	-13	-16	-11	-13	-8
-6	-8	0	4	7	-13	-16	-11	-13
-9	-6	-8	0	4	7	-13	-16	-11
-7	-9	-6	-8	0	4	7	-13	-16
-6	-7	-9	-6	-8	0	4	7	-13
-3	-6	-7	-9	-6	-8	0	4	7
-1	-3	-6	-7	-9	-6	-8	0	4
-4	-1	-3	-6	-7	-9	-6	-8	0
-8	-4	-1	-3	-6	-7	-9	-6	-8
1	-8	-4	-1	-3	-6	-7	-9	-6
5	1	-8	-4	-1	-3	-6	-7	-9
6	5	1	-8	-4	-1	-3	-6	-7
4	6	5	1	-8	-4	-1	-3	-6
3	4	6	5	1	-8	-4	-1	-3
3	3	4	6	5	1	-8	-4	-1
0	3	3	4	6	5	1	-8	-4
-6	0	3	3	4	6	5	1	-8
1	-6	0	3	3	4	6	5	1
7	1	-6	0	3	3	4	6	5
1	7	1	-6	0	3	3	4	6
-3	1	7	1	-6	0	3	3	4
19	-3	1	7	1	-6	0	3	3
12	19	-3	1	7	1	-6	0	3
9	12	19	-3	1	7	1	-6	0
6	9	12	19	-3	1	7	1	-6
5	6	9	12	19	-3	1	7	1
4	5	6	9	12	19	-3	1	7
0	4	5	6	9	12	19	-3	1
0	0	4	5	6	9	12	19	-3
0	0	0	4	5	6	9	12	19
2	0	0	0	4	5	6	9	12
-2	2	0	0	0	4	5	6	9
7	-2	2	0	0	0	4	5	6
5	7	-2	2	0	0	0	4	5
-2	5	7	-2	2	0	0	0	4
-2	-2	5	7	-2	2	0	0	0
0	-2	-2	5	7	-2	2	0	0
4	0	-2	-2	5	7	-2	2	0
-7	4	0	-2	-2	5	7	-2	2
-7	-7	4	0	-2	-2	5	7	-2
1	-7	-7	4	0	-2	-2	5	7
-6	1	-7	-7	4	0	-2	-2	5
4	-6	1	-7	-7	4	0	-2	-2
1	4	-6	1	-7	-7	4	0	-2
6	1	4	-6	1	-7	-7	4	0
-2	6	1	4	-6	1	-7	-7	4
-5	-2	6	1	4	-6	1	-7	-7
5	-5	-2	6	1	4	-6	1	-7
2	5	-5	-2	6	1	4	-6	1
6	2	5	-5	-2	6	1	4	-6
-12	6	2	5	-5	-2	6	1	4
-1	-12	6	2	5	-5	-2	6	1
-3	-1	-12	6	2	5	-5	-2	6
