# Supplementary material for: Distributed forecasting and ant colony optimization for the bike-sharing rebalancing problem with unserved demands
Source: PLoS One. 2019 Dec 31;14(12):e0226204. doi: 10.1371/journal.pone.0226204 (PMC6938368; doi:10.1371/journal.pone.0226204)
Supplement: S3 Appendix — (ZIP) [file pone.0226204.s003.zip › ╠ß╜╗╩2╛▌/historical_record/station_3616.csv]

x	x1	x2	x3	x4	x5	x6	x7	x8
8	7	15	14	12	13	12	3	9
1	8	7	15	14	12	13	12	3
10	1	8	7	15	14	12	13	12
16	10	1	8	7	15	14	12	13
9	16	10	1	8	7	15	14	12
8	9	16	10	1	8	7	15	14
8	8	9	16	10	1	8	7	15
4	8	8	9	16	10	1	8	7
12	4	8	8	9	16	10	1	8
11	12	4	8	8	9	16	10	1
7	11	12	4	8	8	9	16	10
10	7	11	12	4	8	8	9	16
11	10	7	11	12	4	8	8	9
-1	11	10	7	11	12	4	8	8
0	-1	11	10	7	11	12	4	8
9	0	-1	11	10	7	11	12	4
5	9	0	-1	11	10	7	11	12
4	5	9	0	-1	11	10	7	11
12	4	5	9	0	-1	11	10	7
-1	12	4	5	9	0	-1	11	10
-2	-1	12	4	5	9	0	-1	11
-5	-2	-1	12	4	5	9	0	-1
4	-5	-2	-1	12	4	5	9	0
3	4	-5	-2	-1	12	4	5	9
2	3	4	-5	-2	-1	12	4	5
11	2	3	4	-5	-2	-1	12	4
-4	11	2	3	4	-5	-2	-1	12
0	-4	11	2	3	4	-5	-2	-1
-2	0	-4	11	2	3	4	-5	-2
-1	-2	0	-4	11	2	3	4	-5
6	-1	-2	0	-4	11	2	3	4
9	6	-1	-2	0	-4	11	2	3
3	9	6	-1	-2	0	-4	11	2
4	3	9	6	-1	-2	0	-4	11
0	4	3	9	6	-1	-2	0	-4
-5	0	4	3	9	6	-1	-2	0
0	-5	0	4	3	9	6	-1	-2
-2	0	-5	0	4	3	9	6	-1
3	-2	0	-5	0	4	3	9	6
8	3	-2	0	-5	0	4	3	9
8	8	3	-2	0	-5	0	4	3
7	8	8	3	-2	0	-5	0	4
4	7	8	8	3	-2	0	-5	0
3	4	7	8	8	3	-2	0	-5
11	3	4	7	8	8	3	-2	0
8	11	3	4	7	8	8	3	-2
4	8	11	3	4	7	8	8	3
6	4	8	11	3	4	7	8	8
7	6	4	8	11	3	4	7	8
4	7	6	4	8	11	3	4	7
0	4	7	6	4	8	11	3	4
2	0	4	7	6	4	8	11	3
4	2	0	4	7	6	4	8	11
0	4	2	0	4	7	6	4	8
1	0	4	2	0	4	7	6	4
1	1	0	4	2	0	4	7	6
8	1	1	0	4	2	0	4	7
-1	8	1	1	0	4	2	0	4
-1	-1	8	1	1	0	4	2	0
5	-1	-1	8	1	1	0	4	2
5	5	-1	-1	8	1	1	0	4
7	5	5	-1	-1	8	1	1	0
9	7	5	5	-1	-1	8	1	1
-1	9	7	5	5	-1	-1	8	1
3	-1	9	7	5	5	-1	-1	8
7	3	-1	9	7	5	5	-1	-1
11	7	3	-1	9	7	5	5	-1
0	11	7	3	-1	9	7	5	5
4	0	11	7	3	-1	9	7	5
5	4	0	11	7	3	-1	9	7
6	5	4	0	11	7	3	-1	9
2	6	5	4	0	11	7	3	-1
1	2	6	5	4	0	11	7	3
8	1	2	6	5	4	0	11	7
4	8	1	2	6	5	4	0	11
6	4	8	1	2	6	5	4	0
9	6	4	8	1	2	6	5	4
4	9	6	4	8	1	2	6	5
8	4	9	6	4	8	1	2	6
6	8	4	9	6	4	8	1	2
10	6	8	4	9	6	4	8	1
3	10	6	8	4	9	6	4	8
18	3	10	6	8	4	9	6	4
0	18	3	10	6	8	4	9	6
8	0	18	3	10	6	8	4	9
12	8	0	18	3	10	6	8	4
7	12	8	0	18	3	10	6	8
8	7	12	8	0	18	3	10	6
