# Supplementary material for: Distributed forecasting and ant colony optimization for the bike-sharing rebalancing problem with unserved demands
Source: PLoS One. 2019 Dec 31;14(12):e0226204. doi: 10.1371/journal.pone.0226204 (PMC6938368; doi:10.1371/journal.pone.0226204)
Supplement: S3 Appendix — (ZIP) [file pone.0226204.s003.zip › ╠ß╜╗╩2╛▌/historical_record/station_3617.csv]

x	x1	x2	x3	x4	x5	x6	x7	x8
0	1	0	-2	0	0	1	-1	0
2	0	1	0	-2	0	0	1	-1
0	2	0	1	0	-2	0	0	1
1	0	2	0	1	0	-2	0	0
1	1	0	2	0	1	0	-2	0
-1	1	1	0	2	0	1	0	-2
0	-1	1	1	0	2	0	1	0
2	0	-1	1	1	0	2	0	1
-3	2	0	-1	1	1	0	2	0
0	-3	2	0	-1	1	1	0	2
-5	0	-3	2	0	-1	1	1	0
2	-5	0	-3	2	0	-1	1	1
1	2	-5	0	-3	2	0	-1	1
-2	1	2	-5	0	-3	2	0	-1
-8	-2	1	2	-5	0	-3	2	0
-2	-8	-2	1	2	-5	0	-3	2
-13	-2	-8	-2	1	2	-5	0	-3
-9	-13	-2	-8	-2	1	2	-5	0
-11	-9	-13	-2	-8	-2	1	2	-5
-7	-11	-9	-13	-2	-8	-2	1	2
0	-7	-11	-9	-13	-2	-8	-2	1
1	0	-7	-11	-9	-13	-2	-8	-2
-10	1	0	-7	-11	-9	-13	-2	-8
-14	-10	1	0	-7	-11	-9	-13	-2
-20	-14	-10	1	0	-7	-11	-9	-13
-12	-20	-14	-10	1	0	-7	-11	-9
-11	-12	-20	-14	-10	1	0	-7	-11
3	-11	-12	-20	-14	-10	1	0	-7
-1	3	-11	-12	-20	-14	-10	1	0
-4	-1	3	-11	-12	-20	-14	-10	1
-5	-4	-1	3	-11	-12	-20	-14	-10
0	-5	-4	-1	3	-11	-12	-20	-14
0	0	-5	-4	-1	3	-11	-12	-20
1	0	0	-5	-4	-1	3	-11	-12
1	1	0	0	-5	-4	-1	3	-11
4	1	1	0	0	-5	-4	-1	3
-5	4	1	1	0	0	-5	-4	-1
-3	-5	4	1	1	0	0	-5	-4
-4	-3	-5	4	1	1	0	0	-5
-11	-4	-3	-5	4	1	1	0	0
-9	-11	-4	-3	-5	4	1	1	0
5	-9	-11	-4	-3	-5	4	1	1
-6	5	-9	-11	-4	-3	-5	4	1
-3	-6	5	-9	-11	-4	-3	-5	4
0	-3	-6	5	-9	-11	-4	-3	-5
1	0	-3	-6	5	-9	-11	-4	-3
2	1	0	-3	-6	5	-9	-11	-4
2	2	1	0	-3	-6	5	-9	-11
0	2	2	1	0	-3	-6	5	-9
0	0	2	2	1	0	-3	-6	5
0	0	0	2	2	1	0	-3	-6
1	0	0	0	2	2	1	0	-3
-8	1	0	0	0	2	2	1	0
-12	-8	1	0	0	0	2	2	1
-15	-12	-8	1	0	0	0	2	2
-13	-15	-12	-8	1	0	0	0	2
0	-13	-15	-12	-8	1	0	0	0
-2	0	-13	-15	-12	-8	1	0	0
-11	-2	0	-13	-15	-12	-8	1	0
-11	-11	-2	0	-13	-15	-12	-8	1
-15	-11	-11	-2	0	-13	-15	-12	-8
-5	-15	-11	-11	-2	0	-13	-15	-12
-4	-5	-15	-11	-11	-2	0	-13	-15
1	-4	-5	-15	-11	-11	-2	0	-13
-5	1	-4	-5	-15	-11	-11	-2	0
-15	-5	1	-4	-5	-15	-11	-11	-2
-20	-15	-5	1	-4	-5	-15	-11	-11
-13	-20	-15	-5	1	-4	-5	-15	-11
-13	-13	-20	-15	-5	1	-4	-5	-15
-7	-13	-13	-20	-15	-5	1	-4	-5
-2	-7	-13	-13	-20	-15	-5	1	-4
-10	-2	-7	-13	-13	-20	-15	-5	1
-9	-10	-2	-7	-13	-13	-20	-15	-5
-18	-9	-10	-2	-7	-13	-13	-20	-15
-10	-18	-9	-10	-2	-7	-13	-13	-20
-12	-10	-18	-9	-10	-2	-7	-13	-13
-3	-12	-10	-18	-9	-10	-2	-7	-13
1	-3	-12	-10	-18	-9	-10	-2	-7
-11	1	-3	-12	-10	-18	-9	-10	-2
-14	-11	1	-3	-12	-10	-18	-9	-10
-17	-14	-11	1	-3	-12	-10	-18	-9
-4	-17	-14	-11	1	-3	-12	-10	-18
-17	-4	-17	-14	-11	1	-3	-12	-10
0	-17	-4	-17	-14	-11	1	-3	-12
0	0	-17	-4	-17	-14	-11	1	-3
-4	0	0	-17	-4	-17	-14	-11	1
-3	-4	0	0	-17	-4	-17	-14	-11
-10	-3	-4	0	0	-17	-4	-17	-14
