# Supplementary material for: Distributed forecasting and ant colony optimization for the bike-sharing rebalancing problem with unserved demands
Source: PLoS One. 2019 Dec 31;14(12):e0226204. doi: 10.1371/journal.pone.0226204 (PMC6938368; doi:10.1371/journal.pone.0226204)
Supplement: S3 Appendix — (ZIP) [file pone.0226204.s003.zip › ╠ß╜╗╩2╛▌/historical_record/station_3618.csv]

x	x1	x2	x3	x4	x5	x6	x7	x8
0	-1	2	1	7	2	1	13	0
-1	0	-1	2	1	7	2	1	13
-1	-1	0	-1	2	1	7	2	1
2	-1	-1	0	-1	2	1	7	2
3	2	-1	-1	0	-1	2	1	7
2	3	2	-1	-1	0	-1	2	1
4	2	3	2	-1	-1	0	-1	2
0	4	2	3	2	-1	-1	0	-1
2	0	4	2	3	2	-1	-1	0
5	2	0	4	2	3	2	-1	-1
6	5	2	0	4	2	3	2	-1
-6	6	5	2	0	4	2	3	2
3	-6	6	5	2	0	4	2	3
4	3	-6	6	5	2	0	4	2
3	4	3	-6	6	5	2	0	4
16	3	4	3	-6	6	5	2	0
5	16	3	4	3	-6	6	5	2
11	5	16	3	4	3	-6	6	5
6	11	5	16	3	4	3	-6	6
10	6	11	5	16	3	4	3	-6
3	10	6	11	5	16	3	4	3
5	3	10	6	11	5	16	3	4
17	5	3	10	6	11	5	16	3
9	17	5	3	10	6	11	5	16
23	9	17	5	3	10	6	11	5
7	23	9	17	5	3	10	6	11
4	7	23	9	17	5	3	10	6
2	4	7	23	9	17	5	3	10
9	2	4	7	23	9	17	5	3
13	9	2	4	7	23	9	17	5
14	13	9	2	4	7	23	9	17
16	14	13	9	2	4	7	23	9
2	16	14	13	9	2	4	7	23
1	2	16	14	13	9	2	4	7
-1	1	2	16	14	13	9	2	4
11	-1	1	2	16	14	13	9	2
10	11	-1	1	2	16	14	13	9
4	10	11	-1	1	2	16	14	13
8	4	10	11	-1	1	2	16	14
10	8	4	10	11	-1	1	2	16
11	10	8	4	10	11	-1	1	2
8	11	10	8	4	10	11	-1	1
5	8	11	10	8	4	10	11	-1
0	5	8	11	10	8	4	10	11
-1	0	5	8	11	10	8	4	10
0	-1	0	5	8	11	10	8	4
0	0	-1	0	5	8	11	10	8
1	0	0	-1	0	5	8	11	10
0	1	0	0	-1	0	5	8	11
-2	0	1	0	0	-1	0	5	8
1	-2	0	1	0	0	-1	0	5
4	1	-2	0	1	0	0	-1	0
10	4	1	-2	0	1	0	0	-1
1	10	4	1	-2	0	1	0	0
8	1	10	4	1	-2	0	1	0
6	8	1	10	4	1	-2	0	1
-6	6	8	1	10	4	1	-2	0
3	-6	6	8	1	10	4	1	-2
6	3	-6	6	8	1	10	4	1
6	6	3	-6	6	8	1	10	4
7	6	6	3	-6	6	8	1	10
-2	7	6	6	3	-6	6	8	1
-4	-2	7	6	6	3	-6	6	8
-3	-4	-2	7	6	6	3	-6	6
12	-3	-4	-2	7	6	6	3	-6
8	12	-3	-4	-2	7	6	6	3
3	8	12	-3	-4	-2	7	6	6
10	3	8	12	-3	-4	-2	7	6
2	10	3	8	12	-3	-4	-2	7
-5	2	10	3	8	12	-3	-4	-2
2	-5	2	10	3	8	12	-3	-4
6	2	-5	2	10	3	8	12	-3
7	6	2	-5	2	10	3	8	12
12	7	6	2	-5	2	10	3	8
9	12	7	6	2	-5	2	10	3
-1	9	12	7	6	2	-5	2	10
5	-1	9	12	7	6	2	-5	2
0	5	-1	9	12	7	6	2	-5
8	0	5	-1	9	12	7	6	2
7	8	0	5	-1	9	12	7	6
4	7	8	0	5	-1	9	12	7
8	4	7	8	0	5	-1	9	12
9	8	4	7	8	0	5	-1	9
1	9	8	4	7	8	0	5	-1
2	1	9	8	4	7	8	0	5
8	2	1	9	8	4	7	8	0
2	8	2	1	9	8	4	7	8
7	2	8	2	1	9	8	4	7
