# Supplementary material for: Distributed forecasting and ant colony optimization for the bike-sharing rebalancing problem with unserved demands
Source: PLoS One. 2019 Dec 31;14(12):e0226204. doi: 10.1371/journal.pone.0226204 (PMC6938368; doi:10.1371/journal.pone.0226204)
Supplement: S3 Appendix — (ZIP) [file pone.0226204.s003.zip › ╠ß╜╗╩2╛▌/historical_record/station_3619.csv]

x	x1	x2	x3	x4	x5	x6	x7	x8
-2	1	4	5	4	5	6	2	-4
4	-2	1	4	5	4	5	6	2
1	4	-2	1	4	5	4	5	6
2	1	4	-2	1	4	5	4	5
2	2	1	4	-2	1	4	5	4
4	2	2	1	4	-2	1	4	5
-3	4	2	2	1	4	-2	1	4
-2	-3	4	2	2	1	4	-2	1
10	-2	-3	4	2	2	1	4	-2
2	10	-2	-3	4	2	2	1	4
4	2	10	-2	-3	4	2	2	1
12	4	2	10	-2	-3	4	2	2
4	12	4	2	10	-2	-3	4	2
2	4	12	4	2	10	-2	-3	4
-2	2	4	12	4	2	10	-2	-3
4	-2	2	4	12	4	2	10	-2
8	4	-2	2	4	12	4	2	10
2	8	4	-2	2	4	12	4	2
7	2	8	4	-2	2	4	12	4
2	7	2	8	4	-2	2	4	12
-1	2	7	2	8	4	-2	2	4
1	-1	2	7	2	8	4	-2	2
1	1	-1	2	7	2	8	4	-2
2	1	1	-1	2	7	2	8	4
5	2	1	1	-1	2	7	2	8
2	5	2	1	1	-1	2	7	2
13	2	5	2	1	1	-1	2	7
-2	13	2	5	2	1	1	-1	2
1	-2	13	2	5	2	1	1	-1
0	1	-2	13	2	5	2	1	1
11	0	1	-2	13	2	5	2	1
4	11	0	1	-2	13	2	5	2
0	4	11	0	1	-2	13	2	5
1	0	4	11	0	1	-2	13	2
-6	1	0	4	11	0	1	-2	13
2	-6	1	0	4	11	0	1	-2
-1	2	-6	1	0	4	11	0	1
7	-1	2	-6	1	0	4	11	0
6	7	-1	2	-6	1	0	4	11
4	6	7	-1	2	-6	1	0	4
8	4	6	7	-1	2	-6	1	0
-6	8	4	6	7	-1	2	-6	1
5	-6	8	4	6	7	-1	2	-6
5	5	-6	8	4	6	7	-1	2
-5	5	5	-6	8	4	6	7	-1
0	-5	5	5	-6	8	4	6	7
-4	0	-5	5	5	-6	8	4	6
-4	-4	0	-5	5	5	-6	8	4
2	-4	-4	0	-5	5	5	-6	8
-5	2	-4	-4	0	-5	5	5	-6
3	-5	2	-4	-4	0	-5	5	5
2	3	-5	2	-4	-4	0	-5	5
6	2	3	-5	2	-4	-4	0	-5
1	6	2	3	-5	2	-4	-4	0
11	1	6	2	3	-5	2	-4	-4
7	11	1	6	2	3	-5	2	-4
2	7	11	1	6	2	3	-5	2
4	2	7	11	1	6	2	3	-5
0	4	2	7	11	1	6	2	3
4	0	4	2	7	11	1	6	2
3	4	0	4	2	7	11	1	6
5	3	4	0	4	2	7	11	1
5	5	3	4	0	4	2	7	11
3	5	5	3	4	0	4	2	7
4	3	5	5	3	4	0	4	2
-1	4	3	5	5	3	4	0	4
6	-1	4	3	5	5	3	4	0
7	6	-1	4	3	5	5	3	4
3	7	6	-1	4	3	5	5	3
0	3	7	6	-1	4	3	5	5
-3	0	3	7	6	-1	4	3	5
3	-3	0	3	7	6	-1	4	3
2	3	-3	0	3	7	6	-1	4
-3	2	3	-3	0	3	7	6	-1
0	-3	2	3	-3	0	3	7	6
1	0	-3	2	3	-3	0	3	7
-3	1	0	-3	2	3	-3	0	3
1	-3	1	0	-3	2	3	-3	0
3	1	-3	1	0	-3	2	3	-3
5	3	1	-3	1	0	-3	2	3
0	5	3	1	-3	1	0	-3	2
8	0	5	3	1	-3	1	0	-3
9	8	0	5	3	1	-3	1	0
6	9	8	0	5	3	1	-3	1
2	6	9	8	0	5	3	1	-3
7	2	6	9	8	0	5	3	1
0	7	2	6	9	8	0	5	3
-5	0	7	2	6	9	8	0	5
