# Supplementary material for: Distributed forecasting and ant colony optimization for the bike-sharing rebalancing problem with unserved demands
Source: PLoS One. 2019 Dec 31;14(12):e0226204. doi: 10.1371/journal.pone.0226204 (PMC6938368; doi:10.1371/journal.pone.0226204)
Supplement: S3 Appendix — (ZIP) [file pone.0226204.s003.zip › ╠ß╜╗╩2╛▌/historical_record/station_3620.csv]

x	x1	x2	x3	x4	x5	x6	x7	x8
-3	-2	14	12	8	11	19	7	3
13	-3	-2	14	12	8	11	19	7
18	13	-3	-2	14	12	8	11	19
16	18	13	-3	-2	14	12	8	11
10	16	18	13	-3	-2	14	12	8
20	10	16	18	13	-3	-2	14	12
9	20	10	16	18	13	-3	-2	14
1	9	20	10	16	18	13	-3	-2
0	1	9	20	10	16	18	13	-3
15	0	1	9	20	10	16	18	13
8	15	0	1	9	20	10	16	18
2	8	15	0	1	9	20	10	16
20	2	8	15	0	1	9	20	10
5	20	2	8	15	0	1	9	20
9	5	20	2	8	15	0	1	9
8	9	5	20	2	8	15	0	1
20	8	9	5	20	2	8	15	0
21	20	8	9	5	20	2	8	15
16	21	20	8	9	5	20	2	8
14	16	21	20	8	9	5	20	2
2	14	16	21	20	8	9	5	20
0	2	14	16	21	20	8	9	5
21	0	2	14	16	21	20	8	9
20	21	0	2	14	16	21	20	8
7	20	21	0	2	14	16	21	20
21	7	20	21	0	2	14	16	21
18	21	7	20	21	0	2	14	16
5	18	21	7	20	21	0	2	14
10	5	18	21	7	20	21	0	2
13	10	5	18	21	7	20	21	0
0	13	10	5	18	21	7	20	21
24	0	13	10	5	18	21	7	20
6	24	0	13	10	5	18	21	7
6	6	24	0	13	10	5	18	21
-1	6	6	24	0	13	10	5	18
21	-1	6	6	24	0	13	10	5
21	21	-1	6	6	24	0	13	10
19	21	21	-1	6	6	24	0	13
8	19	21	21	-1	6	6	24	0
27	8	19	21	21	-1	6	6	24
30	27	8	19	21	21	-1	6	6
9	30	27	8	19	21	21	-1	6
11	9	30	27	8	19	21	21	-1
16	11	9	30	27	8	19	21	21
4	16	11	9	30	27	8	19	21
0	4	16	11	9	30	27	8	19
0	0	4	16	11	9	30	27	8
0	0	0	4	16	11	9	30	27
0	0	0	0	4	16	11	9	30
0	0	0	0	0	4	16	11	9
0	0	0	0	0	0	4	16	11
0	0	0	0	0	0	0	4	16
0	0	0	0	0	0	0	0	4
0	0	0	0	0	0	0	0	0
0	0	0	0	0	0	0	0	0
0	0	0	0	0	0	0	0	0
0	0	0	0	0	0	0	0	0
0	0	0	0	0	0	0	0	0
-1	0	0	0	0	0	0	0	0
0	-1	0	0	0	0	0	0	0
0	0	-1	0	0	0	0	0	0
0	0	0	-1	0	0	0	0	0
0	0	0	0	-1	0	0	0	0
0	0	0	0	0	-1	0	0	0
0	0	0	0	0	0	-1	0	0
0	0	0	0	0	0	0	-1	0
0	0	0	0	0	0	0	0	-1
0	0	0	0	0	0	0	0	0
0	0	0	0	0	0	0	0	0
0	0	0	0	0	0	0	0	0
0	0	0	0	0	0	0	0	0
0	0	0	0	0	0	0	0	0
0	0	0	0	0	0	0	0	0
0	0	0	0	0	0	0	0	0
0	0	0	0	0	0	0	0	0
0	0	0	0	0	0	0	0	0
0	0	0	0	0	0	0	0	0
0	0	0	0	0	0	0	0	0
0	0	0	0	0	0	0	0	0
0	0	0	0	0	0	0	0	0
0	0	0	0	0	0	0	0	0
-1	0	0	0	0	0	0	0	0
0	-1	0	0	0	0	0	0	0
0	0	-1	0	0	0	0	0	0
0	0	0	-1	0	0	0	0	0
0	0	0	0	-1	0	0	0	0
0	0	0	0	0	-1	0	0	0
0	0	0	0	0	0	-1	0	0
