# Supplementary material for: Distributed forecasting and ant colony optimization for the bike-sharing rebalancing problem with unserved demands
Source: PLoS One. 2019 Dec 31;14(12):e0226204. doi: 10.1371/journal.pone.0226204 (PMC6938368; doi:10.1371/journal.pone.0226204)
Supplement: S3 Appendix — (ZIP) [file pone.0226204.s003.zip › ╠ß╜╗╩2╛▌/historical_record/station_3621.csv]

x	x1	x2	x3	x4	x5	x6	x7	x8
4	16	17	24	16	17	0	9	9
7	4	16	17	24	16	17	0	9
16	7	4	16	17	24	16	17	0
18	16	7	4	16	17	24	16	17
19	18	16	7	4	16	17	24	16
21	19	18	16	7	4	16	17	24
10	21	19	18	16	7	4	16	17
5	10	21	19	18	16	7	4	16
0	5	10	21	19	18	16	7	4
11	0	5	10	21	19	18	16	7
19	11	0	5	10	21	19	18	16
22	19	11	0	5	10	21	19	18
17	22	19	11	0	5	10	21	19
17	17	22	19	11	0	5	10	21
13	17	17	22	19	11	0	5	10
-1	13	17	17	22	19	11	0	5
16	-1	13	17	17	22	19	11	0
13	16	-1	13	17	17	22	19	11
20	13	16	-1	13	17	17	22	19
28	20	13	16	-1	13	17	17	22
8	28	20	13	16	-1	13	17	17
6	8	28	20	13	16	-1	13	17
17	6	8	28	20	13	16	-1	13
17	17	6	8	28	20	13	16	-1
11	17	17	6	8	28	20	13	16
14	11	17	17	6	8	28	20	13
15	14	11	17	17	6	8	28	20
13	15	14	11	17	17	6	8	28
3	13	15	14	11	17	17	6	8
1	3	13	15	14	11	17	17	6
8	1	3	13	15	14	11	17	17
11	8	1	3	13	15	14	11	17
5	11	8	1	3	13	15	14	11
10	5	11	8	1	3	13	15	14
5	10	5	11	8	1	3	13	15
-2	5	10	5	11	8	1	3	13
18	-2	5	10	5	11	8	1	3
14	18	-2	5	10	5	11	8	1
14	14	18	-2	5	10	5	11	8
14	14	14	18	-2	5	10	5	11
11	14	14	14	18	-2	5	10	5
17	11	14	14	14	18	-2	5	10
14	17	11	14	14	14	18	-2	5
18	14	17	11	14	14	14	18	-2
-2	18	14	17	11	14	14	14	18
3	-2	18	14	17	11	14	14	14
3	3	-2	18	14	17	11	14	14
7	3	3	-2	18	14	17	11	14
6	7	3	3	-2	18	14	17	11
2	6	7	3	3	-2	18	14	17
1	2	6	7	3	3	-2	18	14
11	1	2	6	7	3	3	-2	18
14	11	1	2	6	7	3	3	-2
19	14	11	1	2	6	7	3	3
20	19	14	11	1	2	6	7	3
19	20	19	14	11	1	2	6	7
11	19	20	19	14	11	1	2	6
14	11	19	20	19	14	11	1	2
15	14	11	19	20	19	14	11	1
15	15	14	11	19	20	19	14	11
20	15	15	14	11	19	20	19	14
23	20	15	15	14	11	19	20	19
13	23	20	15	15	14	11	19	20
9	13	23	20	15	15	14	11	19
12	9	13	23	20	15	15	14	11
21	12	9	13	23	20	15	15	14
11	21	12	9	13	23	20	15	15
21	11	21	12	9	13	23	20	15
22	21	11	21	12	9	13	23	20
17	22	21	11	21	12	9	13	23
4	17	22	21	11	21	12	9	13
6	4	17	22	21	11	21	12	9
21	6	4	17	22	21	11	21	12
20	21	6	4	17	22	21	11	21
17	20	21	6	4	17	22	21	11
22	17	20	21	6	4	17	22	21
11	22	17	20	21	6	4	17	22
10	11	22	17	20	21	6	4	17
6	10	11	22	17	20	21	6	4
19	6	10	11	22	17	20	21	6
18	19	6	10	11	22	17	20	21
20	18	19	6	10	11	22	17	20
24	20	18	19	6	10	11	22	17
15	24	20	18	19	6	10	11	22
3	15	24	20	18	19	6	10	11
19	3	15	24	20	18	19	6	10
7	19	3	15	24	20	18	19	6
21	7	19	3	15	24	20	18	19
