# Supplementary material for: Distributed forecasting and ant colony optimization for the bike-sharing rebalancing problem with unserved demands
Source: PLoS One. 2019 Dec 31;14(12):e0226204. doi: 10.1371/journal.pone.0226204 (PMC6938368; doi:10.1371/journal.pone.0226204)
Supplement: S3 Appendix — (ZIP) [file pone.0226204.s003.zip › ╠ß╜╗╩2╛▌/historical_record/station_3622.csv]

x	x1	x2	x3	x4	x5	x6	x7	x8
7	12	24	31	23	23	28	10	24
14	7	12	24	31	23	23	28	10
25	14	7	12	24	31	23	23	28
33	25	14	7	12	24	31	23	23
28	33	25	14	7	12	24	31	23
32	28	33	25	14	7	12	24	31
9	32	28	33	25	14	7	12	24
1	9	32	28	33	25	14	7	12
32	1	9	32	28	33	25	14	7
40	32	1	9	32	28	33	25	14
35	40	32	1	9	32	28	33	25
30	35	40	32	1	9	32	28	33
36	30	35	40	32	1	9	32	28
28	36	30	35	40	32	1	9	32
13	28	36	30	35	40	32	1	9
41	13	28	36	30	35	40	32	1
40	41	13	28	36	30	35	40	32
41	40	41	13	28	36	30	35	40
42	41	40	41	13	28	36	30	35
37	42	41	40	41	13	28	36	30
5	37	42	41	40	41	13	28	36
2	5	37	42	41	40	41	13	28
39	2	5	37	42	41	40	41	13
38	39	2	5	37	42	41	40	41
32	38	39	2	5	37	42	41	40
24	32	38	39	2	5	37	42	41
23	24	32	38	39	2	5	37	42
12	23	24	32	38	39	2	5	37
11	12	23	24	32	38	39	2	5
18	11	12	23	24	32	38	39	2
28	18	11	12	23	24	32	38	39
30	28	18	11	12	23	24	32	38
11	30	28	18	11	12	23	24	32
8	11	30	28	18	11	12	23	24
13	8	11	30	28	18	11	12	23
40	13	8	11	30	28	18	11	12
32	40	13	8	11	30	28	18	11
32	32	40	13	8	11	30	28	18
9	32	32	40	13	8	11	30	28
35	9	32	32	40	13	8	11	30
38	35	9	32	32	40	13	8	11
23	38	35	9	32	32	40	13	8
27	23	38	35	9	32	32	40	13
24	27	23	38	35	9	32	32	40
3	24	27	23	38	35	9	32	32
3	3	24	27	23	38	35	9	32
10	3	3	24	27	23	38	35	9
15	10	3	3	24	27	23	38	35
13	15	10	3	3	24	27	23	38
16	13	15	10	3	3	24	27	23
4	16	13	15	10	3	3	24	27
11	4	16	13	15	10	3	3	24
41	11	4	16	13	15	10	3	3
56	41	11	4	16	13	15	10	3
59	56	41	11	4	16	13	15	10
44	59	56	41	11	4	16	13	15
6	44	59	56	41	11	4	16	13
37	6	44	59	56	41	11	4	16
43	37	6	44	59	56	41	11	4
46	43	37	6	44	59	56	41	11
58	46	43	37	6	44	59	56	41
51	58	46	43	37	6	44	59	56
21	51	58	46	43	37	6	44	59
9	21	51	58	46	43	37	6	44
38	9	21	51	58	46	43	37	6
49	38	9	21	51	58	46	43	37
44	49	38	9	21	51	58	46	43
58	44	49	38	9	21	51	58	46
42	58	44	49	38	9	21	51	58
25	42	58	44	49	38	9	21	51
20	25	42	58	44	49	38	9	21
53	20	25	42	58	44	49	38	9
43	53	20	25	42	58	44	49	38
59	43	53	20	25	42	58	44	49
52	59	43	53	20	25	42	58	44
50	52	59	43	53	20	25	42	58
22	50	52	59	43	53	20	25	42
20	22	50	52	59	43	53	20	25
54	20	22	50	52	59	43	53	20
53	54	20	22	50	52	59	43	53
58	53	54	20	22	50	52	59	43
55	58	53	54	20	22	50	52	59
49	55	58	53	54	20	22	50	52
19	49	55	58	53	54	20	22	50
15	19	49	55	58	53	54	20	22
56	15	19	49	55	58	53	54	20
20	56	15	19	49	55	58	53	54
43	20	56	15	19	49	55	58	53
