# Supplementary material for: Distributed forecasting and ant colony optimization for the bike-sharing rebalancing problem with unserved demands
Source: PLoS One. 2019 Dec 31;14(12):e0226204. doi: 10.1371/journal.pone.0226204 (PMC6938368; doi:10.1371/journal.pone.0226204)
Supplement: S3 Appendix — (ZIP) [file pone.0226204.s003.zip › ╠ß╜╗╩2╛▌/historical_record/station_3623.csv]

x	x1	x2	x3	x4	x5	x6	x7	x8
-3	-3	-5	-4	-7	-7	-5	0	-3
-3	-3	-3	-5	-4	-7	-7	-5	0
-8	-3	-3	-3	-5	-4	-7	-7	-5
-10	-8	-3	-3	-3	-5	-4	-7	-7
-3	-10	-8	-3	-3	-3	-5	-4	-7
1	-3	-10	-8	-3	-3	-3	-5	-4
0	1	-3	-10	-8	-3	-3	-3	-5
-1	0	1	-3	-10	-8	-3	-3	-3
0	-1	0	1	-3	-10	-8	-3	-3
-6	0	-1	0	1	-3	-10	-8	-3
-4	-6	0	-1	0	1	-3	-10	-8
-1	-4	-6	0	-1	0	1	-3	-10
-9	-1	-4	-6	0	-1	0	1	-3
-6	-9	-1	-4	-6	0	-1	0	1
-1	-6	-9	-1	-4	-6	0	-1	0
-3	-1	-6	-9	-1	-4	-6	0	-1
2	-3	-1	-6	-9	-1	-4	-6	0
-3	2	-3	-1	-6	-9	-1	-4	-6
-5	-3	2	-3	-1	-6	-9	-1	-4
0	-5	-3	2	-3	-1	-6	-9	-1
-1	0	-5	-3	2	-3	-1	-6	-9
-3	-1	0	-5	-3	2	-3	-1	-6
-5	-3	-1	0	-5	-3	2	-3	-1
-9	-5	-3	-1	0	-5	-3	2	-3
0	-9	-5	-3	-1	0	-5	-3	2
-2	0	-9	-5	-3	-1	0	-5	-3
-2	-2	0	-9	-5	-3	-1	0	-5
-1	-2	-2	0	-9	-5	-3	-1	0
-8	-1	-2	-2	0	-9	-5	-3	-1
-4	-8	-1	-2	-2	0	-9	-5	-3
1	-4	-8	-1	-2	-2	0	-9	-5
-3	1	-4	-8	-1	-2	-2	0	-9
-5	-3	1	-4	-8	-1	-2	-2	0
0	-5	-3	1	-4	-8	-1	-2	-2
-1	0	-5	-3	1	-4	-8	-1	-2
-10	-1	0	-5	-3	1	-4	-8	-1
-6	-10	-1	0	-5	-3	1	-4	-8
-5	-6	-10	-1	0	-5	-3	1	-4
0	-5	-6	-10	-1	0	-5	-3	1
-8	0	-5	-6	-10	-1	0	-5	-3
-10	-8	0	-5	-6	-10	-1	0	-5
-9	-10	-8	0	-5	-6	-10	-1	0
2	-9	-10	-8	0	-5	-6	-10	-1
0	2	-9	-10	-8	0	-5	-6	-10
2	0	2	-9	-10	-8	0	-5	-6
0	2	0	2	-9	-10	-8	0	-5
-6	0	2	0	2	-9	-10	-8	0
-2	-6	0	2	0	2	-9	-10	-8
-11	-2	-6	0	2	0	2	-9	-10
-8	-11	-2	-6	0	2	0	2	-9
0	-8	-11	-2	-6	0	2	0	2
-3	0	-8	-11	-2	-6	0	2	0
-8	-3	0	-8	-11	-2	-6	0	2
-12	-8	-3	0	-8	-11	-2	-6	0
-8	-12	-8	-3	0	-8	-11	-2	-6
-10	-8	-12	-8	-3	0	-8	-11	-2
-11	-10	-8	-12	-8	-3	0	-8	-11
-7	-11	-10	-8	-12	-8	-3	0	-8
-9	-7	-11	-10	-8	-12	-8	-3	0
-5	-9	-7	-11	-10	-8	-12	-8	-3
-9	-5	-9	-7	-11	-10	-8	-12	-8
-4	-9	-5	-9	-7	-11	-10	-8	-12
-2	-4	-9	-5	-9	-7	-11	-10	-8
-8	-2	-4	-9	-5	-9	-7	-11	-10
-9	-8	-2	-4	-9	-5	-9	-7	-11
-5	-9	-8	-2	-4	-9	-5	-9	-7
-4	-5	-9	-8	-2	-4	-9	-5	-9
-5	-4	-5	-9	-8	-2	-4	-9	-5
-11	-5	-4	-5	-9	-8	-2	-4	-9
-10	-11	-5	-4	-5	-9	-8	-2	-4
-5	-10	-11	-5	-4	-5	-9	-8	-2
-10	-5	-10	-11	-5	-4	-5	-9	-8
-6	-10	-5	-10	-11	-5	-4	-5	-9
-12	-6	-10	-5	-10	-11	-5	-4	-5
-9	-12	-6	-10	-5	-10	-11	-5	-4
-10	-9	-12	-6	-10	-5	-10	-11	-5
-3	-10	-9	-12	-6	-10	-5	-10	-11
-9	-3	-10	-9	-12	-6	-10	-5	-10
-9	-9	-3	-10	-9	-12	-6	-10	-5
-3	-9	-9	-3	-10	-9	-12	-6	-10
-4	-3	-9	-9	-3	-10	-9	-12	-6
-7	-4	-3	-9	-9	-3	-10	-9	-12
-9	-7	-4	-3	-9	-9	-3	-10	-9
-10	-9	-7	-4	-3	-9	-9	-3	-10
-3	-10	-9	-7	-4	-3	-9	-9	-3
-10	-3	-10	-9	-7	-4	-3	-9	-9
-5	-10	-3	-10	-9	-7	-4	-3	-9
-3	-5	-10	-3	-10	-9	-7	-4	-3
