# Supplementary material for: Distributed forecasting and ant colony optimization for the bike-sharing rebalancing problem with unserved demands
Source: PLoS One. 2019 Dec 31;14(12):e0226204. doi: 10.1371/journal.pone.0226204 (PMC6938368; doi:10.1371/journal.pone.0226204)
Supplement: S3 Appendix — (ZIP) [file pone.0226204.s003.zip › ╠ß╜╗╩2╛▌/historical_record/station_3625.csv]

x	x1	x2	x3	x4	x5	x6	x7	x8
-4	-4	-6	-9	-16	-10	-16	-13	-2
-10	-4	-4	-6	-9	-16	-10	-16	-13
-10	-10	-4	-4	-6	-9	-16	-10	-16
-11	-10	-10	-4	-4	-6	-9	-16	-10
-7	-11	-10	-10	-4	-4	-6	-9	-16
-6	-7	-11	-10	-10	-4	-4	-6	-9
-11	-6	-7	-11	-10	-10	-4	-4	-6
-9	-11	-6	-7	-11	-10	-10	-4	-4
-9	-9	-11	-6	-7	-11	-10	-10	-4
-11	-9	-9	-11	-6	-7	-11	-10	-10
-11	-11	-9	-9	-11	-6	-7	-11	-10
-11	-11	-11	-9	-9	-11	-6	-7	-11
-10	-11	-11	-11	-9	-9	-11	-6	-7
-13	-10	-11	-11	-11	-9	-9	-11	-6
0	-13	-10	-11	-11	-11	-9	-9	-11
-14	0	-13	-10	-11	-11	-11	-9	-9
-11	-14	0	-13	-10	-11	-11	-11	-9
-15	-11	-14	0	-13	-10	-11	-11	-11
-14	-15	-11	-14	0	-13	-10	-11	-11
-12	-14	-15	-11	-14	0	-13	-10	-11
-5	-12	-14	-15	-11	-14	0	-13	-10
-2	-5	-12	-14	-15	-11	-14	0	-13
-14	-2	-5	-12	-14	-15	-11	-14	0
-11	-14	-2	-5	-12	-14	-15	-11	-14
-14	-11	-14	-2	-5	-12	-14	-15	-11
-14	-14	-11	-14	-2	-5	-12	-14	-15
-9	-14	-14	-11	-14	-2	-5	-12	-14
-10	-9	-14	-14	-11	-14	-2	-5	-12
-1	-10	-9	-14	-14	-11	-14	-2	-5
-8	-1	-10	-9	-14	-14	-11	-14	-2
-12	-8	-1	-10	-9	-14	-14	-11	-14
-9	-12	-8	-1	-10	-9	-14	-14	-11
0	-9	-12	-8	-1	-10	-9	-14	-14
-4	0	-9	-12	-8	-1	-10	-9	-14
-9	-4	0	-9	-12	-8	-1	-10	-9
-4	-9	-4	0	-9	-12	-8	-1	-10
-15	-4	-9	-4	0	-9	-12	-8	-1
-10	-15	-4	-9	-4	0	-9	-12	-8
-8	-10	-15	-4	-9	-4	0	-9	-12
-15	-8	-10	-15	-4	-9	-4	0	-9
-13	-15	-8	-10	-15	-4	-9	-4	0
-6	-13	-15	-8	-10	-15	-4	-9	-4
-14	-6	-13	-15	-8	-10	-15	-4	-9
-5	-14	-6	-13	-15	-8	-10	-15	-4
-2	-5	-14	-6	-13	-15	-8	-10	-15
1	-2	-5	-14	-6	-13	-15	-8	-10
-2	1	-2	-5	-14	-6	-13	-15	-8
-1	-2	1	-2	-5	-14	-6	-13	-15
-1	-1	-2	1	-2	-5	-14	-6	-13
-6	-1	-1	-2	1	-2	-5	-14	-6
-3	-6	-1	-1	-2	1	-2	-5	-14
-5	-3	-6	-1	-1	-2	1	-2	-5
-8	-5	-3	-6	-1	-1	-2	1	-2
-10	-8	-5	-3	-6	-1	-1	-2	1
-7	-10	-8	-5	-3	-6	-1	-1	-2
-13	-7	-10	-8	-5	-3	-6	-1	-1
-2	-13	-7	-10	-8	-5	-3	-6	-1
-3	-2	-13	-7	-10	-8	-5	-3	-6
-8	-3	-2	-13	-7	-10	-8	-5	-3
-12	-8	-3	-2	-13	-7	-10	-8	-5
-10	-12	-8	-3	-2	-13	-7	-10	-8
-9	-10	-12	-8	-3	-2	-13	-7	-10
-5	-9	-10	-12	-8	-3	-2	-13	-7
-4	-5	-9	-10	-12	-8	-3	-2	-13
-9	-4	-5	-9	-10	-12	-8	-3	-2
-13	-9	-4	-5	-9	-10	-12	-8	-3
-11	-13	-9	-4	-5	-9	-10	-12	-8
-9	-11	-13	-9	-4	-5	-9	-10	-12
-8	-9	-11	-13	-9	-4	-5	-9	-10
-8	-8	-9	-11	-13	-9	-4	-5	-9
-5	-8	-8	-9	-11	-13	-9	-4	-5
-6	-5	-8	-8	-9	-11	-13	-9	-4
-14	-6	-5	-8	-8	-9	-11	-13	-9
-10	-14	-6	-5	-8	-8	-9	-11	-13
-13	-10	-14	-6	-5	-8	-8	-9	-11
-4	-13	-10	-14	-6	-5	-8	-8	-9
-8	-4	-13	-10	-14	-6	-5	-8	-8
-5	-8	-4	-13	-10	-14	-6	-5	-8
-7	-5	-8	-4	-13	-10	-14	-6	-5
-9	-7	-5	-8	-4	-13	-10	-14	-6
-7	-9	-7	-5	-8	-4	-13	-10	-14
-9	-7	-9	-7	-5	-8	-4	-13	-10
-8	-9	-7	-9	-7	-5	-8	-4	-13
-5	-8	-9	-7	-9	-7	-5	-8	-4
0	-5	-8	-9	-7	-9	-7	-5	-8
-7	0	-5	-8	-9	-7	-9	-7	-5
-7	-7	0	-5	-8	-9	-7	-9	-7
-9	-7	-7	0	-5	-8	-9	-7	-9
