# Supplementary material for: Distributed forecasting and ant colony optimization for the bike-sharing rebalancing problem with unserved demands
Source: PLoS One. 2019 Dec 31;14(12):e0226204. doi: 10.1371/journal.pone.0226204 (PMC6938368; doi:10.1371/journal.pone.0226204)
Supplement: S3 Appendix — (ZIP) [file pone.0226204.s003.zip › ╠ß╜╗╩2╛▌/historical_record/station_3626.csv]

x	x1	x2	x3	x4	x5	x6	x7	x8
-6	-5	-12	-9	-10	-6	-1	2	-8
1	-6	-5	-12	-9	-10	-6	-1	2
-11	1	-6	-5	-12	-9	-10	-6	-1
-7	-11	1	-6	-5	-12	-9	-10	-6
-10	-7	-11	1	-6	-5	-12	-9	-10
-7	-10	-7	-11	1	-6	-5	-12	-9
-4	-7	-10	-7	-11	1	-6	-5	-12
-9	-4	-7	-10	-7	-11	1	-6	-5
0	-9	-4	-7	-10	-7	-11	1	-6
-6	0	-9	-4	-7	-10	-7	-11	1
-6	-6	0	-9	-4	-7	-10	-7	-11
-3	-6	-6	0	-9	-4	-7	-10	-7
-2	-3	-6	-6	0	-9	-4	-7	-10
-1	-2	-3	-6	-6	0	-9	-4	-7
1	-1	-2	-3	-6	-6	0	-9	-4
-7	1	-1	-2	-3	-6	-6	0	-9
-3	-7	1	-1	-2	-3	-6	-6	0
-7	-3	-7	1	-1	-2	-3	-6	-6
-5	-7	-3	-7	1	-1	-2	-3	-6
-5	-5	-7	-3	-7	1	-1	-2	-3
0	-5	-5	-7	-3	-7	1	-1	-2
-2	0	-5	-5	-7	-3	-7	1	-1
-4	-2	0	-5	-5	-7	-3	-7	1
-12	-4	-2	0	-5	-5	-7	-3	-7
-4	-12	-4	-2	0	-5	-5	-7	-3
-5	-4	-12	-4	-2	0	-5	-5	-7
-4	-5	-4	-12	-4	-2	0	-5	-5
-3	-4	-5	-4	-12	-4	-2	0	-5
1	-3	-4	-5	-4	-12	-4	-2	0
-1	1	-3	-4	-5	-4	-12	-4	-2
-5	-1	1	-3	-4	-5	-4	-12	-4
-6	-5	-1	1	-3	-4	-5	-4	-12
-1	-6	-5	-1	1	-3	-4	-5	-4
-5	-1	-6	-5	-1	1	-3	-4	-5
-6	-5	-1	-6	-5	-1	1	-3	-4
-1	-6	-5	-1	-6	-5	-1	1	-3
-3	-1	-6	-5	-1	-6	-5	-1	1
-5	-3	-1	-6	-5	-1	-6	-5	-1
-1	-5	-3	-1	-6	-5	-1	-6	-5
-4	-1	-5	-3	-1	-6	-5	-1	-6
-10	-4	-1	-5	-3	-1	-6	-5	-1
-4	-10	-4	-1	-5	-3	-1	-6	-5
-3	-4	-10	-4	-1	-5	-3	-1	-6
1	-3	-4	-10	-4	-1	-5	-3	-1
0	1	-3	-4	-10	-4	-1	-5	-3
-3	0	1	-3	-4	-10	-4	-1	-5
-2	-3	0	1	-3	-4	-10	-4	-1
-3	-2	-3	0	1	-3	-4	-10	-4
-5	-3	-2	-3	0	1	-3	-4	-10
-3	-5	-3	-2	-3	0	1	-3	-4
0	-3	-5	-3	-2	-3	0	1	-3
-3	0	-3	-5	-3	-2	-3	0	1
-3	-3	0	-3	-5	-3	-2	-3	0
-6	-3	-3	0	-3	-5	-3	-2	-3
-1	-6	-3	-3	0	-3	-5	-3	-2
1	-1	-6	-3	-3	0	-3	-5	-3
2	1	-1	-6	-3	-3	0	-3	-5
0	2	1	-1	-6	-3	-3	0	-3
-3	0	2	1	-1	-6	-3	-3	0
-1	-3	0	2	1	-1	-6	-3	-3
-6	-1	-3	0	2	1	-1	-6	-3
-4	-6	-1	-3	0	2	1	-1	-6
0	-4	-6	-1	-3	0	2	1	-1
-3	0	-4	-6	-1	-3	0	2	1
0	-3	0	-4	-6	-1	-3	0	2
-8	0	-3	0	-4	-6	-1	-3	0
-6	-8	0	-3	0	-4	-6	-1	-3
-6	-6	-8	0	-3	0	-4	-6	-1
-4	-6	-6	-8	0	-3	0	-4	-6
-2	-4	-6	-6	-8	0	-3	0	-4
-4	-2	-4	-6	-6	-8	0	-3	0
-4	-4	-2	-4	-6	-6	-8	0	-3
-4	-4	-4	-2	-4	-6	-6	-8	0
-6	-4	-4	-4	-2	-4	-6	-6	-8
-2	-6	-4	-4	-4	-2	-4	-6	-6
-5	-2	-6	-4	-4	-4	-2	-4	-6
-1	-5	-2	-6	-4	-4	-4	-2	-4
1	-1	-5	-2	-6	-4	-4	-4	-2
-3	1	-1	-5	-2	-6	-4	-4	-4
-6	-3	1	-1	-5	-2	-6	-4	-4
-6	-6	-3	1	-1	-5	-2	-6	-4
-5	-6	-6	-3	1	-1	-5	-2	-6
-4	-5	-6	-6	-3	1	-1	-5	-2
-1	-4	-5	-6	-6	-3	1	-1	-5
0	-1	-4	-5	-6	-6	-3	1	-1
-3	0	-1	-4	-5	-6	-6	-3	1
0	-3	0	-1	-4	-5	-6	-6	-3
-6	0	-3	0	-1	-4	-5	-6	-6
