# Supplementary material for: Distributed forecasting and ant colony optimization for the bike-sharing rebalancing problem with unserved demands
Source: PLoS One. 2019 Dec 31;14(12):e0226204. doi: 10.1371/journal.pone.0226204 (PMC6938368; doi:10.1371/journal.pone.0226204)
Supplement: S3 Appendix — (ZIP) [file pone.0226204.s003.zip › ╠ß╜╗╩2╛▌/historical_record/station_3627.csv]

x	x1	x2	x3	x4	x5	x6	x7	x8
-2	-6	-10	-8	-8	-8	-7	-1	-3
-8	-2	-6	-10	-8	-8	-8	-7	-1
-7	-8	-2	-6	-10	-8	-8	-8	-7
-8	-7	-8	-2	-6	-10	-8	-8	-8
-8	-8	-7	-8	-2	-6	-10	-8	-8
-6	-8	-8	-7	-8	-2	-6	-10	-8
-4	-6	-8	-8	-7	-8	-2	-6	-10
-1	-4	-6	-8	-8	-7	-8	-2	-6
-6	-1	-4	-6	-8	-8	-7	-8	-2
-8	-6	-1	-4	-6	-8	-8	-7	-8
-6	-8	-6	-1	-4	-6	-8	-8	-7
-5	-6	-8	-6	-1	-4	-6	-8	-8
-3	-5	-6	-8	-6	-1	-4	-6	-8
-4	-3	-5	-6	-8	-6	-1	-4	-6
-2	-4	-3	-5	-6	-8	-6	-1	-4
-5	-2	-4	-3	-5	-6	-8	-6	-1
-9	-5	-2	-4	-3	-5	-6	-8	-6
-5	-9	-5	-2	-4	-3	-5	-6	-8
-7	-5	-9	-5	-2	-4	-3	-5	-6
-2	-7	-5	-9	-5	-2	-4	-3	-5
-3	-2	-7	-5	-9	-5	-2	-4	-3
-2	-3	-2	-7	-5	-9	-5	-2	-4
-5	-2	-3	-2	-7	-5	-9	-5	-2
-6	-5	-2	-3	-2	-7	-5	-9	-5
-7	-6	-5	-2	-3	-2	-7	-5	-9
-7	-7	-6	-5	-2	-3	-2	-7	-5
-5	-7	-7	-6	-5	-2	-3	-2	-7
-4	-5	-7	-7	-6	-5	-2	-3	-2
-5	-4	-5	-7	-7	-6	-5	-2	-3
-6	-5	-4	-5	-7	-7	-6	-5	-2
-4	-6	-5	-4	-5	-7	-7	-6	-5
-7	-4	-6	-5	-4	-5	-7	-7	-6
1	-7	-4	-6	-5	-4	-5	-7	-7
-4	1	-7	-4	-6	-5	-4	-5	-7
-4	-4	1	-7	-4	-6	-5	-4	-5
-9	-4	-4	1	-7	-4	-6	-5	-4
-8	-9	-4	-4	1	-7	-4	-6	-5
-8	-8	-9	-4	-4	1	-7	-4	-6
-3	-8	-8	-9	-4	-4	1	-7	-4
-9	-3	-8	-8	-9	-4	-4	1	-7
-8	-9	-3	-8	-8	-9	-4	-4	1
-7	-8	-9	-3	-8	-8	-9	-4	-4
-5	-7	-8	-9	-3	-8	-8	-9	-4
-7	-5	-7	-8	-9	-3	-8	-8	-9
-2	-7	-5	-7	-8	-9	-3	-8	-8
-1	-2	-7	-5	-7	-8	-9	-3	-8
-2	-1	-2	-7	-5	-7	-8	-9	-3
-4	-2	-1	-2	-7	-5	-7	-8	-9
-3	-4	-2	-1	-2	-7	-5	-7	-8
-4	-3	-4	-2	-1	-2	-7	-5	-7
0	-4	-3	-4	-2	-1	-2	-7	-5
-2	0	-4	-3	-4	-2	-1	-2	-7
-8	-2	0	-4	-3	-4	-2	-1	-2
-7	-8	-2	0	-4	-3	-4	-2	-1
-11	-7	-8	-2	0	-4	-3	-4	-2
-6	-11	-7	-8	-2	0	-4	-3	-4
-4	-6	-11	-7	-8	-2	0	-4	-3
-13	-4	-6	-11	-7	-8	-2	0	-4
-7	-13	-4	-6	-11	-7	-8	-2	0
-7	-7	-13	-4	-6	-11	-7	-8	-2
-8	-7	-7	-13	-4	-6	-11	-7	-8
-6	-8	-7	-7	-13	-4	-6	-11	-7
-4	-6	-8	-7	-7	-13	-4	-6	-11
-1	-4	-6	-8	-7	-7	-13	-4	-6
-7	-1	-4	-6	-8	-7	-7	-13	-4
-5	-7	-1	-4	-6	-8	-7	-7	-13
-5	-5	-7	-1	-4	-6	-8	-7	-7
-5	-5	-5	-7	-1	-4	-6	-8	-7
-4	-5	-5	-5	-7	-1	-4	-6	-8
-3	-4	-5	-5	-5	-7	-1	-4	-6
-1	-3	-4	-5	-5	-5	-7	-1	-4
-8	-1	-3	-4	-5	-5	-5	-7	-1
-9	-8	-1	-3	-4	-5	-5	-5	-7
-6	-9	-8	-1	-3	-4	-5	-5	-5
-4	-6	-9	-8	-1	-3	-4	-5	-5
-3	-4	-6	-9	-8	-1	-3	-4	-5
-3	-3	-4	-6	-9	-8	-1	-3	-4
-4	-3	-3	-4	-6	-9	-8	-1	-3
-5	-4	-3	-3	-4	-6	-9	-8	-1
-7	-5	-4	-3	-3	-4	-6	-9	-8
-8	-7	-5	-4	-3	-3	-4	-6	-9
-7	-8	-7	-5	-4	-3	-3	-4	-6
-7	-7	-8	-7	-5	-4	-3	-3	-4
-4	-7	-7	-8	-7	-5	-4	-3	-3
1	-4	-7	-7	-8	-7	-5	-4	-3
-5	1	-4	-7	-7	-8	-7	-5	-4
-3	-5	1	-4	-7	-7	-8	-7	-5
-5	-3	-5	1	-4	-7	-7	-8	-7
