# Supplementary material for: Distributed forecasting and ant colony optimization for the bike-sharing rebalancing problem with unserved demands
Source: PLoS One. 2019 Dec 31;14(12):e0226204. doi: 10.1371/journal.pone.0226204 (PMC6938368; doi:10.1371/journal.pone.0226204)
Supplement: S3 Appendix — (ZIP) [file pone.0226204.s003.zip › ╠ß╜╗╩2╛▌/historical_record/station_3628.csv]

x	x1	x2	x3	x4	x5	x6	x7	x8
6	12	10	18	19	19	21	10	10
14	6	12	10	18	19	19	21	10
19	14	6	12	10	18	19	19	21
20	19	14	6	12	10	18	19	19
20	20	19	14	6	12	10	18	19
24	20	20	19	14	6	12	10	18
12	24	20	20	19	14	6	12	10
6	12	24	20	20	19	14	6	12
21	6	12	24	20	20	19	14	6
26	21	6	12	24	20	20	19	14
19	26	21	6	12	24	20	20	19
21	19	26	21	6	12	24	20	20
18	21	19	26	21	6	12	24	20
12	18	21	19	26	21	6	12	24
4	12	18	21	19	26	21	6	12
23	4	12	18	21	19	26	21	6
19	23	4	12	18	21	19	26	21
27	19	23	4	12	18	21	19	26
24	27	19	23	4	12	18	21	19
20	24	27	19	23	4	12	18	21
1	20	24	27	19	23	4	12	18
8	1	20	24	27	19	23	4	12
23	8	1	20	24	27	19	23	4
23	23	8	1	20	24	27	19	23
20	23	23	8	1	20	24	27	19
18	20	23	23	8	1	20	24	27
3	18	20	23	23	8	1	20	24
16	3	18	20	23	23	8	1	20
15	16	3	18	20	23	23	8	1
16	15	16	3	18	20	23	23	8
24	16	15	16	3	18	20	23	23
10	24	16	15	16	3	18	20	23
8	10	24	16	15	16	3	18	20
5	8	10	24	16	15	16	3	18
13	5	8	10	24	16	15	16	3
17	13	5	8	10	24	16	15	16
24	17	13	5	8	10	24	16	15
21	24	17	13	5	8	10	24	16
19	21	24	17	13	5	8	10	24
20	19	21	24	17	13	5	8	10
19	20	19	21	24	17	13	5	8
16	19	20	19	21	24	17	13	5
22	16	19	20	19	21	24	17	13
0	22	16	19	20	19	21	24	17
16	0	22	16	19	20	19	21	24
6	16	0	22	16	19	20	19	21
4	6	16	0	22	16	19	20	19
14	4	6	16	0	22	16	19	20
5	14	4	6	16	0	22	16	19
6	5	14	4	6	16	0	22	16
5	6	5	14	4	6	16	0	22
20	5	6	5	14	4	6	16	0
19	20	5	6	5	14	4	6	16
19	19	20	5	6	5	14	4	6
14	19	19	20	5	6	5	14	4
6	14	19	19	20	5	6	5	14
2	6	14	19	19	20	5	6	5
25	2	6	14	19	19	20	5	6
17	25	2	6	14	19	19	20	5
23	17	25	2	6	14	19	19	20
20	23	17	25	2	6	14	19	19
25	20	23	17	25	2	6	14	19
9	25	20	23	17	25	2	6	14
5	9	25	20	23	17	25	2	6
24	5	9	25	20	23	17	25	2
20	24	5	9	25	20	23	17	25
19	20	24	5	9	25	20	23	17
20	19	20	24	5	9	25	20	23
25	20	19	20	24	5	9	25	20
4	25	20	19	20	24	5	9	25
9	4	25	20	19	20	24	5	9
22	9	4	25	20	19	20	24	5
22	22	9	4	25	20	19	20	24
29	22	22	9	4	25	20	19	20
23	29	22	22	9	4	25	20	19
16	23	29	22	22	9	4	25	20
11	16	23	29	22	22	9	4	25
10	11	16	23	29	22	22	9	4
13	10	11	16	23	29	22	22	9
21	13	10	11	16	23	29	22	22
20	21	13	10	11	16	23	29	22
22	20	21	13	10	11	16	23	29
21	22	20	21	13	10	11	16	23
12	21	22	20	21	13	10	11	16
1	12	21	22	20	21	13	10	11
17	1	12	21	22	20	21	13	10
14	17	1	12	21	22	20	21	13
20	14	17	1	12	21	22	20	21
