# Supplementary material for: Distributed forecasting and ant colony optimization for the bike-sharing rebalancing problem with unserved demands
Source: PLoS One. 2019 Dec 31;14(12):e0226204. doi: 10.1371/journal.pone.0226204 (PMC6938368; doi:10.1371/journal.pone.0226204)
Supplement: S3 Appendix — (ZIP) [file pone.0226204.s003.zip › ╠ß╜╗╩2╛▌/historical_record/station_3629.csv]

x	x1	x2	x3	x4	x5	x6	x7	x8
-7	-13	-20	-13	-13	-16	-12	-6	-11
-12	-7	-13	-20	-13	-13	-16	-12	-6
-15	-12	-7	-13	-20	-13	-13	-16	-12
-19	-15	-12	-7	-13	-20	-13	-13	-16
0	-19	-15	-12	-7	-13	-20	-13	-13
0	0	-19	-15	-12	-7	-13	-20	-13
0	0	0	-19	-15	-12	-7	-13	-20
0	0	0	0	-19	-15	-12	-7	-13
0	0	0	0	0	-19	-15	-12	-7
0	0	0	0	0	0	-19	-15	-12
0	0	0	0	0	0	0	-19	-15
0	0	0	0	0	0	0	0	-19
0	0	0	0	0	0	0	0	0
-7	0	0	0	0	0	0	0	0
-10	-7	0	0	0	0	0	0	0
-8	-10	-7	0	0	0	0	0	0
-8	-8	-10	-7	0	0	0	0	0
-17	-8	-8	-10	-7	0	0	0	0
-13	-17	-8	-8	-10	-7	0	0	0
-13	-13	-17	-8	-8	-10	-7	0	0
-1	-13	-13	-17	-8	-8	-10	-7	0
-3	-1	-13	-13	-17	-8	-8	-10	-7
-14	-3	-1	-13	-13	-17	-8	-8	-10
-16	-14	-3	-1	-13	-13	-17	-8	-8
-12	-16	-14	-3	-1	-13	-13	-17	-8
-18	-12	-16	-14	-3	-1	-13	-13	-17
-11	-18	-12	-16	-14	-3	-1	-13	-13
-22	-11	-18	-12	-16	-14	-3	-1	-13
-6	-22	-11	-18	-12	-16	-14	-3	-1
-13	-6	-22	-11	-18	-12	-16	-14	-3
-11	-13	-6	-22	-11	-18	-12	-16	-14
-20	-11	-13	-6	-22	-11	-18	-12	-16
-2	-20	-11	-13	-6	-22	-11	-18	-12
-7	-2	-20	-11	-13	-6	-22	-11	-18
-26	-7	-2	-20	-11	-13	-6	-22	-11
-17	-26	-7	-2	-20	-11	-13	-6	-22
-26	-17	-26	-7	-2	-20	-11	-13	-6
-23	-26	-17	-26	-7	-2	-20	-11	-13
-15	-23	-26	-17	-26	-7	-2	-20	-11
-21	-15	-23	-26	-17	-26	-7	-2	-20
-21	-21	-15	-23	-26	-17	-26	-7	-2
-23	-21	-21	-15	-23	-26	-17	-26	-7
-15	-23	-21	-21	-15	-23	-26	-17	-26
-4	-15	-23	-21	-21	-15	-23	-26	-17
-2	-4	-15	-23	-21	-21	-15	-23	-26
-4	-2	-4	-15	-23	-21	-21	-15	-23
0	-4	-2	-4	-15	-23	-21	-21	-15
-10	0	-4	-2	-4	-15	-23	-21	-21
-7	-10	0	-4	-2	-4	-15	-23	-21
-3	-7	-10	0	-4	-2	-4	-15	-23
-2	-3	-7	-10	0	-4	-2	-4	-15
-8	-2	-3	-7	-10	0	-4	-2	-4
-11	-8	-2	-3	-7	-10	0	-4	-2
-20	-11	-8	-2	-3	-7	-10	0	-4
-12	-20	-11	-8	-2	-3	-7	-10	0
-14	-12	-20	-11	-8	-2	-3	-7	-10
-5	-14	-12	-20	-11	-8	-2	-3	-7
-18	-5	-14	-12	-20	-11	-8	-2	-3
-20	-18	-5	-14	-12	-20	-11	-8	-2
-15	-20	-18	-5	-14	-12	-20	-11	-8
-19	-15	-20	-18	-5	-14	-12	-20	-11
-20	-19	-15	-20	-18	-5	-14	-12	-20
-7	-20	-19	-15	-20	-18	-5	-14	-12
-7	-7	-20	-19	-15	-20	-18	-5	-14
-21	-7	-7	-20	-19	-15	-20	-18	-5
-16	-21	-7	-7	-20	-19	-15	-20	-18
-13	-16	-21	-7	-7	-20	-19	-15	-20
-16	-13	-16	-21	-7	-7	-20	-19	-15
-16	-16	-13	-16	-21	-7	-7	-20	-19
-6	-16	-16	-13	-16	-21	-7	-7	-20
-4	-6	-16	-16	-13	-16	-21	-7	-7
-17	-4	-6	-16	-16	-13	-16	-21	-7
-20	-17	-4	-6	-16	-16	-13	-16	-21
-19	-20	-17	-4	-6	-16	-16	-13	-16
-16	-19	-20	-17	-4	-6	-16	-16	-13
-16	-16	-19	-20	-17	-4	-6	-16	-16
-2	-16	-16	-19	-20	-17	-4	-6	-16
-2	-2	-16	-16	-19	-20	-17	-4	-6
-15	-2	-2	-16	-16	-19	-20	-17	-4
-17	-15	-2	-2	-16	-16	-19	-20	-17
-20	-17	-15	-2	-2	-16	-16	-19	-20
-14	-20	-17	-15	-2	-2	-16	-16	-19
-16	-14	-20	-17	-15	-2	-2	-16	-16
-3	-16	-14	-20	-17	-15	-2	-2	-16
-1	-3	-16	-14	-20	-17	-15	-2	-2
-18	-1	-3	-16	-14	-20	-17	-15	-2
-7	-18	-1	-3	-16	-14	-20	-17	-15
-15	-7	-18	-1	-3	-16	-14	-20	-17
