# Supplementary material for: Distributed forecasting and ant colony optimization for the bike-sharing rebalancing problem with unserved demands
Source: PLoS One. 2019 Dec 31;14(12):e0226204. doi: 10.1371/journal.pone.0226204 (PMC6938368; doi:10.1371/journal.pone.0226204)
Supplement: S3 Appendix — (ZIP) [file pone.0226204.s003.zip › ╠ß╜╗╩2╛▌/historical_record/station_3630.csv]

x	x1	x2	x3	x4	x5	x6	x7	x8
2	4	4	4	6	12	4	1	7
6	2	4	4	4	6	12	4	1
9	6	2	4	4	4	6	12	4
6	9	6	2	4	4	4	6	12
4	6	9	6	2	4	4	4	6
9	4	6	9	6	2	4	4	4
14	9	4	6	9	6	2	4	4
-1	14	9	4	6	9	6	2	4
4	-1	14	9	4	6	9	6	2
8	4	-1	14	9	4	6	9	6
5	8	4	-1	14	9	4	6	9
8	5	8	4	-1	14	9	4	6
6	8	5	8	4	-1	14	9	4
7	6	8	5	8	4	-1	14	9
7	7	6	8	5	8	4	-1	14
11	7	7	6	8	5	8	4	-1
11	11	7	7	6	8	5	8	4
10	11	11	7	7	6	8	5	8
7	10	11	11	7	7	6	8	5
7	7	10	11	11	7	7	6	8
9	7	7	10	11	11	7	7	6
7	9	7	7	10	11	11	7	7
8	7	9	7	7	10	11	11	7
8	8	7	9	7	7	10	11	11
6	8	8	7	9	7	7	10	11
8	6	8	8	7	9	7	7	10
4	8	6	8	8	7	9	7	7
4	4	8	6	8	8	7	9	7
-1	4	4	8	6	8	8	7	9
7	-1	4	4	8	6	8	8	7
5	7	-1	4	4	8	6	8	8
5	5	7	-1	4	4	8	6	8
5	5	5	7	-1	4	4	8	6
2	5	5	5	7	-1	4	4	8
4	2	5	5	5	7	-1	4	4
-1	4	2	5	5	5	7	-1	4
10	-1	4	2	5	5	5	7	-1
14	10	-1	4	2	5	5	5	7
4	14	10	-1	4	2	5	5	5
5	4	14	10	-1	4	2	5	5
1	5	4	14	10	-1	4	2	5
6	1	5	4	14	10	-1	4	2
6	6	1	5	4	14	10	-1	4
1	6	6	1	5	4	14	10	-1
-1	1	6	6	1	5	4	14	10
2	-1	1	6	6	1	5	4	14
-1	2	-1	1	6	6	1	5	4
6	-1	2	-1	1	6	6	1	5
1	6	-1	2	-1	1	6	6	1
4	1	6	-1	2	-1	1	6	6
2	4	1	6	-1	2	-1	1	6
2	2	4	1	6	-1	2	-1	1
9	2	2	4	1	6	-1	2	-1
13	9	2	2	4	1	6	-1	2
6	13	9	2	2	4	1	6	-1
5	6	13	9	2	2	4	1	6
5	5	6	13	9	2	2	4	1
9	5	5	6	13	9	2	2	4
12	9	5	5	6	13	9	2	2
9	12	9	5	5	6	13	9	2
9	9	12	9	5	5	6	13	9
10	9	9	12	9	5	5	6	13
11	10	9	9	12	9	5	5	6
2	11	10	9	9	12	9	5	5
2	2	11	10	9	9	12	9	5
8	2	2	11	10	9	9	12	9
6	8	2	2	11	10	9	9	12
2	6	8	2	2	11	10	9	9
8	2	6	8	2	2	11	10	9
3	8	2	6	8	2	2	11	10
2	3	8	2	6	8	2	2	11
9	2	3	8	2	6	8	2	2
9	9	2	3	8	2	6	8	2
-2	9	9	2	3	8	2	6	8
1	-2	9	9	2	3	8	2	6
-1	1	-2	9	9	2	3	8	2
2	-1	1	-2	9	9	2	3	8
4	2	-1	1	-2	9	9	2	3
13	4	2	-1	1	-2	9	9	2
7	13	4	2	-1	1	-2	9	9
6	7	13	4	2	-1	1	-2	9
8	6	7	13	4	2	-1	1	-2
6	8	6	7	13	4	2	-1	1
7	6	8	6	7	13	4	2	-1
1	7	6	8	6	7	13	4	2
2	1	7	6	8	6	7	13	4
8	2	1	7	6	8	6	7	13
-2	8	2	1	7	6	8	6	7
