# Supplementary material for: Distributed forecasting and ant colony optimization for the bike-sharing rebalancing problem with unserved demands
Source: PLoS One. 2019 Dec 31;14(12):e0226204. doi: 10.1371/journal.pone.0226204 (PMC6938368; doi:10.1371/journal.pone.0226204)
Supplement: S3 Appendix — (ZIP) [file pone.0226204.s003.zip › ╠ß╜╗╩2╛▌/historical_record/station_3631.csv]

x	x1	x2	x3	x4	x5	x6	x7	x8
-4	-5	-8	-8	-8	-11	-8	-6	-5
-9	-4	-5	-8	-8	-8	-11	-8	-6
0	-9	-4	-5	-8	-8	-8	-11	-8
0	0	-9	-4	-5	-8	-8	-8	-11
0	0	0	-9	-4	-5	-8	-8	-8
-9	0	0	0	-9	-4	-5	-8	-8
-11	-9	0	0	0	-9	-4	-5	-8
-5	-11	-9	0	0	0	-9	-4	-5
-3	-5	-11	-9	0	0	0	-9	-4
-14	-3	-5	-11	-9	0	0	0	-9
-14	-14	-3	-5	-11	-9	0	0	0
-14	-14	-14	-3	-5	-11	-9	0	0
-14	-14	-14	-14	-3	-5	-11	-9	0
-5	-14	-14	-14	-14	-3	-5	-11	-9
-4	-5	-14	-14	-14	-14	-3	-5	-11
-16	-4	-5	-14	-14	-14	-14	-3	-5
-16	-16	-4	-5	-14	-14	-14	-14	-3
-9	-16	-16	-4	-5	-14	-14	-14	-14
-9	-9	-16	-16	-4	-5	-14	-14	-14
-11	-9	-9	-16	-16	-4	-5	-14	-14
-4	-11	-9	-9	-16	-16	-4	-5	-14
-2	-4	-11	-9	-9	-16	-16	-4	-5
-3	-2	-4	-11	-9	-9	-16	-16	-4
-6	-3	-2	-4	-11	-9	-9	-16	-16
-7	-6	-3	-2	-4	-11	-9	-9	-16
-14	-7	-6	-3	-2	-4	-11	-9	-9
-10	-14	-7	-6	-3	-2	-4	-11	-9
-5	-10	-14	-7	-6	-3	-2	-4	-11
-5	-5	-10	-14	-7	-6	-3	-2	-4
-11	-5	-5	-10	-14	-7	-6	-3	-2
-12	-11	-5	-5	-10	-14	-7	-6	-3
-12	-12	-11	-5	-5	-10	-14	-7	-6
-4	-12	-12	-11	-5	-5	-10	-14	-7
-7	-4	-12	-12	-11	-5	-5	-10	-14
-8	-7	-4	-12	-12	-11	-5	-5	-10
-13	-8	-7	-4	-12	-12	-11	-5	-5
-16	-13	-8	-7	-4	-12	-12	-11	-5
-15	-16	-13	-8	-7	-4	-12	-12	-11
-9	-15	-16	-13	-8	-7	-4	-12	-12
-10	-9	-15	-16	-13	-8	-7	-4	-12
-9	-10	-9	-15	-16	-13	-8	-7	-4
-4	-9	-10	-9	-15	-16	-13	-8	-7
-9	-4	-9	-10	-9	-15	-16	-13	-8
-11	-9	-4	-9	-10	-9	-15	-16	-13
-1	-11	-9	-4	-9	-10	-9	-15	-16
-1	-1	-11	-9	-4	-9	-10	-9	-15
0	-1	-1	-11	-9	-4	-9	-10	-9
-5	0	-1	-1	-11	-9	-4	-9	-10
-1	-5	0	-1	-1	-11	-9	-4	-9
-4	-1	-5	0	-1	-1	-11	-9	-4
-1	-4	-1	-5	0	-1	-1	-11	-9
-3	-1	-4	-1	-5	0	-1	-1	-11
-4	-3	-1	-4	-1	-5	0	-1	-1
-10	-4	-3	-1	-4	-1	-5	0	-1
-10	-10	-4	-3	-1	-4	-1	-5	0
-14	-10	-10	-4	-3	-1	-4	-1	-5
-4	-14	-10	-10	-4	-3	-1	-4	-1
-11	-4	-14	-10	-10	-4	-3	-1	-4
-14	-11	-4	-14	-10	-10	-4	-3	-1
-9	-14	-11	-4	-14	-10	-10	-4	-3
-13	-9	-14	-11	-4	-14	-10	-10	-4
-13	-13	-9	-14	-11	-4	-14	-10	-10
-11	-13	-13	-9	-14	-11	-4	-14	-10
-1	-11	-13	-13	-9	-14	-11	-4	-14
-11	-1	-11	-13	-13	-9	-14	-11	-4
-10	-11	-1	-11	-13	-13	-9	-14	-11
-11	-10	-11	-1	-11	-13	-13	-9	-14
-11	-11	-10	-11	-1	-11	-13	-13	-9
-10	-11	-11	-10	-11	-1	-11	-13	-13
-6	-10	-11	-11	-10	-11	-1	-11	-13
-3	-6	-10	-11	-11	-10	-11	-1	-11
-8	-3	-6	-10	-11	-11	-10	-11	-1
-11	-8	-3	-6	-10	-11	-11	-10	-11
-13	-11	-8	-3	-6	-10	-11	-11	-10
-12	-13	-11	-8	-3	-6	-10	-11	-11
-13	-12	-13	-11	-8	-3	-6	-10	-11
-7	-13	-12	-13	-11	-8	-3	-6	-10
-3	-7	-13	-12	-13	-11	-8	-3	-6
-12	-3	-7	-13	-12	-13	-11	-8	-3
-10	-12	-3	-7	-13	-12	-13	-11	-8
-5	-10	-12	-3	-7	-13	-12	-13	-11
-9	-5	-10	-12	-3	-7	-13	-12	-13
-11	-9	-5	-10	-12	-3	-7	-13	-12
-8	-11	-9	-5	-10	-12	-3	-7	-13
-1	-8	-11	-9	-5	-10	-12	-3	-7
-10	-1	-8	-11	-9	-5	-10	-12	-3
-5	-10	-1	-8	-11	-9	-5	-10	-12
-7	-5	-10	-1	-8	-11	-9	-5	-10
