# Supplementary material for: Distributed forecasting and ant colony optimization for the bike-sharing rebalancing problem with unserved demands
Source: PLoS One. 2019 Dec 31;14(12):e0226204. doi: 10.1371/journal.pone.0226204 (PMC6938368; doi:10.1371/journal.pone.0226204)
Supplement: S3 Appendix — (ZIP) [file pone.0226204.s003.zip › ╠ß╜╗╩2╛▌/historical_record/station_3632.csv]

x	x1	x2	x3	x4	x5	x6	x7	x8
0	11	18	13	18	9	17	7	20
5	0	11	18	13	18	9	17	7
15	5	0	11	18	13	18	9	17
12	15	5	0	11	18	13	18	9
17	12	15	5	0	11	18	13	18
16	17	12	15	5	0	11	18	13
9	16	17	12	15	5	0	11	18
9	9	16	17	12	15	5	0	11
2	9	9	16	17	12	15	5	0
14	2	9	9	16	17	12	15	5
9	14	2	9	9	16	17	12	15
3	9	14	2	9	9	16	17	12
14	3	9	14	2	9	9	16	17
8	14	3	9	14	2	9	9	16
14	8	14	3	9	14	2	9	9
16	14	8	14	3	9	14	2	9
14	16	14	8	14	3	9	14	2
9	14	16	14	8	14	3	9	14
17	9	14	16	14	8	14	3	9
13	17	9	14	16	14	8	14	3
7	13	17	9	14	16	14	8	14
10	7	13	17	9	14	16	14	8
-1	10	7	13	17	9	14	16	14
5	-1	10	7	13	17	9	14	16
14	5	-1	10	7	13	17	9	14
11	14	5	-1	10	7	13	17	9
8	11	14	5	-1	10	7	13	17
11	8	11	14	5	-1	10	7	13
10	11	8	11	14	5	-1	10	7
2	10	11	8	11	14	5	-1	10
17	2	10	11	8	11	14	5	-1
10	17	2	10	11	8	11	14	5
4	10	17	2	10	11	8	11	14
10	4	10	17	2	10	11	8	11
17	10	4	10	17	2	10	11	8
19	17	10	4	10	17	2	10	11
12	19	17	10	4	10	17	2	10
13	12	19	17	10	4	10	17	2
15	13	12	19	17	10	4	10	17
9	15	13	12	19	17	10	4	10
12	9	15	13	12	19	17	10	4
16	12	9	15	13	12	19	17	10
4	16	12	9	15	13	12	19	17
12	4	16	12	9	15	13	12	19
7	12	4	16	12	9	15	13	12
-1	7	12	4	16	12	9	15	13
0	-1	7	12	4	16	12	9	15
2	0	-1	7	12	4	16	12	9
8	2	0	-1	7	12	4	16	12
7	8	2	0	-1	7	12	4	16
2	7	8	2	0	-1	7	12	4
7	2	7	8	2	0	-1	7	12
11	7	2	7	8	2	0	-1	7
17	11	7	2	7	8	2	0	-1
11	17	11	7	2	7	8	2	0
13	11	17	11	7	2	7	8	2
15	13	11	17	11	7	2	7	8
14	15	13	11	17	11	7	2	7
11	14	15	13	11	17	11	7	2
9	11	14	15	13	11	17	11	7
7	9	11	14	15	13	11	17	11
10	7	9	11	14	15	13	11	17
12	10	7	9	11	14	15	13	11
7	12	10	7	9	11	14	15	13
11	7	12	10	7	9	11	14	15
4	11	7	12	10	7	9	11	14
9	4	11	7	12	10	7	9	11
10	9	4	11	7	12	10	7	9
6	10	9	4	11	7	12	10	7
2	6	10	9	4	11	7	12	10
5	2	6	10	9	4	11	7	12
10	5	2	6	10	9	4	11	7
15	10	5	2	6	10	9	4	11
16	15	10	5	2	6	10	9	4
8	16	15	10	5	2	6	10	9
19	8	16	15	10	5	2	6	10
8	19	8	16	15	10	5	2	6
2	8	19	8	16	15	10	5	2
0	2	8	19	8	16	15	10	5
1	0	2	8	19	8	16	15	10
7	1	0	2	8	19	8	16	15
8	7	1	0	2	8	19	8	16
8	8	7	1	0	2	8	19	8
6	8	8	7	1	0	2	8	19
3	6	8	8	7	1	0	2	8
1	3	6	8	8	7	1	0	2
9	1	3	6	8	8	7	1	0
10	9	1	3	6	8	8	7	1
