# Supplementary material for: Distributed forecasting and ant colony optimization for the bike-sharing rebalancing problem with unserved demands
Source: PLoS One. 2019 Dec 31;14(12):e0226204. doi: 10.1371/journal.pone.0226204 (PMC6938368; doi:10.1371/journal.pone.0226204)
Supplement: S3 Appendix — (ZIP) [file pone.0226204.s003.zip › ╠ß╜╗╩2╛▌/historical_record/station_3634.csv]

x	x1	x2	x3	x4	x5	x6	x7	x8
-2	0	-1	-2	-1	-1	-6	1	-5
0	-2	0	-1	-2	-1	-1	-6	1
-1	0	-2	0	-1	-2	-1	-1	-6
0	-1	0	-2	0	-1	-2	-1	-1
0	0	-1	0	-2	0	-1	-2	-1
0	0	0	-1	0	-2	0	-1	-2
-2	0	0	0	-1	0	-2	0	-1
0	-2	0	0	0	-1	0	-2	0
-2	0	-2	0	0	0	-1	0	-2
0	-2	0	-2	0	0	0	-1	0
0	0	-2	0	-2	0	0	0	-1
1	0	0	-2	0	-2	0	0	0
0	1	0	0	-2	0	-2	0	0
-1	0	1	0	0	-2	0	-2	0
-1	-1	0	1	0	0	-2	0	-2
-3	-1	-1	0	1	0	0	-2	0
-3	-3	-1	-1	0	1	0	0	-2
-3	-3	-3	-1	-1	0	1	0	0
-5	-3	-3	-3	-1	-1	0	1	0
-3	-5	-3	-3	-3	-1	-1	0	1
0	-3	-5	-3	-3	-3	-1	-1	0
1	0	-3	-5	-3	-3	-3	-1	-1
-2	1	0	-3	-5	-3	-3	-3	-1
-2	-2	1	0	-3	-5	-3	-3	-3
1	-2	-2	1	0	-3	-5	-3	-3
-2	1	-2	-2	1	0	-3	-5	-3
-3	-2	1	-2	-2	1	0	-3	-5
0	-3	-2	1	-2	-2	1	0	-3
0	0	-3	-2	1	-2	-2	1	0
0	0	0	-3	-2	1	-2	-2	1
-1	0	0	0	-3	-2	1	-2	-2
-1	-1	0	0	0	-3	-2	1	-2
5	-1	-1	0	0	0	-3	-2	1
4	5	-1	-1	0	0	0	-3	-2
0	4	5	-1	-1	0	0	0	-3
-2	0	4	5	-1	-1	0	0	0
-6	-2	0	4	5	-1	-1	0	0
-3	-6	-2	0	4	5	-1	-1	0
-2	-3	-6	-2	0	4	5	-1	-1
-4	-2	-3	-6	-2	0	4	5	-1
-3	-4	-2	-3	-6	-2	0	4	5
-5	-3	-4	-2	-3	-6	-2	0	4
-3	-5	-3	-4	-2	-3	-6	-2	0
-6	-3	-5	-3	-4	-2	-3	-6	-2
5	-6	-3	-5	-3	-4	-2	-3	-6
-1	5	-6	-3	-5	-3	-4	-2	-3
0	-1	5	-6	-3	-5	-3	-4	-2
0	0	-1	5	-6	-3	-5	-3	-4
0	0	0	-1	5	-6	-3	-5	-3
-1	0	0	0	-1	5	-6	-3	-5
1	-1	0	0	0	-1	5	-6	-3
1	1	-1	0	0	0	-1	5	-6
2	1	1	-1	0	0	0	-1	5
-1	2	1	1	-1	0	0	0	-1
-3	-1	2	1	1	-1	0	0	0
-3	-3	-1	2	1	1	-1	0	0
-1	-3	-3	-1	2	1	1	-1	0
-4	-1	-3	-3	-1	2	1	1	-1
-4	-4	-1	-3	-3	-1	2	1	1
-4	-4	-4	-1	-3	-3	-1	2	1
1	-4	-4	-4	-1	-3	-3	-1	2
-2	1	-4	-4	-4	-1	-3	-3	-1
-5	-2	1	-4	-4	-4	-1	-3	-3
0	-5	-2	1	-4	-4	-4	-1	-3
-7	0	-5	-2	1	-4	-4	-4	-1
-2	-7	0	-5	-2	1	-4	-4	-4
-7	-2	-7	0	-5	-2	1	-4	-4
-6	-7	-2	-7	0	-5	-2	1	-4
-3	-6	-7	-2	-7	0	-5	-2	1
-1	-3	-6	-7	-2	-7	0	-5	-2
2	-1	-3	-6	-7	-2	-7	0	-5
-6	2	-1	-3	-6	-7	-2	-7	0
-2	-6	2	-1	-3	-6	-7	-2	-7
-7	-2	-6	2	-1	-3	-6	-7	-2
-1	-7	-2	-6	2	-1	-3	-6	-7
-4	-1	-7	-2	-6	2	-1	-3	-6
-4	-4	-1	-7	-2	-6	2	-1	-3
2	-4	-4	-1	-7	-2	-6	2	-1
-9	2	-4	-4	-1	-7	-2	-6	2
-4	-9	2	-4	-4	-1	-7	-2	-6
-8	-4	-9	2	-4	-4	-1	-7	-2
-5	-8	-4	-9	2	-4	-4	-1	-7
-5	-5	-8	-4	-9	2	-4	-4	-1
1	-5	-5	-8	-4	-9	2	-4	-4
2	1	-5	-5	-8	-4	-9	2	-4
-2	2	1	-5	-5	-8	-4	-9	2
0	-2	2	1	-5	-5	-8	-4	-9
-1	0	-2	2	1	-5	-5	-8	-4
