# Supplementary material for: Distributed forecasting and ant colony optimization for the bike-sharing rebalancing problem with unserved demands
Source: PLoS One. 2019 Dec 31;14(12):e0226204. doi: 10.1371/journal.pone.0226204 (PMC6938368; doi:10.1371/journal.pone.0226204)
Supplement: S3 Appendix — (ZIP) [file pone.0226204.s003.zip › ╠ß╜╗╩2╛▌/historical_record/station_3635.csv]

x	x1	x2	x3	x4	x5	x6	x7	x8
-3	-11	-11	-13	-12	-16	-4	-7	-18
-4	-3	-11	-11	-13	-12	-16	-4	-7
-11	-4	-3	-11	-11	-13	-12	-16	-4
-14	-11	-4	-3	-11	-11	-13	-12	-16
-15	-14	-11	-4	-3	-11	-11	-13	-12
-15	-15	-14	-11	-4	-3	-11	-11	-13
-17	-15	-15	-14	-11	-4	-3	-11	-11
-14	-17	-15	-15	-14	-11	-4	-3	-11
-12	-14	-17	-15	-15	-14	-11	-4	-3
-22	-12	-14	-17	-15	-15	-14	-11	-4
-15	-22	-12	-14	-17	-15	-15	-14	-11
-17	-15	-22	-12	-14	-17	-15	-15	-14
-18	-17	-15	-22	-12	-14	-17	-15	-15
-14	-18	-17	-15	-22	-12	-14	-17	-15
-15	-14	-18	-17	-15	-22	-12	-14	-17
-17	-15	-14	-18	-17	-15	-22	-12	-14
-18	-17	-15	-14	-18	-17	-15	-22	-12
-20	-18	-17	-15	-14	-18	-17	-15	-22
-21	-20	-18	-17	-15	-14	-18	-17	-15
-20	-21	-20	-18	-17	-15	-14	-18	-17
-14	-20	-21	-20	-18	-17	-15	-14	-18
-9	-14	-20	-21	-20	-18	-17	-15	-14
-1	-9	-14	-20	-21	-20	-18	-17	-15
-15	-1	-9	-14	-20	-21	-20	-18	-17
-16	-15	-1	-9	-14	-20	-21	-20	-18
-15	-16	-15	-1	-9	-14	-20	-21	-20
-20	-15	-16	-15	-1	-9	-14	-20	-21
-19	-20	-15	-16	-15	-1	-9	-14	-20
-11	-19	-20	-15	-16	-15	-1	-9	-14
-14	-11	-19	-20	-15	-16	-15	-1	-9
-20	-14	-11	-19	-20	-15	-16	-15	-1
-19	-20	-14	-11	-19	-20	-15	-16	-15
0	-19	-20	-14	-11	-19	-20	-15	-16
-20	0	-19	-20	-14	-11	-19	-20	-15
-19	-20	0	-19	-20	-14	-11	-19	-20
-15	-19	-20	0	-19	-20	-14	-11	-19
-17	-15	-19	-20	0	-19	-20	-14	-11
-16	-17	-15	-19	-20	0	-19	-20	-14
-14	-16	-17	-15	-19	-20	0	-19	-20
-16	-14	-16	-17	-15	-19	-20	0	-19
-16	-16	-14	-16	-17	-15	-19	-20	0
-13	-16	-16	-14	-16	-17	-15	-19	-20
-13	-13	-16	-16	-14	-16	-17	-15	-19
-15	-13	-13	-16	-16	-14	-16	-17	-15
0	-15	-13	-13	-16	-16	-14	-16	-17
0	0	-15	-13	-13	-16	-16	-14	-16
-2	0	0	-15	-13	-13	-16	-16	-14
-8	-2	0	0	-15	-13	-13	-16	-16
-7	-8	-2	0	0	-15	-13	-13	-16
-6	-7	-8	-2	0	0	-15	-13	-13
-3	-6	-7	-8	-2	0	0	-15	-13
-5	-3	-6	-7	-8	-2	0	0	-15
-22	-5	-3	-6	-7	-8	-2	0	0
-12	-22	-5	-3	-6	-7	-8	-2	0
-20	-12	-22	-5	-3	-6	-7	-8	-2
-19	-20	-12	-22	-5	-3	-6	-7	-8
-8	-19	-20	-12	-22	-5	-3	-6	-7
-19	-8	-19	-20	-12	-22	-5	-3	-6
-18	-19	-8	-19	-20	-12	-22	-5	-3
-18	-18	-19	-8	-19	-20	-12	-22	-5
-19	-18	-18	-19	-8	-19	-20	-12	-22
-17	-19	-18	-18	-19	-8	-19	-20	-12
-10	-17	-19	-18	-18	-19	-8	-19	-20
-8	-10	-17	-19	-18	-18	-19	-8	-19
-18	-8	-10	-17	-19	-18	-18	-19	-8
-12	-18	-8	-10	-17	-19	-18	-18	-19
-16	-12	-18	-8	-10	-17	-19	-18	-18
-18	-16	-12	-18	-8	-10	-17	-19	-18
-11	-18	-16	-12	-18	-8	-10	-17	-19
-7	-11	-18	-16	-12	-18	-8	-10	-17
-6	-7	-11	-18	-16	-12	-18	-8	-10
-9	-6	-7	-11	-18	-16	-12	-18	-8
-15	-9	-6	-7	-11	-18	-16	-12	-18
-16	-15	-9	-6	-7	-11	-18	-16	-12
-11	-16	-15	-9	-6	-7	-11	-18	-16
-16	-11	-16	-15	-9	-6	-7	-11	-18
-10	-16	-11	-16	-15	-9	-6	-7	-11
-2	-10	-16	-11	-16	-15	-9	-6	-7
-17	-2	-10	-16	-11	-16	-15	-9	-6
-12	-17	-2	-10	-16	-11	-16	-15	-9
-14	-12	-17	-2	-10	-16	-11	-16	-15
-13	-14	-12	-17	-2	-10	-16	-11	-16
-8	-13	-14	-12	-17	-2	-10	-16	-11
-4	-8	-13	-14	-12	-17	-2	-10	-16
-3	-4	-8	-13	-14	-12	-17	-2	-10
-14	-3	-4	-8	-13	-14	-12	-17	-2
-12	-14	-3	-4	-8	-13	-14	-12	-17
-15	-12	-14	-3	-4	-8	-13	-14	-12
