# Supplementary material for: Distributed forecasting and ant colony optimization for the bike-sharing rebalancing problem with unserved demands
Source: PLoS One. 2019 Dec 31;14(12):e0226204. doi: 10.1371/journal.pone.0226204 (PMC6938368; doi:10.1371/journal.pone.0226204)
Supplement: S3 Appendix — (ZIP) [file pone.0226204.s003.zip › ╠ß╜╗╩2╛▌/historical_record/station_3636.csv]

x	x1	x2	x3	x4	x5	x6	x7	x8
-1	-3	-9	-10	-5	-4	-1	-2	-2
-8	-1	-3	-9	-10	-5	-4	-1	-2
-13	-8	-1	-3	-9	-10	-5	-4	-1
-12	-13	-8	-1	-3	-9	-10	-5	-4
-6	-12	-13	-8	-1	-3	-9	-10	-5
-8	-6	-12	-13	-8	-1	-3	-9	-10
-2	-8	-6	-12	-13	-8	-1	-3	-9
-2	-2	-8	-6	-12	-13	-8	-1	-3
-4	-2	-2	-8	-6	-12	-13	-8	-1
-6	-4	-2	-2	-8	-6	-12	-13	-8
-10	-6	-4	-2	-2	-8	-6	-12	-13
-5	-10	-6	-4	-2	-2	-8	-6	-12
-12	-5	-10	-6	-4	-2	-2	-8	-6
-1	-12	-5	-10	-6	-4	-2	-2	-8
-2	-1	-12	-5	-10	-6	-4	-2	-2
-8	-2	-1	-12	-5	-10	-6	-4	-2
-5	-8	-2	-1	-12	-5	-10	-6	-4
-11	-5	-8	-2	-1	-12	-5	-10	-6
-5	-11	-5	-8	-2	-1	-12	-5	-10
-3	-5	-11	-5	-8	-2	-1	-12	-5
1	-3	-5	-11	-5	-8	-2	-1	-12
-4	1	-3	-5	-11	-5	-8	-2	-1
-16	-4	1	-3	-5	-11	-5	-8	-2
-8	-16	-4	1	-3	-5	-11	-5	-8
-9	-8	-16	-4	1	-3	-5	-11	-5
-10	-9	-8	-16	-4	1	-3	-5	-11
-10	-10	-9	-8	-16	-4	1	-3	-5
-5	-10	-10	-9	-8	-16	-4	1	-3
-2	-5	-10	-10	-9	-8	-16	-4	1
-11	-2	-5	-10	-10	-9	-8	-16	-4
-7	-11	-2	-5	-10	-10	-9	-8	-16
-9	-7	-11	-2	-5	-10	-10	-9	-8
0	-9	-7	-11	-2	-5	-10	-10	-9
-4	0	-9	-7	-11	-2	-5	-10	-10
-3	-4	0	-9	-7	-11	-2	-5	-10
-4	-3	-4	0	-9	-7	-11	-2	-5
-8	-4	-3	-4	0	-9	-7	-11	-2
-2	-8	-4	-3	-4	0	-9	-7	-11
-1	-2	-8	-4	-3	-4	0	-9	-7
0	-1	-2	-8	-4	-3	-4	0	-9
-2	0	-1	-2	-8	-4	-3	-4	0
0	-2	0	-1	-2	-8	-4	-3	-4
-6	0	-2	0	-1	-2	-8	-4	-3
-3	-6	0	-2	0	-1	-2	-8	-4
1	-3	-6	0	-2	0	-1	-2	-8
0	1	-3	-6	0	-2	0	-1	-2
0	0	1	-3	-6	0	-2	0	-1
-1	0	0	1	-3	-6	0	-2	0
0	-1	0	0	1	-3	-6	0	-2
-2	0	-1	0	0	1	-3	-6	0
0	-2	0	-1	0	0	1	-3	-6
1	0	-2	0	-1	0	0	1	-3
-3	1	0	-2	0	-1	0	0	1
-9	-3	1	0	-2	0	-1	0	0
-4	-9	-3	1	0	-2	0	-1	0
-7	-4	-9	-3	1	0	-2	0	-1
-1	-7	-4	-9	-3	1	0	-2	0
-5	-1	-7	-4	-9	-3	1	0	-2
-4	-5	-1	-7	-4	-9	-3	1	0
-6	-4	-5	-1	-7	-4	-9	-3	1
-4	-6	-4	-5	-1	-7	-4	-9	-3
-5	-4	-6	-4	-5	-1	-7	-4	-9
-2	-5	-4	-6	-4	-5	-1	-7	-4
-2	-2	-5	-4	-6	-4	-5	-1	-7
0	-2	-2	-5	-4	-6	-4	-5	-1
-2	0	-2	-2	-5	-4	-6	-4	-5
-3	-2	0	-2	-2	-5	-4	-6	-4
-3	-3	-2	0	-2	-2	-5	-4	-6
-3	-3	-3	-2	0	-2	-2	-5	-4
1	-3	-3	-3	-2	0	-2	-2	-5
3	1	-3	-3	-3	-2	0	-2	-2
-4	3	1	-3	-3	-3	-2	0	-2
-4	-4	3	1	-3	-3	-3	-2	0
-8	-4	-4	3	1	-3	-3	-3	-2
-4	-8	-4	-4	3	1	-3	-3	-3
-3	-4	-8	-4	-4	3	1	-3	-3
0	-3	-4	-8	-4	-4	3	1	-3
0	0	-3	-4	-8	-4	-4	3	1
-6	0	0	-3	-4	-8	-4	-4	3
-8	-6	0	0	-3	-4	-8	-4	-4
-4	-8	-6	0	0	-3	-4	-8	-4
-8	-4	-8	-6	0	0	-3	-4	-8
-8	-8	-4	-8	-6	0	0	-3	-4
-1	-8	-8	-4	-8	-6	0	0	-3
0	-1	-8	-8	-4	-8	-6	0	0
-8	0	-1	-8	-8	-4	-8	-6	0
-2	-8	0	-1	-8	-8	-4	-8	-6
-7	-2	-8	0	-1	-8	-8	-4	-8
