# Supplementary material for: Distributed forecasting and ant colony optimization for the bike-sharing rebalancing problem with unserved demands
Source: PLoS One. 2019 Dec 31;14(12):e0226204. doi: 10.1371/journal.pone.0226204 (PMC6938368; doi:10.1371/journal.pone.0226204)
Supplement: S3 Appendix — (ZIP) [file pone.0226204.s003.zip › ╠ß╜╗╩2╛▌/historical_record/station_3637.csv]

x	x1	x2	x3	x4	x5	x6	x7	x8
0	1	1	-1	0	0	0	0	1
-1	0	1	1	-1	0	0	0	0
0	-1	0	1	1	-1	0	0	0
2	0	-1	0	1	1	-1	0	0
3	2	0	-1	0	1	1	-1	0
1	3	2	0	-1	0	1	1	-1
1	1	3	2	0	-1	0	1	1
0	1	1	3	2	0	-1	0	1
1	0	1	1	3	2	0	-1	0
2	1	0	1	1	3	2	0	-1
2	2	1	0	1	1	3	2	0
0	2	2	1	0	1	1	3	2
0	0	2	2	1	0	1	1	3
-1	0	0	2	2	1	0	1	1
0	-1	0	0	2	2	1	0	1
-1	0	-1	0	0	2	2	1	0
-2	-1	0	-1	0	0	2	2	1
0	-2	-1	0	-1	0	0	2	2
5	0	-2	-1	0	-1	0	0	2
2	5	0	-2	-1	0	-1	0	0
1	2	5	0	-2	-1	0	-1	0
2	1	2	5	0	-2	-1	0	-1
3	2	1	2	5	0	-2	-1	0
2	3	2	1	2	5	0	-2	-1
2	2	3	2	1	2	5	0	-2
0	2	2	3	2	1	2	5	0
0	0	2	2	3	2	1	2	5
-1	0	0	2	2	3	2	1	2
1	-1	0	0	2	2	3	2	1
-1	1	-1	0	0	2	2	3	2
4	-1	1	-1	0	0	2	2	3
3	4	-1	1	-1	0	0	2	2
0	3	4	-1	1	-1	0	0	2
0	0	3	4	-1	1	-1	0	0
1	0	0	3	4	-1	1	-1	0
3	1	0	0	3	4	-1	1	-1
2	3	1	0	0	3	4	-1	1
3	2	3	1	0	0	3	4	-1
0	3	2	3	1	0	0	3	4
-1	0	3	2	3	1	0	0	3
0	-1	0	3	2	3	1	0	0
1	0	-1	0	3	2	3	1	0
0	1	0	-1	0	3	2	3	1
2	0	1	0	-1	0	3	2	3
0	2	0	1	0	-1	0	3	2
0	0	2	0	1	0	-1	0	3
0	0	0	2	0	1	0	-1	0
0	0	0	0	2	0	1	0	-1
0	0	0	0	0	2	0	1	0
0	0	0	0	0	0	2	0	1
0	0	0	0	0	0	0	2	0
0	0	0	0	0	0	0	0	2
-1	0	0	0	0	0	0	0	0
2	-1	0	0	0	0	0	0	0
-1	2	-1	0	0	0	0	0	0
0	-1	2	-1	0	0	0	0	0
0	0	-1	2	-1	0	0	0	0
2	0	0	-1	2	-1	0	0	0
0	2	0	0	-1	2	-1	0	0
0	0	2	0	0	-1	2	-1	0
0	0	0	2	0	0	-1	2	-1
1	0	0	0	2	0	0	-1	2
1	1	0	0	0	2	0	0	-1
0	1	1	0	0	0	2	0	0
-1	0	1	1	0	0	0	2	0
-2	-1	0	1	1	0	0	0	2
-2	-2	-1	0	1	1	0	0	0
1	-2	-2	-1	0	1	1	0	0
-2	1	-2	-2	-1	0	1	1	0
-2	-2	1	-2	-2	-1	0	1	1
0	-2	-2	1	-2	-2	-1	0	1
1	0	-2	-2	1	-2	-2	-1	0
0	1	0	-2	-2	1	-2	-2	-1
0	0	1	0	-2	-2	1	-2	-2
-1	0	0	1	0	-2	-2	1	-2
-1	-1	0	0	1	0	-2	-2	1
1	-1	-1	0	0	1	0	-2	-2
0	1	-1	-1	0	0	1	0	-2
0	0	1	-1	-1	0	0	1	0
0	0	0	1	-1	-1	0	0	1
2	0	0	0	1	-1	-1	0	0
3	2	0	0	0	1	-1	-1	0
1	3	2	0	0	0	1	-1	-1
1	1	3	2	0	0	0	1	-1
0	1	1	3	2	0	0	0	1
-3	0	1	1	3	2	0	0	0
0	-3	0	1	1	3	2	0	0
-2	0	-3	0	1	1	3	2	0
