# Supplementary material for: Distributed forecasting and ant colony optimization for the bike-sharing rebalancing problem with unserved demands
Source: PLoS One. 2019 Dec 31;14(12):e0226204. doi: 10.1371/journal.pone.0226204 (PMC6938368; doi:10.1371/journal.pone.0226204)
Supplement: S3 Appendix — (ZIP) [file pone.0226204.s003.zip › ╠ß╜╗╩2╛▌/historical_record/station_3638.csv]

x	x1	x2	x3	x4	x5	x6	x7	x8
0	3	6	4	11	6	1	-2	2
9	0	3	6	4	11	6	1	-2
6	9	0	3	6	4	11	6	1
10	6	9	0	3	6	4	11	6
3	10	6	9	0	3	6	4	11
6	3	10	6	9	0	3	6	4
0	6	3	10	6	9	0	3	6
0	0	6	3	10	6	9	0	3
12	0	0	6	3	10	6	9	0
8	12	0	0	6	3	10	6	9
14	8	12	0	0	6	3	10	6
12	14	8	12	0	0	6	3	10
11	12	14	8	12	0	0	6	3
7	11	12	14	8	12	0	0	6
4	7	11	12	14	8	12	0	0
11	4	7	11	12	14	8	12	0
11	11	4	7	11	12	14	8	12
15	11	11	4	7	11	12	14	8
10	15	11	11	4	7	11	12	14
13	10	15	11	11	4	7	11	12
1	13	10	15	11	11	4	7	11
0	1	13	10	15	11	11	4	7
19	0	1	13	10	15	11	11	4
17	19	0	1	13	10	15	11	11
7	17	19	0	1	13	10	15	11
18	7	17	19	0	1	13	10	15
14	18	7	17	19	0	1	13	10
7	14	18	7	17	19	0	1	13
2	7	14	18	7	17	19	0	1
14	2	7	14	18	7	17	19	0
17	14	2	7	14	18	7	17	19
13	17	14	2	7	14	18	7	17
0	13	17	14	2	7	14	18	7
2	0	13	17	14	2	7	14	18
1	2	0	13	17	14	2	7	14
11	1	2	0	13	17	14	2	7
15	11	1	2	0	13	17	14	2
19	15	11	1	2	0	13	17	14
5	19	15	11	1	2	0	13	17
6	5	19	15	11	1	2	0	13
11	6	5	19	15	11	1	2	0
4	11	6	5	19	15	11	1	2
10	4	11	6	5	19	15	11	1
8	10	4	11	6	5	19	15	11
1	8	10	4	11	6	5	19	15
1	1	8	10	4	11	6	5	19
0	1	1	8	10	4	11	6	5
0	0	1	1	8	10	4	11	6
0	0	0	1	1	8	10	4	11
0	0	0	0	1	1	8	10	4
1	0	0	0	0	1	1	8	10
4	1	0	0	0	0	1	1	8
18	4	1	0	0	0	0	1	1
16	18	4	1	0	0	0	0	1
12	16	18	4	1	0	0	0	0
18	12	16	18	4	1	0	0	0
1	18	12	16	18	4	1	0	0
18	1	18	12	16	18	4	1	0
12	18	1	18	12	16	18	4	1
13	12	18	1	18	12	16	18	4
13	13	12	18	1	18	12	16	18
9	13	13	12	18	1	18	12	16
5	9	13	13	12	18	1	18	12
2	5	9	13	13	12	18	1	18
7	2	5	9	13	13	12	18	1
17	7	2	5	9	13	13	12	18
10	17	7	2	5	9	13	13	12
15	10	17	7	2	5	9	13	13
19	15	10	17	7	2	5	9	13
1	19	15	10	17	7	2	5	9
0	1	19	15	10	17	7	2	5
9	0	1	19	15	10	17	7	2
11	9	0	1	19	15	10	17	7
10	11	9	0	1	19	15	10	17
12	10	11	9	0	1	19	15	10
21	12	10	11	9	0	1	19	15
6	21	12	10	11	9	0	1	19
1	6	21	12	10	11	9	0	1
24	1	6	21	12	10	11	9	0
17	24	1	6	21	12	10	11	9
13	17	24	1	6	21	12	10	11
18	13	17	24	1	6	21	12	10
13	18	13	17	24	1	6	21	12
3	13	18	13	17	24	1	6	21
1	3	13	18	13	17	24	1	6
17	1	3	13	18	13	17	24	1
2	17	1	3	13	18	13	17	24
11	2	17	1	3	13	18	13	17
