# Supplementary material for: Distributed forecasting and ant colony optimization for the bike-sharing rebalancing problem with unserved demands
Source: PLoS One. 2019 Dec 31;14(12):e0226204. doi: 10.1371/journal.pone.0226204 (PMC6938368; doi:10.1371/journal.pone.0226204)
Supplement: S3 Appendix — (ZIP) [file pone.0226204.s003.zip › ╠ß╜╗╩2╛▌/historical_record/station_3640.csv]

x	x1	x2	x3	x4	x5	x6	x7	x8
-3	0	10	3	3	0	8	-3	0
-1	-3	0	10	3	3	0	8	-3
2	-1	-3	0	10	3	3	0	8
13	2	-1	-3	0	10	3	3	0
12	13	2	-1	-3	0	10	3	3
16	12	13	2	-1	-3	0	10	3
10	16	12	13	2	-1	-3	0	10
3	10	16	12	13	2	-1	-3	0
5	3	10	16	12	13	2	-1	-3
15	5	3	10	16	12	13	2	-1
9	15	5	3	10	16	12	13	2
14	9	15	5	3	10	16	12	13
6	14	9	15	5	3	10	16	12
7	6	14	9	15	5	3	10	16
10	7	6	14	9	15	5	3	10
13	10	7	6	14	9	15	5	3
16	13	10	7	6	14	9	15	5
14	16	13	10	7	6	14	9	15
7	14	16	13	10	7	6	14	9
8	7	14	16	13	10	7	6	14
1	8	7	14	16	13	10	7	6
10	1	8	7	14	16	13	10	7
7	10	1	8	7	14	16	13	10
13	7	10	1	8	7	14	16	13
14	13	7	10	1	8	7	14	16
9	14	13	7	10	1	8	7	14
14	9	14	13	7	10	1	8	7
18	14	9	14	13	7	10	1	8
0	18	14	9	14	13	7	10	1
14	0	18	14	9	14	13	7	10
17	14	0	18	14	9	14	13	7
21	17	14	0	18	14	9	14	13
7	21	17	14	0	18	14	9	14
3	7	21	17	14	0	18	14	9
1	3	7	21	17	14	0	18	14
2	1	3	7	21	17	14	0	18
8	2	1	3	7	21	17	14	0
16	8	2	1	3	7	21	17	14
8	16	8	2	1	3	7	21	17
5	8	16	8	2	1	3	7	21
8	5	8	16	8	2	1	3	7
8	8	5	8	16	8	2	1	3
19	8	8	5	8	16	8	2	1
13	19	8	8	5	8	16	8	2
2	13	19	8	8	5	8	16	8
-2	2	13	19	8	8	5	8	16
5	-2	2	13	19	8	8	5	8
3	5	-2	2	13	19	8	8	5
8	3	5	-2	2	13	19	8	8
5	8	3	5	-2	2	13	19	8
0	5	8	3	5	-2	2	13	19
3	0	5	8	3	5	-2	2	13
15	3	0	5	8	3	5	-2	2
9	15	3	0	5	8	3	5	-2
10	9	15	3	0	5	8	3	5
14	10	9	15	3	0	5	8	3
5	14	10	9	15	3	0	5	8
8	5	14	10	9	15	3	0	5
17	8	5	14	10	9	15	3	0
13	17	8	5	14	10	9	15	3
13	13	17	8	5	14	10	9	15
11	13	13	17	8	5	14	10	9
8	11	13	13	17	8	5	14	10
6	8	11	13	13	17	8	5	14
10	6	8	11	13	13	17	8	5
16	10	6	8	11	13	13	17	8
16	16	10	6	8	11	13	13	17
11	16	16	10	6	8	11	13	13
10	11	16	16	10	6	8	11	13
10	10	11	16	16	10	6	8	11
11	10	10	11	16	16	10	6	8
13	11	10	10	11	16	16	10	6
12	13	11	10	10	11	16	16	10
19	12	13	11	10	10	11	16	16
16	19	12	13	11	10	10	11	16
17	16	19	12	13	11	10	10	11
7	17	16	19	12	13	11	10	10
2	7	17	16	19	12	13	11	10
14	2	7	17	16	19	12	13	11
18	14	2	7	17	16	19	12	13
17	18	14	2	7	17	16	19	12
24	17	18	14	2	7	17	16	19
17	24	17	18	14	2	7	17	16
8	17	24	17	18	14	2	7	17
0	8	17	24	17	18	14	2	7
17	0	8	17	24	17	18	14	2
2	17	0	8	17	24	17	18	14
25	2	17	0	8	17	24	17	18
