# Supplementary material for: Distributed forecasting and ant colony optimization for the bike-sharing rebalancing problem with unserved demands
Source: PLoS One. 2019 Dec 31;14(12):e0226204. doi: 10.1371/journal.pone.0226204 (PMC6938368; doi:10.1371/journal.pone.0226204)
Supplement: S3 Appendix — (ZIP) [file pone.0226204.s003.zip › ╠ß╜╗╩2╛▌/historical_record/station_3641.csv]

x	x1	x2	x3	x4	x5	x6	x7	x8
-2	-6	-23	-17	-19	-11	-18	-1	-2
-11	-2	-6	-23	-17	-19	-11	-18	-1
-20	-11	-2	-6	-23	-17	-19	-11	-18
-27	-20	-11	-2	-6	-23	-17	-19	-11
-20	-27	-20	-11	-2	-6	-23	-17	-19
-23	-20	-27	-20	-11	-2	-6	-23	-17
-4	-23	-20	-27	-20	-11	-2	-6	-23
0	-4	-23	-20	-27	-20	-11	-2	-6
-14	0	-4	-23	-20	-27	-20	-11	-2
-24	-14	0	-4	-23	-20	-27	-20	-11
0	-24	-14	0	-4	-23	-20	-27	-20
0	0	-24	-14	0	-4	-23	-20	-27
0	0	0	-24	-14	0	-4	-23	-20
0	0	0	0	-24	-14	0	-4	-23
0	0	0	0	0	-24	-14	0	-4
0	0	0	0	0	0	-24	-14	0
-6	0	0	0	0	0	0	-24	-14
-12	-6	0	0	0	0	0	0	-24
-18	-12	-6	0	0	0	0	0	0
-14	-18	-12	-6	0	0	0	0	0
-2	-14	-18	-12	-6	0	0	0	0
0	-2	-14	-18	-12	-6	0	0	0
-13	0	-2	-14	-18	-12	-6	0	0
-11	-13	0	-2	-14	-18	-12	-6	0
-15	-11	-13	0	-2	-14	-18	-12	-6
-20	-15	-11	-13	0	-2	-14	-18	-12
-17	-20	-15	-11	-13	0	-2	-14	-18
-4	-17	-20	-15	-11	-13	0	-2	-14
-2	-4	-17	-20	-15	-11	-13	0	-2
-18	-2	-4	-17	-20	-15	-11	-13	0
-13	-18	-2	-4	-17	-20	-15	-11	-13
-19	-13	-18	-2	-4	-17	-20	-15	-11
-3	-19	-13	-18	-2	-4	-17	-20	-15
-2	-3	-19	-13	-18	-2	-4	-17	-20
-3	-2	-3	-19	-13	-18	-2	-4	-17
-17	-3	-2	-3	-19	-13	-18	-2	-4
-13	-17	-3	-2	-3	-19	-13	-18	-2
-9	-13	-17	-3	-2	-3	-19	-13	-18
-2	-9	-13	-17	-3	-2	-3	-19	-13
-10	-2	-9	-13	-17	-3	-2	-3	-19
-22	-10	-2	-9	-13	-17	-3	-2	-3
-4	-22	-10	-2	-9	-13	-17	-3	-2
-14	-4	-22	-10	-2	-9	-13	-17	-3
-12	-14	-4	-22	-10	-2	-9	-13	-17
0	-12	-14	-4	-22	-10	-2	-9	-13
0	0	-12	-14	-4	-22	-10	-2	-9
-1	0	0	-12	-14	-4	-22	-10	-2
-1	-1	0	0	-12	-14	-4	-22	-10
-3	-1	-1	0	0	-12	-14	-4	-22
-1	-3	-1	-1	0	0	-12	-14	-4
0	-1	-3	-1	-1	0	0	-12	-14
-6	0	-1	-3	-1	-1	0	0	-12
-15	-6	0	-1	-3	-1	-1	0	0
-14	-15	-6	0	-1	-3	-1	-1	0
-14	-14	-15	-6	0	-1	-3	-1	-1
-15	-14	-14	-15	-6	0	-1	-3	-1
-2	-15	-14	-14	-15	-6	0	-1	-3
-18	-2	-15	-14	-14	-15	-6	0	-1
-17	-18	-2	-15	-14	-14	-15	-6	0
-14	-17	-18	-2	-15	-14	-14	-15	-6
-19	-14	-17	-18	-2	-15	-14	-14	-15
-21	-19	-14	-17	-18	-2	-15	-14	-14
-2	-21	-19	-14	-17	-18	-2	-15	-14
-1	-2	-21	-19	-14	-17	-18	-2	-15
-15	-1	-2	-21	-19	-14	-17	-18	-2
-21	-15	-1	-2	-21	-19	-14	-17	-18
-20	-21	-15	-1	-2	-21	-19	-14	-17
-23	-20	-21	-15	-1	-2	-21	-19	-14
-19	-23	-20	-21	-15	-1	-2	-21	-19
-6	-19	-23	-20	-21	-15	-1	-2	-21
-3	-6	-19	-23	-20	-21	-15	-1	-2
-16	-3	-6	-19	-23	-20	-21	-15	-1
-21	-16	-3	-6	-19	-23	-20	-21	-15
-18	-21	-16	-3	-6	-19	-23	-20	-21
-23	-18	-21	-16	-3	-6	-19	-23	-20
-16	-23	-18	-21	-16	-3	-6	-19	-23
0	-16	-23	-18	-21	-16	-3	-6	-19
-3	0	-16	-23	-18	-21	-16	-3	-6
-12	-3	0	-16	-23	-18	-21	-16	-3
-21	-12	-3	0	-16	-23	-18	-21	-16
-15	-21	-12	-3	0	-16	-23	-18	-21
-15	-15	-21	-12	-3	0	-16	-23	-18
-19	-15	-15	-21	-12	-3	0	-16	-23
-3	-19	-15	-15	-21	-12	-3	0	-16
-2	-3	-19	-15	-15	-21	-12	-3	0
-15	-2	-3	-19	-15	-15	-21	-12	-3
-9	-15	-2	-3	-19	-15	-15	-21	-12
-14	-9	-15	-2	-3	-19	-15	-15	-21
