# Supplementary material for: Distributed forecasting and ant colony optimization for the bike-sharing rebalancing problem with unserved demands
Source: PLoS One. 2019 Dec 31;14(12):e0226204. doi: 10.1371/journal.pone.0226204 (PMC6938368; doi:10.1371/journal.pone.0226204)
Supplement: S3 Appendix — (ZIP) [file pone.0226204.s003.zip › ╠ß╜╗╩2╛▌/historical_record/station_3642.csv]

x	x1	x2	x3	x4	x5	x6	x7	x8
-9	-12	-12	-21	-21	-12	-22	-2	-9
-16	-9	-12	-12	-21	-21	-12	-22	-2
-25	-16	-9	-12	-12	-21	-21	-12	-22
-19	-25	-16	-9	-12	-12	-21	-21	-12
-10	-19	-25	-16	-9	-12	-12	-21	-21
-5	-10	-19	-25	-16	-9	-12	-12	-21
0	-5	-10	-19	-25	-16	-9	-12	-12
-7	0	-5	-10	-19	-25	-16	-9	-12
-7	-7	0	-5	-10	-19	-25	-16	-9
-11	-7	-7	0	-5	-10	-19	-25	-16
-14	-11	-7	-7	0	-5	-10	-19	-25
-17	-14	-11	-7	-7	0	-5	-10	-19
-12	-17	-14	-11	-7	-7	0	-5	-10
-10	-12	-17	-14	-11	-7	-7	0	-5
-10	-10	-12	-17	-14	-11	-7	-7	0
-22	-10	-10	-12	-17	-14	-11	-7	-7
-19	-22	-10	-10	-12	-17	-14	-11	-7
-21	-19	-22	-10	-10	-12	-17	-14	-11
-16	-21	-19	-22	-10	-10	-12	-17	-14
-20	-16	-21	-19	-22	-10	-10	-12	-17
-6	-20	-16	-21	-19	-22	-10	-10	-12
-9	-6	-20	-16	-21	-19	-22	-10	-10
-24	-9	-6	-20	-16	-21	-19	-22	-10
-21	-24	-9	-6	-20	-16	-21	-19	-22
-25	-21	-24	-9	-6	-20	-16	-21	-19
-29	-25	-21	-24	-9	-6	-20	-16	-21
-18	-29	-25	-21	-24	-9	-6	-20	-16
-16	-18	-29	-25	-21	-24	-9	-6	-20
-2	-16	-18	-29	-25	-21	-24	-9	-6
-23	-2	-16	-18	-29	-25	-21	-24	-9
-21	-23	-2	-16	-18	-29	-25	-21	-24
-16	-21	-23	-2	-16	-18	-29	-25	-21
-17	-16	-21	-23	-2	-16	-18	-29	-25
-18	-17	-16	-21	-23	-2	-16	-18	-29
-19	-18	-17	-16	-21	-23	-2	-16	-18
-9	-19	-18	-17	-16	-21	-23	-2	-16
-17	-9	-19	-18	-17	-16	-21	-23	-2
-27	-17	-9	-19	-18	-17	-16	-21	-23
-8	-27	-17	-9	-19	-18	-17	-16	-21
-15	-8	-27	-17	-9	-19	-18	-17	-16
-18	-15	-8	-27	-17	-9	-19	-18	-17
-19	-18	-15	-8	-27	-17	-9	-19	-18
-1	-19	-18	-15	-8	-27	-17	-9	-19
-10	-1	-19	-18	-15	-8	-27	-17	-9
-8	-10	-1	-19	-18	-15	-8	-27	-17
-5	-8	-10	-1	-19	-18	-15	-8	-27
-3	-5	-8	-10	-1	-19	-18	-15	-8
-14	-3	-5	-8	-10	-1	-19	-18	-15
-6	-14	-3	-5	-8	-10	-1	-19	-18
-10	-6	-14	-3	-5	-8	-10	-1	-19
-2	-10	-6	-14	-3	-5	-8	-10	-1
0	-2	-10	-6	-14	-3	-5	-8	-10
0	0	-2	-10	-6	-14	-3	-5	-8
0	0	0	-2	-10	-6	-14	-3	-5
0	0	0	0	-2	-10	-6	-14	-3
0	0	0	0	0	-2	-10	-6	-14
1	0	0	0	0	0	-2	-10	-6
-10	1	0	0	0	0	0	-2	-10
-12	-10	1	0	0	0	0	0	-2
-14	-12	-10	1	0	0	0	0	0
-26	-14	-12	-10	1	0	0	0	0
-18	-26	-14	-12	-10	1	0	0	0
-13	-18	-26	-14	-12	-10	1	0	0
-7	-13	-18	-26	-14	-12	-10	1	0
-10	-7	-13	-18	-26	-14	-12	-10	1
-27	-10	-7	-13	-18	-26	-14	-12	-10
-23	-27	-10	-7	-13	-18	-26	-14	-12
-29	-23	-27	-10	-7	-13	-18	-26	-14
-18	-29	-23	-27	-10	-7	-13	-18	-26
-7	-18	-29	-23	-27	-10	-7	-13	-18
-9	-7	-18	-29	-23	-27	-10	-7	-13
-18	-9	-7	-18	-29	-23	-27	-10	-7
-21	-18	-9	-7	-18	-29	-23	-27	-10
-22	-21	-18	-9	-7	-18	-29	-23	-27
-18	-22	-21	-18	-9	-7	-18	-29	-23
-26	-18	-22	-21	-18	-9	-7	-18	-29
-2	-26	-18	-22	-21	-18	-9	-7	-18
-6	-2	-26	-18	-22	-21	-18	-9	-7
-18	-6	-2	-26	-18	-22	-21	-18	-9
-24	-18	-6	-2	-26	-18	-22	-21	-18
-22	-24	-18	-6	-2	-26	-18	-22	-21
-28	-22	-24	-18	-6	-2	-26	-18	-22
-26	-28	-22	-24	-18	-6	-2	-26	-18
-13	-26	-28	-22	-24	-18	-6	-2	-26
-3	-13	-26	-28	-22	-24	-18	-6	-2
-13	-3	-13	-26	-28	-22	-24	-18	-6
-9	-13	-3	-13	-26	-28	-22	-24	-18
-25	-9	-13	-3	-13	-26	-28	-22	-24
