# Supplementary material for: Distributed forecasting and ant colony optimization for the bike-sharing rebalancing problem with unserved demands
Source: PLoS One. 2019 Dec 31;14(12):e0226204. doi: 10.1371/journal.pone.0226204 (PMC6938368; doi:10.1371/journal.pone.0226204)
Supplement: S3 Appendix — (ZIP) [file pone.0226204.s003.zip › ╠ß╜╗╩2╛▌/historical_record/station_3643.csv]

x	x1	x2	x3	x4	x5	x6	x7	x8
-8	-6	-4	-6	1	-4	-7	0	-4
5	-8	-6	-4	-6	1	-4	-7	0
-6	5	-8	-6	-4	-6	1	-4	-7
5	-6	5	-8	-6	-4	-6	1	-4
0	5	-6	5	-8	-6	-4	-6	1
2	0	5	-6	5	-8	-6	-4	-6
-2	2	0	5	-6	5	-8	-6	-4
-8	-2	2	0	5	-6	5	-8	-6
-1	-8	-2	2	0	5	-6	5	-8
-1	-1	-8	-2	2	0	5	-6	5
-9	-1	-1	-8	-2	2	0	5	-6
-3	-9	-1	-1	-8	-2	2	0	5
2	-3	-9	-1	-1	-8	-2	2	0
-5	2	-3	-9	-1	-1	-8	-2	2
3	-5	2	-3	-9	-1	-1	-8	-2
-9	3	-5	2	-3	-9	-1	-1	-8
-8	-9	3	-5	2	-3	-9	-1	-1
2	-8	-9	3	-5	2	-3	-9	-1
-1	2	-8	-9	3	-5	2	-3	-9
1	-1	2	-8	-9	3	-5	2	-3
3	1	-1	2	-8	-9	3	-5	2
-2	3	1	-1	2	-8	-9	3	-5
-1	-2	3	1	-1	2	-8	-9	3
3	-1	-2	3	1	-1	2	-8	-9
-1	3	-1	-2	3	1	-1	2	-8
-6	-1	3	-1	-2	3	1	-1	2
-4	-6	-1	3	-1	-2	3	1	-1
-5	-4	-6	-1	3	-1	-2	3	1
-7	-5	-4	-6	-1	3	-1	-2	3
-8	-7	-5	-4	-6	-1	3	-1	-2
-4	-8	-7	-5	-4	-6	-1	3	-1
-4	-4	-8	-7	-5	-4	-6	-1	3
-6	-4	-4	-8	-7	-5	-4	-6	-1
2	-6	-4	-4	-8	-7	-5	-4	-6
-5	2	-6	-4	-4	-8	-7	-5	-4
-4	-5	2	-6	-4	-4	-8	-7	-5
0	-4	-5	2	-6	-4	-4	-8	-7
1	0	-4	-5	2	-6	-4	-4	-8
-1	1	0	-4	-5	2	-6	-4	-4
-3	-1	1	0	-4	-5	2	-6	-4
1	-3	-1	1	0	-4	-5	2	-6
6	1	-3	-1	1	0	-4	-5	2
3	6	1	-3	-1	1	0	-4	-5
-8	3	6	1	-3	-1	1	0	-4
-2	-8	3	6	1	-3	-1	1	0
-2	-2	-8	3	6	1	-3	-1	1
-1	-2	-2	-8	3	6	1	-3	-1
-3	-1	-2	-2	-8	3	6	1	-3
-5	-3	-1	-2	-2	-8	3	6	1
-2	-5	-3	-1	-2	-2	-8	3	6
-1	-2	-5	-3	-1	-2	-2	-8	3
-1	-1	-2	-5	-3	-1	-2	-2	-8
3	-1	-1	-2	-5	-3	-1	-2	-2
0	3	-1	-1	-2	-5	-3	-1	-2
-4	0	3	-1	-1	-2	-5	-3	-1
-2	-4	0	3	-1	-1	-2	-5	-3
-1	-2	-4	0	3	-1	-1	-2	-5
1	-1	-2	-4	0	3	-1	-1	-2
-3	1	-1	-2	-4	0	3	-1	-1
-1	-3	1	-1	-2	-4	0	3	-1
-7	-1	-3	1	-1	-2	-4	0	3
-5	-7	-1	-3	1	-1	-2	-4	0
-4	-5	-7	-1	-3	1	-1	-2	-4
0	-4	-5	-7	-1	-3	1	-1	-2
-4	0	-4	-5	-7	-1	-3	1	-1
-3	-4	0	-4	-5	-7	-1	-3	1
0	-3	-4	0	-4	-5	-7	-1	-3
-1	0	-3	-4	0	-4	-5	-7	-1
0	-1	0	-3	-4	0	-4	-5	-7
-2	0	-1	0	-3	-4	0	-4	-5
5	-2	0	-1	0	-3	-4	0	-4
1	5	-2	0	-1	0	-3	-4	0
-1	1	5	-2	0	-1	0	-3	-4
2	-1	1	5	-2	0	-1	0	-3
-1	2	-1	1	5	-2	0	-1	0
3	-1	2	-1	1	5	-2	0	-1
-7	3	-1	2	-1	1	5	-2	0
4	-7	3	-1	2	-1	1	5	-2
-1	4	-7	3	-1	2	-1	1	5
3	-1	4	-7	3	-1	2	-1	1
0	3	-1	4	-7	3	-1	2	-1
1	0	3	-1	4	-7	3	-1	2
-2	1	0	3	-1	4	-7	3	-1
-8	-2	1	0	3	-1	4	-7	3
8	-8	-2	1	0	3	-1	4	-7
2	8	-8	-2	1	0	3	-1	4
-3	2	8	-8	-2	1	0	3	-1
-3	-3	2	8	-8	-2	1	0	3
