# Supplementary material for: Distributed forecasting and ant colony optimization for the bike-sharing rebalancing problem with unserved demands
Source: PLoS One. 2019 Dec 31;14(12):e0226204. doi: 10.1371/journal.pone.0226204 (PMC6938368; doi:10.1371/journal.pone.0226204)
Supplement: S3 Appendix — (ZIP) [file pone.0226204.s003.zip › ╠ß╜╗╩2╛▌/historical_record/station_3644.csv]

x	x1	x2	x3	x4	x5	x6	x7	x8
-1	4	10	12	9	13	16	6	10
2	-1	4	10	12	9	13	16	6
14	2	-1	4	10	12	9	13	16
6	14	2	-1	4	10	12	9	13
5	6	14	2	-1	4	10	12	9
5	5	6	14	2	-1	4	10	12
11	5	5	6	14	2	-1	4	10
1	11	5	5	6	14	2	-1	4
10	1	11	5	5	6	14	2	-1
17	10	1	11	5	5	6	14	2
15	17	10	1	11	5	5	6	14
12	15	17	10	1	11	5	5	6
3	12	15	17	10	1	11	5	5
1	3	12	15	17	10	1	11	5
8	1	3	12	15	17	10	1	11
0	8	1	3	12	15	17	10	1
3	0	8	1	3	12	15	17	10
6	3	0	8	1	3	12	15	17
5	6	3	0	8	1	3	12	15
21	5	6	3	0	8	1	3	12
7	21	5	6	3	0	8	1	3
11	7	21	5	6	3	0	8	1
-2	11	7	21	5	6	3	0	8
8	-2	11	7	21	5	6	3	0
0	8	-2	11	7	21	5	6	3
7	0	8	-2	11	7	21	5	6
14	7	0	8	-2	11	7	21	5
10	14	7	0	8	-2	11	7	21
5	10	14	7	0	8	-2	11	7
7	5	10	14	7	0	8	-2	11
9	7	5	10	14	7	0	8	-2
7	9	7	5	10	14	7	0	8
11	7	9	7	5	10	14	7	0
10	11	7	9	7	5	10	14	7
2	10	11	7	9	7	5	10	14
-2	2	10	11	7	9	7	5	10
2	-2	2	10	11	7	9	7	5
0	2	-2	2	10	11	7	9	7
1	0	2	-2	2	10	11	7	9
0	1	0	2	-2	2	10	11	7
22	0	1	0	2	-2	2	10	11
10	22	0	1	0	2	-2	2	10
2	10	22	0	1	0	2	-2	2
16	2	10	22	0	1	0	2	-2
1	16	2	10	22	0	1	0	2
3	1	16	2	10	22	0	1	0
0	3	1	16	2	10	22	0	1
3	0	3	1	16	2	10	22	0
6	3	0	3	1	16	2	10	22
11	6	3	0	3	1	16	2	10
4	11	6	3	0	3	1	16	2
10	4	11	6	3	0	3	1	16
14	10	4	11	6	3	0	3	1
13	14	10	4	11	6	3	0	3
3	13	14	10	4	11	6	3	0
6	3	13	14	10	4	11	6	3
16	6	3	13	14	10	4	11	6
13	16	6	3	13	14	10	4	11
18	13	16	6	3	13	14	10	4
3	18	13	16	6	3	13	14	10
13	3	18	13	16	6	3	13	14
16	13	3	18	13	16	6	3	13
11	16	13	3	18	13	16	6	3
2	11	16	13	3	18	13	16	6
1	2	11	16	13	3	18	13	16
5	1	2	11	16	13	3	18	13
0	5	1	2	11	16	13	3	18
-2	0	5	1	2	11	16	13	3
12	-2	0	5	1	2	11	16	13
12	12	-2	0	5	1	2	11	16
10	12	12	-2	0	5	1	2	11
21	10	12	12	-2	0	5	1	2
7	21	10	12	12	-2	0	5	1
3	7	21	10	12	12	-2	0	5
15	3	7	21	10	12	12	-2	0
12	15	3	7	21	10	12	12	-2
18	12	15	3	7	21	10	12	12
6	18	12	15	3	7	21	10	12
-2	6	18	12	15	3	7	21	10
9	-2	6	18	12	15	3	7	21
15	9	-2	6	18	12	15	3	7
10	15	9	-2	6	18	12	15	3
17	10	15	9	-2	6	18	12	15
5	17	10	15	9	-2	6	18	12
4	5	17	10	15	9	-2	6	18
2	4	5	17	10	15	9	-2	6
0	2	4	5	17	10	15	9	-2
19	0	2	4	5	17	10	15	9
