# Supplementary material for: Distributed forecasting and ant colony optimization for the bike-sharing rebalancing problem with unserved demands
Source: PLoS One. 2019 Dec 31;14(12):e0226204. doi: 10.1371/journal.pone.0226204 (PMC6938368; doi:10.1371/journal.pone.0226204)
Supplement: S3 Appendix — (ZIP) [file pone.0226204.s003.zip › ╠ß╜╗╩2╛▌/historical_record/station_3645.csv]

x	x1	x2	x3	x4	x5	x6	x7	x8
-1	-1	-12	-12	-11	-16	-7	-7	-11
-12	-1	-1	-12	-12	-11	-16	-7	-7
-14	-12	-1	-1	-12	-12	-11	-16	-7
-15	-14	-12	-1	-1	-12	-12	-11	-16
-6	-15	-14	-12	-1	-1	-12	-12	-11
-10	-6	-15	-14	-12	-1	-1	-12	-12
-10	-10	-6	-15	-14	-12	-1	-1	-12
-6	-10	-10	-6	-15	-14	-12	-1	-1
-16	-6	-10	-10	-6	-15	-14	-12	-1
-4	-16	-6	-10	-10	-6	-15	-14	-12
-16	-4	-16	-6	-10	-10	-6	-15	-14
-10	-16	-4	-16	-6	-10	-10	-6	-15
-14	-10	-16	-4	-16	-6	-10	-10	-6
-10	-14	-10	-16	-4	-16	-6	-10	-10
-7	-10	-14	-10	-16	-4	-16	-6	-10
-10	-7	-10	-14	-10	-16	-4	-16	-6
-12	-10	-7	-10	-14	-10	-16	-4	-16
-18	-12	-10	-7	-10	-14	-10	-16	-4
-11	-18	-12	-10	-7	-10	-14	-10	-16
-14	-11	-18	-12	-10	-7	-10	-14	-10
-2	-14	-11	-18	-12	-10	-7	-10	-14
-7	-2	-14	-11	-18	-12	-10	-7	-10
-4	-7	-2	-14	-11	-18	-12	-10	-7
-16	-4	-7	-2	-14	-11	-18	-12	-10
-17	-16	-4	-7	-2	-14	-11	-18	-12
-12	-17	-16	-4	-7	-2	-14	-11	-18
-15	-12	-17	-16	-4	-7	-2	-14	-11
-10	-15	-12	-17	-16	-4	-7	-2	-14
-4	-10	-15	-12	-17	-16	-4	-7	-2
-16	-4	-10	-15	-12	-17	-16	-4	-7
-19	-16	-4	-10	-15	-12	-17	-16	-4
-13	-19	-16	-4	-10	-15	-12	-17	-16
-4	-13	-19	-16	-4	-10	-15	-12	-17
-3	-4	-13	-19	-16	-4	-10	-15	-12
-9	-3	-4	-13	-19	-16	-4	-10	-15
-2	-9	-3	-4	-13	-19	-16	-4	-10
-15	-2	-9	-3	-4	-13	-19	-16	-4
-14	-15	-2	-9	-3	-4	-13	-19	-16
-11	-14	-15	-2	-9	-3	-4	-13	-19
-10	-11	-14	-15	-2	-9	-3	-4	-13
-22	-10	-11	-14	-15	-2	-9	-3	-4
-11	-22	-10	-11	-14	-15	-2	-9	-3
-21	-11	-22	-10	-11	-14	-15	-2	-9
-20	-21	-11	-22	-10	-11	-14	-15	-2
-1	-20	-21	-11	-22	-10	-11	-14	-15
4	-1	-20	-21	-11	-22	-10	-11	-14
-4	4	-1	-20	-21	-11	-22	-10	-11
-1	-4	4	-1	-20	-21	-11	-22	-10
-6	-1	-4	4	-1	-20	-21	-11	-22
-8	-6	-1	-4	4	-1	-20	-21	-11
-1	-8	-6	-1	-4	4	-1	-20	-21
-4	-1	-8	-6	-1	-4	4	-1	-20
-8	-4	-1	-8	-6	-1	-4	4	-1
-18	-8	-4	-1	-8	-6	-1	-4	4
-19	-18	-8	-4	-1	-8	-6	-1	-4
-16	-19	-18	-8	-4	-1	-8	-6	-1
-6	-16	-19	-18	-8	-4	-1	-8	-6
-14	-6	-16	-19	-18	-8	-4	-1	-8
-20	-14	-6	-16	-19	-18	-8	-4	-1
-16	-20	-14	-6	-16	-19	-18	-8	-4
-21	-16	-20	-14	-6	-16	-19	-18	-8
-9	-21	-16	-20	-14	-6	-16	-19	-18
-7	-9	-21	-16	-20	-14	-6	-16	-19
-5	-7	-9	-21	-16	-20	-14	-6	-16
-21	-5	-7	-9	-21	-16	-20	-14	-6
-18	-21	-5	-7	-9	-21	-16	-20	-14
-11	-18	-21	-5	-7	-9	-21	-16	-20
-23	-11	-18	-21	-5	-7	-9	-21	-16
-17	-23	-11	-18	-21	-5	-7	-9	-21
-9	-17	-23	-11	-18	-21	-5	-7	-9
-6	-9	-17	-23	-11	-18	-21	-5	-7
-13	-6	-9	-17	-23	-11	-18	-21	-5
-24	-13	-6	-9	-17	-23	-11	-18	-21
-26	-24	-13	-6	-9	-17	-23	-11	-18
-16	-26	-24	-13	-6	-9	-17	-23	-11
-16	-16	-26	-24	-13	-6	-9	-17	-23
-16	-16	-16	-26	-24	-13	-6	-9	-17
-10	-16	-16	-16	-26	-24	-13	-6	-9
-19	-10	-16	-16	-16	-26	-24	-13	-6
-19	-19	-10	-16	-16	-16	-26	-24	-13
-20	-19	-19	-10	-16	-16	-16	-26	-24
-16	-20	-19	-19	-10	-16	-16	-16	-26
-19	-16	-20	-19	-19	-10	-16	-16	-16
-11	-19	-16	-20	-19	-19	-10	-16	-16
1	-11	-19	-16	-20	-19	-19	-10	-16
-15	1	-11	-19	-16	-20	-19	-19	-10
-7	-15	1	-11	-19	-16	-20	-19	-19
-22	-7	-15	1	-11	-19	-16	-20	-19
