# Supplementary material for: Distributed forecasting and ant colony optimization for the bike-sharing rebalancing problem with unserved demands
Source: PLoS One. 2019 Dec 31;14(12):e0226204. doi: 10.1371/journal.pone.0226204 (PMC6938368; doi:10.1371/journal.pone.0226204)
Supplement: S3 Appendix — (ZIP) [file pone.0226204.s003.zip › ╠ß╜╗╩2╛▌/historical_record/station_3647.csv]

x	x1	x2	x3	x4	x5	x6	x7	x8
6	12	17	17	21	13	24	-1	23
23	6	12	17	17	21	13	24	-1
29	23	6	12	17	17	21	13	24
21	29	23	6	12	17	17	21	13
23	21	29	23	6	12	17	17	21
16	23	21	29	23	6	12	17	17
12	16	23	21	29	23	6	12	17
7	12	16	23	21	29	23	6	12
20	7	12	16	23	21	29	23	6
21	20	7	12	16	23	21	29	23
27	21	20	7	12	16	23	21	29
29	27	21	20	7	12	16	23	21
29	29	27	21	20	7	12	16	23
15	29	29	27	21	20	7	12	16
14	15	29	29	27	21	20	7	12
13	14	15	29	29	27	21	20	7
22	13	14	15	29	29	27	21	20
23	22	13	14	15	29	29	27	21
10	23	22	13	14	15	29	29	27
14	10	23	22	13	14	15	29	29
1	14	10	23	22	13	14	15	29
-4	1	14	10	23	22	13	14	15
8	-4	1	14	10	23	22	13	14
1	8	-4	1	14	10	23	22	13
24	1	8	-4	1	14	10	23	22
14	24	1	8	-4	1	14	10	23
14	14	24	1	8	-4	1	14	10
2	14	14	24	1	8	-4	1	14
4	2	14	14	24	1	8	-4	1
20	4	2	14	14	24	1	8	-4
25	20	4	2	14	14	24	1	8
21	25	20	4	2	14	14	24	1
7	21	25	20	4	2	14	14	24
13	7	21	25	20	4	2	14	14
11	13	7	21	25	20	4	2	14
19	11	13	7	21	25	20	4	2
11	19	11	13	7	21	25	20	4
22	11	19	11	13	7	21	25	20
18	22	11	19	11	13	7	21	25
16	18	22	11	19	11	13	7	21
11	16	18	22	11	19	11	13	7
3	11	16	18	22	11	19	11	13
4	3	11	16	18	22	11	19	11
21	4	3	11	16	18	22	11	19
26	21	4	3	11	16	18	22	11
18	26	21	4	3	11	16	18	22
3	18	26	21	4	3	11	16	18
13	3	18	26	21	4	3	11	16
10	13	3	18	26	21	4	3	11
14	10	13	3	18	26	21	4	3
6	14	10	13	3	18	26	21	4
7	6	14	10	13	3	18	26	21
15	7	6	14	10	13	3	18	26
9	15	7	6	14	10	13	3	18
17	9	15	7	6	14	10	13	3
12	17	9	15	7	6	14	10	13
1	12	17	9	15	7	6	14	10
18	1	12	17	9	15	7	6	14
18	18	1	12	17	9	15	7	6
14	18	18	1	12	17	9	15	7
25	14	18	18	1	12	17	9	15
8	25	14	18	18	1	12	17	9
23	8	25	14	18	18	1	12	17
14	23	8	25	14	18	18	1	12
23	14	23	8	25	14	18	18	1
15	23	14	23	8	25	14	18	18
11	15	23	14	23	8	25	14	18
12	11	15	23	14	23	8	25	14
7	12	11	15	23	14	23	8	25
4	7	12	11	15	23	14	23	8
17	4	7	12	11	15	23	14	23
10	17	4	7	12	11	15	23	14
3	10	17	4	7	12	11	15	23
10	3	10	17	4	7	12	11	15
11	10	3	10	17	4	7	12	11
24	11	10	3	10	17	4	7	12
3	24	11	10	3	10	17	4	7
1	3	24	11	10	3	10	17	4
20	1	3	24	11	10	3	10	17
9	20	1	3	24	11	10	3	10
14	9	20	1	3	24	11	10	3
12	14	9	20	1	3	24	11	10
13	12	14	9	20	1	3	24	11
12	13	12	14	9	20	1	3	24
14	12	13	12	14	9	20	1	3
2	14	12	13	12	14	9	20	1
17	2	14	12	13	12	14	9	20
14	17	2	14	12	13	12	14	9
