# Supplementary material for: Distributed forecasting and ant colony optimization for the bike-sharing rebalancing problem with unserved demands
Source: PLoS One. 2019 Dec 31;14(12):e0226204. doi: 10.1371/journal.pone.0226204 (PMC6938368; doi:10.1371/journal.pone.0226204)
Supplement: S3 Appendix — (ZIP) [file pone.0226204.s003.zip › ╠ß╜╗╩2╛▌/historical_record/station_3648.csv]

x	x1	x2	x3	x4	x5	x6	x7	x8
-1	-22	-36	-38	-53	-38	-46	-5	-11
-12	-1	-22	-36	-38	-53	-38	-46	-5
-40	-12	-1	-22	-36	-38	-53	-38	-46
-33	-40	-12	-1	-22	-36	-38	-53	-38
-48	-33	-40	-12	-1	-22	-36	-38	-53
-44	-48	-33	-40	-12	-1	-22	-36	-38
-6	-44	-48	-33	-40	-12	-1	-22	-36
-4	-6	-44	-48	-33	-40	-12	-1	-22
-35	-4	-6	-44	-48	-33	-40	-12	-1
-27	-35	-4	-6	-44	-48	-33	-40	-12
-20	-27	-35	-4	-6	-44	-48	-33	-40
-33	-20	-27	-35	-4	-6	-44	-48	-33
-29	-33	-20	-27	-35	-4	-6	-44	-48
-1	-29	-33	-20	-27	-35	-4	-6	-44
-4	-1	-29	-33	-20	-27	-35	-4	-6
-9	-4	-1	-29	-33	-20	-27	-35	-4
-38	-9	-4	-1	-29	-33	-20	-27	-35
-7	-38	-9	-4	-1	-29	-33	-20	-27
-9	-7	-38	-9	-4	-1	-29	-33	-20
3	-9	-7	-38	-9	-4	-1	-29	-33
2	3	-9	-7	-38	-9	-4	-1	-29
-1	2	3	-9	-7	-38	-9	-4	-1
0	-1	2	3	-9	-7	-38	-9	-4
-10	0	-1	2	3	-9	-7	-38	-9
-9	-10	0	-1	2	3	-9	-7	-38
-23	-9	-10	0	-1	2	3	-9	-7
-13	-23	-9	-10	0	-1	2	3	-9
-22	-13	-23	-9	-10	0	-1	2	3
-5	-22	-13	-23	-9	-10	0	-1	2
-4	-5	-22	-13	-23	-9	-10	0	-1
-7	-4	-5	-22	-13	-23	-9	-10	0
-31	-7	-4	-5	-22	-13	-23	-9	-10
-45	-31	-7	-4	-5	-22	-13	-23	-9
-9	-45	-31	-7	-4	-5	-22	-13	-23
-8	-9	-45	-31	-7	-4	-5	-22	-13
0	-8	-9	-45	-31	-7	-4	-5	-22
-15	0	-8	-9	-45	-31	-7	-4	-5
-17	-15	0	-8	-9	-45	-31	-7	-4
-7	-17	-15	0	-8	-9	-45	-31	-7
-16	-7	-17	-15	0	-8	-9	-45	-31
-27	-16	-7	-17	-15	0	-8	-9	-45
-8	-27	-16	-7	-17	-15	0	-8	-9
-30	-8	-27	-16	-7	-17	-15	0	-8
-26	-30	-8	-27	-16	-7	-17	-15	0
-40	-26	-30	-8	-27	-16	-7	-17	-15
-5	-40	-26	-30	-8	-27	-16	-7	-17
-14	-5	-40	-26	-30	-8	-27	-16	-7
-12	-14	-5	-40	-26	-30	-8	-27	-16
0	-12	-14	-5	-40	-26	-30	-8	-27
-1	0	-12	-14	-5	-40	-26	-30	-8
3	-1	0	-12	-14	-5	-40	-26	-30
2	3	-1	0	-12	-14	-5	-40	-26
0	2	3	-1	0	-12	-14	-5	-40
9	0	2	3	-1	0	-12	-14	-5
-11	9	0	2	3	-1	0	-12	-14
-8	-11	9	0	2	3	-1	0	-12
-13	-8	-11	9	0	2	3	-1	0
-1	-13	-8	-11	9	0	2	3	-1
-5	-1	-13	-8	-11	9	0	2	3
-3	-5	-1	-13	-8	-11	9	0	2
-22	-3	-5	-1	-13	-8	-11	9	0
-43	-22	-3	-5	-1	-13	-8	-11	9
-38	-43	-22	-3	-5	-1	-13	-8	-11
-16	-38	-43	-22	-3	-5	-1	-13	-8
-1	-16	-38	-43	-22	-3	-5	-1	-13
-21	-1	-16	-38	-43	-22	-3	-5	-1
-23	-21	-1	-16	-38	-43	-22	-3	-5
-15	-23	-21	-1	-16	-38	-43	-22	-3
-11	-15	-23	-21	-1	-16	-38	-43	-22
-16	-11	-15	-23	-21	-1	-16	-38	-43
-9	-16	-11	-15	-23	-21	-1	-16	-38
-17	-9	-16	-11	-15	-23	-21	-1	-16
-20	-17	-9	-16	-11	-15	-23	-21	-1
-29	-20	-17	-9	-16	-11	-15	-23	-21
-35	-29	-20	-17	-9	-16	-11	-15	-23
-33	-35	-29	-20	-17	-9	-16	-11	-15
-27	-33	-35	-29	-20	-17	-9	-16	-11
-5	-27	-33	-35	-29	-20	-17	-9	-16
5	-5	-27	-33	-35	-29	-20	-17	-9
-18	5	-5	-27	-33	-35	-29	-20	-17
-14	-18	5	-5	-27	-33	-35	-29	-20
-42	-14	-18	5	-5	-27	-33	-35	-29
-37	-42	-14	-18	5	-5	-27	-33	-35
-40	-37	-42	-14	-18	5	-5	-27	-33
-10	-40	-37	-42	-14	-18	5	-5	-27
-11	-10	-40	-37	-42	-14	-18	5	-5
1	-11	-10	-40	-37	-42	-14	-18	5
-25	1	-11	-10	-40	-37	-42	-14	-18
