# Supplementary material for: Distributed forecasting and ant colony optimization for the bike-sharing rebalancing problem with unserved demands
Source: PLoS One. 2019 Dec 31;14(12):e0226204. doi: 10.1371/journal.pone.0226204 (PMC6938368; doi:10.1371/journal.pone.0226204)
Supplement: S3 Appendix — (ZIP) [file pone.0226204.s003.zip › ╠ß╜╗╩2╛▌/historical_record/station_3649.csv]

x	x1	x2	x3	x4	x5	x6	x7	x8
3	8	1	-2	-1	1	1	0	0
5	3	8	1	-2	-1	1	1	0
3	5	3	8	1	-2	-1	1	1
12	3	5	3	8	1	-2	-1	1
17	12	3	5	3	8	1	-2	-1
5	17	12	3	5	3	8	1	-2
3	5	17	12	3	5	3	8	1
-2	3	5	17	12	3	5	3	8
10	-2	3	5	17	12	3	5	3
-3	10	-2	3	5	17	12	3	5
0	-3	10	-2	3	5	17	12	3
5	0	-3	10	-2	3	5	17	12
1	5	0	-3	10	-2	3	5	17
3	1	5	0	-3	10	-2	3	5
-1	3	1	5	0	-3	10	-2	3
4	-1	3	1	5	0	-3	10	-2
-4	4	-1	3	1	5	0	-3	10
7	-4	4	-1	3	1	5	0	-3
8	7	-4	4	-1	3	1	5	0
0	8	7	-4	4	-1	3	1	5
3	0	8	7	-4	4	-1	3	1
-3	3	0	8	7	-4	4	-1	3
15	-3	3	0	8	7	-4	4	-1
7	15	-3	3	0	8	7	-4	4
1	7	15	-3	3	0	8	7	-4
2	1	7	15	-3	3	0	8	7
1	2	1	7	15	-3	3	0	8
2	1	2	1	7	15	-3	3	0
1	2	1	2	1	7	15	-3	3
14	1	2	1	2	1	7	15	-3
4	14	1	2	1	2	1	7	15
4	4	14	1	2	1	2	1	7
-6	4	4	14	1	2	1	2	1
4	-6	4	4	14	1	2	1	2
3	4	-6	4	4	14	1	2	1
12	3	4	-6	4	4	14	1	2
7	12	3	4	-6	4	4	14	1
0	7	12	3	4	-6	4	4	14
2	0	7	12	3	4	-6	4	4
5	2	0	7	12	3	4	-6	4
4	5	2	0	7	12	3	4	-6
-1	4	5	2	0	7	12	3	4
-3	-1	4	5	2	0	7	12	3
2	-3	-1	4	5	2	0	7	12
0	2	-3	-1	4	5	2	0	7
-15	0	2	-3	-1	4	5	2	0
-6	-15	0	2	-3	-1	4	5	2
-8	-6	-15	0	2	-3	-1	4	5
-1	-8	-6	-15	0	2	-3	-1	4
2	-1	-8	-6	-15	0	2	-3	-1
0	2	-1	-8	-6	-15	0	2	-3
-3	0	2	-1	-8	-6	-15	0	2
5	-3	0	2	-1	-8	-6	-15	0
3	5	-3	0	2	-1	-8	-6	-15
8	3	5	-3	0	2	-1	-8	-6
-1	8	3	5	-3	0	2	-1	-8
-1	-1	8	3	5	-3	0	2	-1
6	-1	-1	8	3	5	-3	0	2
6	6	-1	-1	8	3	5	-3	0
7	6	6	-1	-1	8	3	5	-3
0	7	6	6	-1	-1	8	3	5
0	0	7	6	6	-1	-1	8	3
0	0	0	7	6	6	-1	-1	8
0	0	0	0	7	6	6	-1	-1
12	0	0	0	0	7	6	6	-1
1	12	0	0	0	0	7	6	6
17	1	12	0	0	0	0	7	6
8	17	1	12	0	0	0	0	7
-9	8	17	1	12	0	0	0	0
3	-9	8	17	1	12	0	0	0
-6	3	-9	8	17	1	12	0	0
7	-6	3	-9	8	17	1	12	0
-4	7	-6	3	-9	8	17	1	12
10	-4	7	-6	3	-9	8	17	1
-1	10	-4	7	-6	3	-9	8	17
4	-1	10	-4	7	-6	3	-9	8
3	4	-1	10	-4	7	-6	3	-9
-9	3	4	-1	10	-4	7	-6	3
0	-9	3	4	-1	10	-4	7	-6
-4	0	-9	3	4	-1	10	-4	7
1	-4	0	-9	3	4	-1	10	-4
3	1	-4	0	-9	3	4	-1	10
0	3	1	-4	0	-9	3	4	-1
-4	0	3	1	-4	0	-9	3	4
3	-4	0	3	1	-4	0	-9	3
15	3	-4	0	3	1	-4	0	-9
0	15	3	-4	0	3	1	-4	0
-4	0	15	3	-4	0	3	1	-4
