# Supplementary material for: Distributed forecasting and ant colony optimization for the bike-sharing rebalancing problem with unserved demands
Source: PLoS One. 2019 Dec 31;14(12):e0226204. doi: 10.1371/journal.pone.0226204 (PMC6938368; doi:10.1371/journal.pone.0226204)
Supplement: S3 Appendix — (ZIP) [file pone.0226204.s003.zip › ╠ß╜╗╩2╛▌/historical_record/station_3650.csv]

x	x1	x2	x3	x4	x5	x6	x7	x8
0	0	1	-3	-6	-9	-8	-3	-6
-15	0	0	1	-3	-6	-9	-8	-3
-16	-15	0	0	1	-3	-6	-9	-8
-14	-16	-15	0	0	1	-3	-6	-9
-10	-14	-16	-15	0	0	1	-3	-6
-9	-10	-14	-16	-15	0	0	1	-3
3	-9	-10	-14	-16	-15	0	0	1
-1	3	-9	-10	-14	-16	-15	0	0
-15	-1	3	-9	-10	-14	-16	-15	0
-16	-15	-1	3	-9	-10	-14	-16	-15
-17	-16	-15	-1	3	-9	-10	-14	-16
-22	-17	-16	-15	-1	3	-9	-10	-14
-14	-22	-17	-16	-15	-1	3	-9	-10
-3	-14	-22	-17	-16	-15	-1	3	-9
-1	-3	-14	-22	-17	-16	-15	-1	3
-11	-1	-3	-14	-22	-17	-16	-15	-1
-13	-11	-1	-3	-14	-22	-17	-16	-15
-10	-13	-11	-1	-3	-14	-22	-17	-16
-6	-10	-13	-11	-1	-3	-14	-22	-17
-11	-6	-10	-13	-11	-1	-3	-14	-22
0	-11	-6	-10	-13	-11	-1	-3	-14
0	0	-11	-6	-10	-13	-11	-1	-3
-8	0	0	-11	-6	-10	-13	-11	-1
-7	-8	0	0	-11	-6	-10	-13	-11
-13	-7	-8	0	0	-11	-6	-10	-13
-7	-13	-7	-8	0	0	-11	-6	-10
-10	-7	-13	-7	-8	0	0	-11	-6
-8	-10	-7	-13	-7	-8	0	0	-11
-2	-8	-10	-7	-13	-7	-8	0	0
-14	-2	-8	-10	-7	-13	-7	-8	0
-6	-14	-2	-8	-10	-7	-13	-7	-8
-9	-6	-14	-2	-8	-10	-7	-13	-7
-2	-9	-6	-14	-2	-8	-10	-7	-13
-2	-2	-9	-6	-14	-2	-8	-10	-7
-2	-2	-2	-9	-6	-14	-2	-8	-10
-8	-2	-2	-2	-9	-6	-14	-2	-8
-7	-8	-2	-2	-2	-9	-6	-14	-2
-13	-7	-8	-2	-2	-2	-9	-6	-14
-4	-13	-7	-8	-2	-2	-2	-9	-6
-6	-4	-13	-7	-8	-2	-2	-2	-9
-11	-6	-4	-13	-7	-8	-2	-2	-2
-7	-11	-6	-4	-13	-7	-8	-2	-2
-10	-7	-11	-6	-4	-13	-7	-8	-2
-16	-10	-7	-11	-6	-4	-13	-7	-8
1	-16	-10	-7	-11	-6	-4	-13	-7
-1	1	-16	-10	-7	-11	-6	-4	-13
0	-1	1	-16	-10	-7	-11	-6	-4
-1	0	-1	1	-16	-10	-7	-11	-6
-1	-1	0	-1	1	-16	-10	-7	-11
-1	-1	-1	0	-1	1	-16	-10	-7
1	-1	-1	-1	0	-1	1	-16	-10
1	1	-1	-1	-1	0	-1	1	-16
-9	1	1	-1	-1	-1	0	-1	1
-14	-9	1	1	-1	-1	-1	0	-1
-14	-14	-9	1	1	-1	-1	-1	0
-11	-14	-14	-9	1	1	-1	-1	-1
-2	-11	-14	-14	-9	1	1	-1	-1
-16	-2	-11	-14	-14	-9	1	1	-1
-14	-16	-2	-11	-14	-14	-9	1	1
-14	-14	-16	-2	-11	-14	-14	-9	1
-6	-14	-14	-16	-2	-11	-14	-14	-9
-9	-6	-14	-14	-16	-2	-11	-14	-14
-3	-9	-6	-14	-14	-16	-2	-11	-14
0	-3	-9	-6	-14	-14	-16	-2	-11
-6	0	-3	-9	-6	-14	-14	-16	-2
-6	-6	0	-3	-9	-6	-14	-14	-16
-4	-6	-6	0	-3	-9	-6	-14	-14
-6	-4	-6	-6	0	-3	-9	-6	-14
-6	-6	-4	-6	-6	0	-3	-9	-6
-1	-6	-6	-4	-6	-6	0	-3	-9
-1	-1	-6	-6	-4	-6	-6	0	-3
-2	-1	-1	-6	-6	-4	-6	-6	0
-1	-2	-1	-1	-6	-6	-4	-6	-6
-7	-1	-2	-1	-1	-6	-6	-4	-6
-8	-7	-1	-2	-1	-1	-6	-6	-4
-11	-8	-7	-1	-2	-1	-1	-6	-6
-4	-11	-8	-7	-1	-2	-1	-1	-6
0	-4	-11	-8	-7	-1	-2	-1	-1
-2	0	-4	-11	-8	-7	-1	-2	-1
-2	-2	0	-4	-11	-8	-7	-1	-2
-4	-2	-2	0	-4	-11	-8	-7	-1
-9	-4	-2	-2	0	-4	-11	-8	-7
-11	-9	-4	-2	-2	0	-4	-11	-8
-5	-11	-9	-4	-2	-2	0	-4	-11
-3	-5	-11	-9	-4	-2	-2	0	-4
-4	-3	-5	-11	-9	-4	-2	-2	0
-1	-4	-3	-5	-11	-9	-4	-2	-2
-6	-1	-4	-3	-5	-11	-9	-4	-2
