# Supplementary material for: Distributed forecasting and ant colony optimization for the bike-sharing rebalancing problem with unserved demands
Source: PLoS One. 2019 Dec 31;14(12):e0226204. doi: 10.1371/journal.pone.0226204 (PMC6938368; doi:10.1371/journal.pone.0226204)
Supplement: S3 Appendix — (ZIP) [file pone.0226204.s003.zip › ╠ß╜╗╩2╛▌/historical_record/station_3651.csv]

x	x1	x2	x3	x4	x5	x6	x7	x8
-5	2	-8	-5	-11	-1	-6	-4	-5
-6	-5	2	-8	-5	-11	-1	-6	-4
3	-6	-5	2	-8	-5	-11	-1	-6
-3	3	-6	-5	2	-8	-5	-11	-1
-5	-3	3	-6	-5	2	-8	-5	-11
-5	-5	-3	3	-6	-5	2	-8	-5
-4	-5	-5	-3	3	-6	-5	2	-8
0	-4	-5	-5	-3	3	-6	-5	2
-11	0	-4	-5	-5	-3	3	-6	-5
5	-11	0	-4	-5	-5	-3	3	-6
-5	5	-11	0	-4	-5	-5	-3	3
-10	-5	5	-11	0	-4	-5	-5	-3
-5	-10	-5	5	-11	0	-4	-5	-5
0	-5	-10	-5	5	-11	0	-4	-5
-3	0	-5	-10	-5	5	-11	0	-4
-3	-3	0	-5	-10	-5	5	-11	0
-3	-3	-3	0	-5	-10	-5	5	-11
-6	-3	-3	-3	0	-5	-10	-5	5
-4	-6	-3	-3	-3	0	-5	-10	-5
-6	-4	-6	-3	-3	-3	0	-5	-10
1	-6	-4	-6	-3	-3	-3	0	-5
-11	1	-6	-4	-6	-3	-3	-3	0
-9	-11	1	-6	-4	-6	-3	-3	-3
-8	-9	-11	1	-6	-4	-6	-3	-3
0	-8	-9	-11	1	-6	-4	-6	-3
-7	0	-8	-9	-11	1	-6	-4	-6
-5	-7	0	-8	-9	-11	1	-6	-4
-1	-5	-7	0	-8	-9	-11	1	-6
-6	-1	-5	-7	0	-8	-9	-11	1
0	-6	-1	-5	-7	0	-8	-9	-11
-1	0	-6	-1	-5	-7	0	-8	-9
-8	-1	0	-6	-1	-5	-7	0	-8
-2	-8	-1	0	-6	-1	-5	-7	0
6	-2	-8	-1	0	-6	-1	-5	-7
-2	6	-2	-8	-1	0	-6	-1	-5
-2	-2	6	-2	-8	-1	0	-6	-1
0	-2	-2	6	-2	-8	-1	0	-6
-3	0	-2	-2	6	-2	-8	-1	0
-2	-3	0	-2	-2	6	-2	-8	-1
-10	-2	-3	0	-2	-2	6	-2	-8
-10	-10	-2	-3	0	-2	-2	6	-2
-3	-10	-10	-2	-3	0	-2	-2	6
-9	-3	-10	-10	-2	-3	0	-2	-2
-10	-9	-3	-10	-10	-2	-3	0	-2
-1	-10	-9	-3	-10	-10	-2	-3	0
-2	-1	-10	-9	-3	-10	-10	-2	-3
0	-2	-1	-10	-9	-3	-10	-10	-2
2	0	-2	-1	-10	-9	-3	-10	-10
-2	2	0	-2	-1	-10	-9	-3	-10
-2	-2	2	0	-2	-1	-10	-9	-3
0	-2	-2	2	0	-2	-1	-10	-9
0	0	-2	-2	2	0	-2	-1	-10
-7	0	0	-2	-2	2	0	-2	-1
-6	-7	0	0	-2	-2	2	0	-2
-3	-6	-7	0	0	-2	-2	2	0
-7	-3	-6	-7	0	0	-2	-2	2
-2	-7	-3	-6	-7	0	0	-2	-2
-1	-2	-7	-3	-6	-7	0	0	-2
-3	-1	-2	-7	-3	-6	-7	0	0
-4	-3	-1	-2	-7	-3	-6	-7	0
1	-4	-3	-1	-2	-7	-3	-6	-7
1	1	-4	-3	-1	-2	-7	-3	-6
-2	1	1	-4	-3	-1	-2	-7	-3
0	-2	1	1	-4	-3	-1	-2	-7
0	0	-2	1	1	-4	-3	-1	-2
-9	0	0	-2	1	1	-4	-3	-1
-7	-9	0	0	-2	1	1	-4	-3
-9	-7	-9	0	0	-2	1	1	-4
-11	-9	-7	-9	0	0	-2	1	1
5	-11	-9	-7	-9	0	0	-2	1
-7	5	-11	-9	-7	-9	0	0	-2
-1	-7	5	-11	-9	-7	-9	0	0
-8	-1	-7	5	-11	-9	-7	-9	0
-3	-8	-1	-7	5	-11	-9	-7	-9
-3	-3	-8	-1	-7	5	-11	-9	-7
1	-3	-3	-8	-1	-7	5	-11	-9
-1	1	-3	-3	-8	-1	-7	5	-11
-2	-1	1	-3	-3	-8	-1	-7	5
6	-2	-1	1	-3	-3	-8	-1	-7
-3	6	-2	-1	1	-3	-3	-8	-1
-2	-3	6	-2	-1	1	-3	-3	-8
-1	-2	-3	6	-2	-1	1	-3	-3
-7	-1	-2	-3	6	-2	-1	1	-3
-5	-7	-1	-2	-3	6	-2	-1	1
-3	-5	-7	-1	-2	-3	6	-2	-1
2	-3	-5	-7	-1	-2	-3	6	-2
-1	2	-3	-5	-7	-1	-2	-3	6
-6	-1	2	-3	-5	-7	-1	-2	-3
