# Supplementary material for: Distributed forecasting and ant colony optimization for the bike-sharing rebalancing problem with unserved demands
Source: PLoS One. 2019 Dec 31;14(12):e0226204. doi: 10.1371/journal.pone.0226204 (PMC6938368; doi:10.1371/journal.pone.0226204)
Supplement: S3 Appendix — (ZIP) [file pone.0226204.s003.zip › ╠ß╜╗╩2╛▌/historical_record/station_3652.csv]

x	x1	x2	x3	x4	x5	x6	x7	x8
1	3	4	4	6	2	6	4	3
14	1	3	4	4	6	2	6	4
6	14	1	3	4	4	6	2	6
11	6	14	1	3	4	4	6	2
6	11	6	14	1	3	4	4	6
9	6	11	6	14	1	3	4	4
3	9	6	11	6	14	1	3	4
2	3	9	6	11	6	14	1	3
17	2	3	9	6	11	6	14	1
16	17	2	3	9	6	11	6	14
16	16	17	2	3	9	6	11	6
5	16	16	17	2	3	9	6	11
4	5	16	16	17	2	3	9	6
3	4	5	16	16	17	2	3	9
3	3	4	5	16	16	17	2	3
4	3	3	4	5	16	16	17	2
6	4	3	3	4	5	16	16	17
5	6	4	3	3	4	5	16	16
4	5	6	4	3	3	4	5	16
2	4	5	6	4	3	3	4	5
2	2	4	5	6	4	3	3	4
6	2	2	4	5	6	4	3	3
5	6	2	2	4	5	6	4	3
5	5	6	2	2	4	5	6	4
4	5	5	6	2	2	4	5	6
4	4	5	5	6	2	2	4	5
7	4	4	5	5	6	2	2	4
3	7	4	4	5	5	6	2	2
2	3	7	4	4	5	5	6	2
13	2	3	7	4	4	5	5	6
-5	13	2	3	7	4	4	5	5
2	-5	13	2	3	7	4	4	5
-3	2	-5	13	2	3	7	4	4
-1	-3	2	-5	13	2	3	7	4
1	-1	-3	2	-5	13	2	3	7
2	1	-1	-3	2	-5	13	2	3
1	2	1	-1	-3	2	-5	13	2
2	1	2	1	-1	-3	2	-5	13
1	2	1	2	1	-1	-3	2	-5
1	1	2	1	2	1	-1	-3	2
2	1	1	2	1	2	1	-1	-3
2	2	1	1	2	1	2	1	-1
0	2	2	1	1	2	1	2	1
3	0	2	2	1	1	2	1	2
-3	3	0	2	2	1	1	2	1
2	-3	3	0	2	2	1	1	2
2	2	-3	3	0	2	2	1	1
6	2	2	-3	3	0	2	2	1
9	6	2	2	-3	3	0	2	2
-3	9	6	2	2	-3	3	0	2
0	-3	9	6	2	2	-3	3	0
2	0	-3	9	6	2	2	-3	3
1	2	0	-3	9	6	2	2	-3
-3	1	2	0	-3	9	6	2	2
3	-3	1	2	0	-3	9	6	2
9	3	-3	1	2	0	-3	9	6
0	9	3	-3	1	2	0	-3	9
4	0	9	3	-3	1	2	0	-3
-3	4	0	9	3	-3	1	2	0
5	-3	4	0	9	3	-3	1	2
4	5	-3	4	0	9	3	-3	1
2	4	5	-3	4	0	9	3	-3
5	2	4	5	-3	4	0	9	3
1	5	2	4	5	-3	4	0	9
0	1	5	2	4	5	-3	4	0
2	0	1	5	2	4	5	-3	4
5	2	0	1	5	2	4	5	-3
7	5	2	0	1	5	2	4	5
2	7	5	2	0	1	5	2	4
5	2	7	5	2	0	1	5	2
-1	5	2	7	5	2	0	1	5
6	-1	5	2	7	5	2	0	1
2	6	-1	5	2	7	5	2	0
1	2	6	-1	5	2	7	5	2
-1	1	2	6	-1	5	2	7	5
-3	-1	1	2	6	-1	5	2	7
1	-3	-1	1	2	6	-1	5	2
1	1	-3	-1	1	2	6	-1	5
-4	1	1	-3	-1	1	2	6	-1
1	-4	1	1	-3	-1	1	2	6
1	1	-4	1	1	-3	-1	1	2
0	1	1	-4	1	1	-3	-1	1
1	0	1	1	-4	1	1	-3	-1
4	1	0	1	1	-4	1	1	-3
0	4	1	0	1	1	-4	1	1
7	0	4	1	0	1	1	-4	1
0	7	0	4	1	0	1	1	-4
-1	0	7	0	4	1	0	1	1
