# Supplementary material for: Distributed forecasting and ant colony optimization for the bike-sharing rebalancing problem with unserved demands
Source: PLoS One. 2019 Dec 31;14(12):e0226204. doi: 10.1371/journal.pone.0226204 (PMC6938368; doi:10.1371/journal.pone.0226204)
Supplement: S3 Appendix — (ZIP) [file pone.0226204.s003.zip › ╠ß╜╗╩2╛▌/historical_record/station_3653.csv]

x	x1	x2	x3	x4	x5	x6	x7	x8
5	9	6	3	8	5	12	5	6
4	5	9	6	3	8	5	12	5
11	4	5	9	6	3	8	5	12
21	11	4	5	9	6	3	8	5
3	21	11	4	5	9	6	3	8
14	3	21	11	4	5	9	6	3
8	14	3	21	11	4	5	9	6
2	8	14	3	21	11	4	5	9
10	2	8	14	3	21	11	4	5
3	10	2	8	14	3	21	11	4
15	3	10	2	8	14	3	21	11
18	15	3	10	2	8	14	3	21
5	18	15	3	10	2	8	14	3
11	5	18	15	3	10	2	8	14
2	11	5	18	15	3	10	2	8
12	2	11	5	18	15	3	10	2
11	12	2	11	5	18	15	3	10
7	11	12	2	11	5	18	15	3
2	7	11	12	2	11	5	18	15
12	2	7	11	12	2	11	5	18
0	12	2	7	11	12	2	11	5
5	0	12	2	7	11	12	2	11
9	5	0	12	2	7	11	12	2
12	9	5	0	12	2	7	11	12
12	12	9	5	0	12	2	7	11
6	12	12	9	5	0	12	2	7
17	6	12	12	9	5	0	12	2
9	17	6	12	12	9	5	0	12
9	9	17	6	12	12	9	5	0
0	9	9	17	6	12	12	9	5
4	0	9	9	17	6	12	12	9
1	4	0	9	9	17	6	12	12
1	1	4	0	9	9	17	6	12
4	1	1	4	0	9	9	17	6
2	4	1	1	4	0	9	9	17
9	2	4	1	1	4	0	9	9
0	9	2	4	1	1	4	0	9
9	0	9	2	4	1	1	4	0
5	9	0	9	2	4	1	1	4
7	5	9	0	9	2	4	1	1
11	7	5	9	0	9	2	4	1
9	11	7	5	9	0	9	2	4
11	9	11	7	5	9	0	9	2
2	11	9	11	7	5	9	0	9
4	2	11	9	11	7	5	9	0
0	4	2	11	9	11	7	5	9
1	0	4	2	11	9	11	7	5
2	1	0	4	2	11	9	11	7
2	2	1	0	4	2	11	9	11
9	2	2	1	0	4	2	11	9
0	9	2	2	1	0	4	2	11
3	0	9	2	2	1	0	4	2
1	3	0	9	2	2	1	0	4
5	1	3	0	9	2	2	1	0
6	5	1	3	0	9	2	2	1
17	6	5	1	3	0	9	2	2
6	17	6	5	1	3	0	9	2
-1	6	17	6	5	1	3	0	9
16	-1	6	17	6	5	1	3	0
7	16	-1	6	17	6	5	1	3
12	7	16	-1	6	17	6	5	1
10	12	7	16	-1	6	17	6	5
12	10	12	7	16	-1	6	17	6
5	12	10	12	7	16	-1	6	17
1	5	12	10	12	7	16	-1	6
10	1	5	12	10	12	7	16	-1
5	10	1	5	12	10	12	7	16
9	5	10	1	5	12	10	12	7
1	9	5	10	1	5	12	10	12
8	1	9	5	10	1	5	12	10
-3	8	1	9	5	10	1	5	12
2	-3	8	1	9	5	10	1	5
12	2	-3	8	1	9	5	10	1
17	12	2	-3	8	1	9	5	10
8	17	12	2	-3	8	1	9	5
3	8	17	12	2	-3	8	1	9
14	3	8	17	12	2	-3	8	1
3	14	3	8	17	12	2	-3	8
2	3	14	3	8	17	12	2	-3
7	2	3	14	3	8	17	12	2
6	7	2	3	14	3	8	17	12
13	6	7	2	3	14	3	8	17
7	13	6	7	2	3	14	3	8
12	7	13	6	7	2	3	14	3
4	12	7	13	6	7	2	3	14
7	4	12	7	13	6	7	2	3
1	7	4	12	7	13	6	7	2
12	1	7	4	12	7	13	6	7
