# Supplementary material for: Distributed forecasting and ant colony optimization for the bike-sharing rebalancing problem with unserved demands
Source: PLoS One. 2019 Dec 31;14(12):e0226204. doi: 10.1371/journal.pone.0226204 (PMC6938368; doi:10.1371/journal.pone.0226204)
Supplement: S3 Appendix — (ZIP) [file pone.0226204.s003.zip › ╠ß╜╗╩2╛▌/historical_record/station_3654.csv]

x	x1	x2	x3	x4	x5	x6	x7	x8
2	1	18	11	13	6	9	3	3
-2	2	1	18	11	13	6	9	3
13	-2	2	1	18	11	13	6	9
19	13	-2	2	1	18	11	13	6
21	19	13	-2	2	1	18	11	13
16	21	19	13	-2	2	1	18	11
3	16	21	19	13	-2	2	1	18
7	3	16	21	19	13	-2	2	1
7	7	3	16	21	19	13	-2	2
23	7	7	3	16	21	19	13	-2
14	23	7	7	3	16	21	19	13
9	14	23	7	7	3	16	21	19
6	9	14	23	7	7	3	16	21
5	6	9	14	23	7	7	3	16
4	5	6	9	14	23	7	7	3
25	4	5	6	9	14	23	7	7
25	25	4	5	6	9	14	23	7
20	25	25	4	5	6	9	14	23
14	20	25	25	4	5	6	9	14
14	14	20	25	25	4	5	6	9
7	14	14	20	25	25	4	5	6
4	7	14	14	20	25	25	4	5
7	4	7	14	14	20	25	25	4
8	7	4	7	14	14	20	25	25
13	8	7	4	7	14	14	20	25
15	13	8	7	4	7	14	14	20
9	15	13	8	7	4	7	14	14
11	9	15	13	8	7	4	7	14
6	11	9	15	13	8	7	4	7
10	6	11	9	15	13	8	7	4
23	10	6	11	9	15	13	8	7
8	23	10	6	11	9	15	13	8
9	8	23	10	6	11	9	15	13
6	9	8	23	10	6	11	9	15
5	6	9	8	23	10	6	11	9
4	5	6	9	8	23	10	6	11
9	4	5	6	9	8	23	10	6
13	9	4	5	6	9	8	23	10
4	13	9	4	5	6	9	8	23
17	4	13	9	4	5	6	9	8
3	17	4	13	9	4	5	6	9
6	3	17	4	13	9	4	5	6
13	6	3	17	4	13	9	4	5
12	13	6	3	17	4	13	9	4
0	12	13	6	3	17	4	13	9
3	0	12	13	6	3	17	4	13
-1	3	0	12	13	6	3	17	4
5	-1	3	0	12	13	6	3	17
1	5	-1	3	0	12	13	6	3
3	1	5	-1	3	0	12	13	6
-1	3	1	5	-1	3	0	12	13
-1	-1	3	1	5	-1	3	0	12
9	-1	-1	3	1	5	-1	3	0
8	9	-1	-1	3	1	5	-1	3
11	8	9	-1	-1	3	1	5	-1
0	11	8	9	-1	-1	3	1	5
0	0	11	8	9	-1	-1	3	1
5	0	0	11	8	9	-1	-1	3
10	5	0	0	11	8	9	-1	-1
4	10	5	0	0	11	8	9	-1
7	4	10	5	0	0	11	8	9
3	7	4	10	5	0	0	11	8
-1	3	7	4	10	5	0	0	11
5	-1	3	7	4	10	5	0	0
12	5	-1	3	7	4	10	5	0
8	12	5	-1	3	7	4	10	5
15	8	12	5	-1	3	7	4	10
7	15	8	12	5	-1	3	7	4
5	7	15	8	12	5	-1	3	7
4	5	7	15	8	12	5	-1	3
0	4	5	7	15	8	12	5	-1
1	0	4	5	7	15	8	12	5
9	1	0	4	5	7	15	8	12
6	9	1	0	4	5	7	15	8
8	6	9	1	0	4	5	7	15
3	8	6	9	1	0	4	5	7
4	3	8	6	9	1	0	4	5
2	4	3	8	6	9	1	0	4
1	2	4	3	8	6	9	1	0
7	1	2	4	3	8	6	9	1
5	7	1	2	4	3	8	6	9
7	5	7	1	2	4	3	8	6
5	7	5	7	1	2	4	3	8
5	5	7	5	7	1	2	4	3
9	5	5	7	5	7	1	2	4
1	9	5	5	7	5	7	1	2
5	1	9	5	5	7	5	7	1
10	5	1	9	5	5	7	5	7
