# Supplementary material for: Distributed forecasting and ant colony optimization for the bike-sharing rebalancing problem with unserved demands
Source: PLoS One. 2019 Dec 31;14(12):e0226204. doi: 10.1371/journal.pone.0226204 (PMC6938368; doi:10.1371/journal.pone.0226204)
Supplement: S3 Appendix — (ZIP) [file pone.0226204.s003.zip › ╠ß╜╗╩2╛▌/historical_record/station_3655.csv]

x	x1	x2	x3	x4	x5	x6	x7	x8
1	3	3	10	-2	5	3	5	-1
0	1	3	3	10	-2	5	3	5
4	0	1	3	3	10	-2	5	3
14	4	0	1	3	3	10	-2	5
-1	14	4	0	1	3	3	10	-2
7	-1	14	4	0	1	3	3	10
-3	7	-1	14	4	0	1	3	3
0	-3	7	-1	14	4	0	1	3
6	0	-3	7	-1	14	4	0	1
23	6	0	-3	7	-1	14	4	0
5	23	6	0	-3	7	-1	14	4
6	5	23	6	0	-3	7	-1	14
-2	6	5	23	6	0	-3	7	-1
11	-2	6	5	23	6	0	-3	7
0	11	-2	6	5	23	6	0	-3
-9	0	11	-2	6	5	23	6	0
3	-9	0	11	-2	6	5	23	6
5	3	-9	0	11	-2	6	5	23
7	5	3	-9	0	11	-2	6	5
10	7	5	3	-9	0	11	-2	6
-1	10	7	5	3	-9	0	11	-2
7	-1	10	7	5	3	-9	0	11
-1	7	-1	10	7	5	3	-9	0
4	-1	7	-1	10	7	5	3	-9
12	4	-1	7	-1	10	7	5	3
10	12	4	-1	7	-1	10	7	5
4	10	12	4	-1	7	-1	10	7
1	4	10	12	4	-1	7	-1	10
0	1	4	10	12	4	-1	7	-1
5	0	1	4	10	12	4	-1	7
4	5	0	1	4	10	12	4	-1
9	4	5	0	1	4	10	12	4
2	9	4	5	0	1	4	10	12
-1	2	9	4	5	0	1	4	10
0	-1	2	9	4	5	0	1	4
0	0	-1	2	9	4	5	0	1
0	0	0	-1	2	9	4	5	0
3	0	0	0	-1	2	9	4	5
7	3	0	0	0	-1	2	9	4
3	7	3	0	0	0	-1	2	9
10	3	7	3	0	0	0	-1	2
2	10	3	7	3	0	0	0	-1
2	2	10	3	7	3	0	0	0
7	2	2	10	3	7	3	0	0
-5	7	2	2	10	3	7	3	0
-1	-5	7	2	2	10	3	7	3
4	-1	-5	7	2	2	10	3	7
3	4	-1	-5	7	2	2	10	3
-2	3	4	-1	-5	7	2	2	10
0	-2	3	4	-1	-5	7	2	2
1	0	-2	3	4	-1	-5	7	2
0	1	0	-2	3	4	-1	-5	7
-4	0	1	0	-2	3	4	-1	-5
5	-4	0	1	0	-2	3	4	-1
0	5	-4	0	1	0	-2	3	4
0	0	5	-4	0	1	0	-2	3
4	0	0	5	-4	0	1	0	-2
-2	4	0	0	5	-4	0	1	0
3	-2	4	0	0	5	-4	0	1
4	3	-2	4	0	0	5	-4	0
-4	4	3	-2	4	0	0	5	-4
6	-4	4	3	-2	4	0	0	5
-2	6	-4	4	3	-2	4	0	0
2	-2	6	-4	4	3	-2	4	0
0	2	-2	6	-4	4	3	-2	4
13	0	2	-2	6	-4	4	3	-2
3	13	0	2	-2	6	-4	4	3
7	3	13	0	2	-2	6	-4	4
4	7	3	13	0	2	-2	6	-4
1	4	7	3	13	0	2	-2	6
8	1	4	7	3	13	0	2	-2
0	8	1	4	7	3	13	0	2
4	0	8	1	4	7	3	13	0
2	4	0	8	1	4	7	3	13
4	2	4	0	8	1	4	7	3
17	4	2	4	0	8	1	4	7
0	17	4	2	4	0	8	1	4
-2	0	17	4	2	4	0	8	1
-1	-2	0	17	4	2	4	0	8
0	-1	-2	0	17	4	2	4	0
9	0	-1	-2	0	17	4	2	4
14	9	0	-1	-2	0	17	4	2
19	14	9	0	-1	-2	0	17	4
4	19	14	9	0	-1	-2	0	17
2	4	19	14	9	0	-1	-2	0
-2	2	4	19	14	9	0	-1	-2
4	-2	2	4	19	14	9	0	-1
17	4	-2	2	4	19	14	9	0
