# Supplementary material for: Distributed forecasting and ant colony optimization for the bike-sharing rebalancing problem with unserved demands
Source: PLoS One. 2019 Dec 31;14(12):e0226204. doi: 10.1371/journal.pone.0226204 (PMC6938368; doi:10.1371/journal.pone.0226204)
Supplement: S3 Appendix — (ZIP) [file pone.0226204.s003.zip › ╠ß╜╗╩2╛▌/historical_record/station_3656.csv]

x	x1	x2	x3	x4	x5	x6	x7	x8
2	2	10	9	3	2	9	4	0
2	2	2	10	9	3	2	9	4
5	2	2	2	10	9	3	2	9
7	5	2	2	2	10	9	3	2
8	7	5	2	2	2	10	9	3
12	8	7	5	2	2	2	10	9
5	12	8	7	5	2	2	2	10
2	5	12	8	7	5	2	2	2
15	2	5	12	8	7	5	2	2
14	15	2	5	12	8	7	5	2
9	14	15	2	5	12	8	7	5
15	9	14	15	2	5	12	8	7
2	15	9	14	15	2	5	12	8
-2	2	15	9	14	15	2	5	12
6	-2	2	15	9	14	15	2	5
7	6	-2	2	15	9	14	15	2
8	7	6	-2	2	15	9	14	15
6	8	7	6	-2	2	15	9	14
14	6	8	7	6	-2	2	15	9
7	14	6	8	7	6	-2	2	15
0	7	14	6	8	7	6	-2	2
-1	0	7	14	6	8	7	6	-2
1	-1	0	7	14	6	8	7	6
-1	1	-1	0	7	14	6	8	7
8	-1	1	-1	0	7	14	6	8
6	8	-1	1	-1	0	7	14	6
8	6	8	-1	1	-1	0	7	14
4	8	6	8	-1	1	-1	0	7
-3	4	8	6	8	-1	1	-1	0
-1	-3	4	8	6	8	-1	1	-1
5	-1	-3	4	8	6	8	-1	1
4	5	-1	-3	4	8	6	8	-1
0	4	5	-1	-3	4	8	6	8
-3	0	4	5	-1	-3	4	8	6
-8	-3	0	4	5	-1	-3	4	8
0	-8	-3	0	4	5	-1	-3	4
6	0	-8	-3	0	4	5	-1	-3
5	6	0	-8	-3	0	4	5	-1
5	5	6	0	-8	-3	0	4	5
8	5	5	6	0	-8	-3	0	4
3	8	5	5	6	0	-8	-3	0
7	3	8	5	5	6	0	-8	-3
1	7	3	8	5	5	6	0	-8
1	1	7	3	8	5	5	6	0
-2	1	1	7	3	8	5	5	6
0	-2	1	1	7	3	8	5	5
-5	0	-2	1	1	7	3	8	5
5	-5	0	-2	1	1	7	3	8
0	5	-5	0	-2	1	1	7	3
-3	0	5	-5	0	-2	1	1	7
1	-3	0	5	-5	0	-2	1	1
-4	1	-3	0	5	-5	0	-2	1
0	-4	1	-3	0	5	-5	0	-2
1	0	-4	1	-3	0	5	-5	0
7	1	0	-4	1	-3	0	5	-5
1	7	1	0	-4	1	-3	0	5
-2	1	7	1	0	-4	1	-3	0
-1	-2	1	7	1	0	-4	1	-3
6	-1	-2	1	7	1	0	-4	1
5	6	-1	-2	1	7	1	0	-4
4	5	6	-1	-2	1	7	1	0
1	4	5	6	-1	-2	1	7	1
5	1	4	5	6	-1	-2	1	7
1	5	1	4	5	6	-1	-2	1
-3	1	5	1	4	5	6	-1	-2
6	-3	1	5	1	4	5	6	-1
10	6	-3	1	5	1	4	5	6
4	10	6	-3	1	5	1	4	5
1	4	10	6	-3	1	5	1	4
0	1	4	10	6	-3	1	5	1
1	0	1	4	10	6	-3	1	5
5	1	0	1	4	10	6	-3	1
5	5	1	0	1	4	10	6	-3
10	5	5	1	0	1	4	10	6
10	10	5	5	1	0	1	4	10
4	10	10	5	5	1	0	1	4
2	4	10	10	5	5	1	0	1
5	2	4	10	10	5	5	1	0
4	5	2	4	10	10	5	5	1
4	4	5	2	4	10	10	5	5
2	4	4	5	2	4	10	10	5
4	2	4	4	5	2	4	10	10
8	4	2	4	4	5	2	4	10
0	8	4	2	4	4	5	2	4
3	0	8	4	2	4	4	5	2
9	3	0	8	4	2	4	4	5
-3	9	3	0	8	4	2	4	4
6	-3	9	3	0	8	4	2	4
