# Supplementary material for: Distributed forecasting and ant colony optimization for the bike-sharing rebalancing problem with unserved demands
Source: PLoS One. 2019 Dec 31;14(12):e0226204. doi: 10.1371/journal.pone.0226204 (PMC6938368; doi:10.1371/journal.pone.0226204)
Supplement: S3 Appendix — (ZIP) [file pone.0226204.s003.zip › ╠ß╜╗╩2╛▌/historical_record/station_3657.csv]

x	x1	x2	x3	x4	x5	x6	x7	x8
7	5	7	9	2	20	3	-4	5
3	7	5	7	9	2	20	3	-4
6	3	7	5	7	9	2	20	3
9	6	3	7	5	7	9	2	20
9	9	6	3	7	5	7	9	2
7	9	9	6	3	7	5	7	9
-2	7	9	9	6	3	7	5	7
-1	-2	7	9	9	6	3	7	5
1	-1	-2	7	9	9	6	3	7
4	1	-1	-2	7	9	9	6	3
8	4	1	-1	-2	7	9	9	6
12	8	4	1	-1	-2	7	9	9
-2	12	8	4	1	-1	-2	7	9
-5	-2	12	8	4	1	-1	-2	7
0	-5	-2	12	8	4	1	-1	-2
1	0	-5	-2	12	8	4	1	-1
-14	1	0	-5	-2	12	8	4	1
-1	-14	1	0	-5	-2	12	8	4
-7	-1	-14	1	0	-5	-2	12	8
-10	-7	-1	-14	1	0	-5	-2	12
-1	-10	-7	-1	-14	1	0	-5	-2
-8	-1	-10	-7	-1	-14	1	0	-5
-12	-8	-1	-10	-7	-1	-14	1	0
-10	-12	-8	-1	-10	-7	-1	-14	1
-15	-10	-12	-8	-1	-10	-7	-1	-14
-8	-15	-10	-12	-8	-1	-10	-7	-1
-8	-8	-15	-10	-12	-8	-1	-10	-7
-7	-8	-8	-15	-10	-12	-8	-1	-10
-3	-7	-8	-8	-15	-10	-12	-8	-1
-13	-3	-7	-8	-8	-15	-10	-12	-8
-18	-13	-3	-7	-8	-8	-15	-10	-12
-16	-18	-13	-3	-7	-8	-8	-15	-10
1	-16	-18	-13	-3	-7	-8	-8	-15
2	1	-16	-18	-13	-3	-7	-8	-8
-1	2	1	-16	-18	-13	-3	-7	-8
-18	-1	2	1	-16	-18	-13	-3	-7
-12	-18	-1	2	1	-16	-18	-13	-3
-14	-12	-18	-1	2	1	-16	-18	-13
-3	-14	-12	-18	-1	2	1	-16	-18
-14	-3	-14	-12	-18	-1	2	1	-16
-1	-14	-3	-14	-12	-18	-1	2	1
0	-1	-14	-3	-14	-12	-18	-1	2
1	0	-1	-14	-3	-14	-12	-18	-1
-1	1	0	-1	-14	-3	-14	-12	-18
2	-1	1	0	-1	-14	-3	-14	-12
-2	2	-1	1	0	-1	-14	-3	-14
5	-2	2	-1	1	0	-1	-14	-3
4	5	-2	2	-1	1	0	-1	-14
0	4	5	-2	2	-1	1	0	-1
8	0	4	5	-2	2	-1	1	0
1	8	0	4	5	-2	2	-1	1
-3	1	8	0	4	5	-2	2	-1
-10	-3	1	8	0	4	5	-2	2
4	-10	-3	1	8	0	4	5	-2
-3	4	-10	-3	1	8	0	4	5
-8	-3	4	-10	-3	1	8	0	4
10	-8	-3	4	-10	-3	1	8	0
-8	10	-8	-3	4	-10	-3	1	8
2	-8	10	-8	-3	4	-10	-3	1
-8	2	-8	10	-8	-3	4	-10	-3
-6	-8	2	-8	10	-8	-3	4	-10
-6	-6	-8	2	-8	10	-8	-3	4
-8	-6	-6	-8	2	-8	10	-8	-3
-6	-8	-6	-6	-8	2	-8	10	-8
-3	-6	-8	-6	-6	-8	2	-8	10
-15	-3	-6	-8	-6	-6	-8	2	-8
-11	-15	-3	-6	-8	-6	-6	-8	2
0	-11	-15	-3	-6	-8	-6	-6	-8
-1	0	-11	-15	-3	-6	-8	-6	-6
4	-1	0	-11	-15	-3	-6	-8	-6
-3	4	-1	0	-11	-15	-3	-6	-8
2	-3	4	-1	0	-11	-15	-3	-6
-14	2	-3	4	-1	0	-11	-15	-3
-14	-14	2	-3	4	-1	0	-11	-15
-10	-14	-14	2	-3	4	-1	0	-11
-6	-10	-14	-14	2	-3	4	-1	0
7	-6	-10	-14	-14	2	-3	4	-1
-8	7	-6	-10	-14	-14	2	-3	4
-4	-8	7	-6	-10	-14	-14	2	-3
-12	-4	-8	7	-6	-10	-14	-14	2
-12	-12	-4	-8	7	-6	-10	-14	-14
-16	-12	-12	-4	-8	7	-6	-10	-14
-5	-16	-12	-12	-4	-8	7	-6	-10
6	-5	-16	-12	-12	-4	-8	7	-6
5	6	-5	-16	-12	-12	-4	-8	7
-11	5	6	-5	-16	-12	-12	-4	-8
-6	-11	5	6	-5	-16	-12	-12	-4
-15	-6	-11	5	6	-5	-16	-12	-12
