# Supplementary material for: Distributed forecasting and ant colony optimization for the bike-sharing rebalancing problem with unserved demands
Source: PLoS One. 2019 Dec 31;14(12):e0226204. doi: 10.1371/journal.pone.0226204 (PMC6938368; doi:10.1371/journal.pone.0226204)
Supplement: S3 Appendix — (ZIP) [file pone.0226204.s003.zip › ╠ß╜╗╩2╛▌/historical_record/station_3658.csv]

x	x1	x2	x3	x4	x5	x6	x7	x8
2	4	1	2	9	4	4	1	6
3	2	4	1	2	9	4	4	1
8	3	2	4	1	2	9	4	4
11	8	3	2	4	1	2	9	4
8	11	8	3	2	4	1	2	9
0	8	11	8	3	2	4	1	2
5	0	8	11	8	3	2	4	1
1	5	0	8	11	8	3	2	4
0	1	5	0	8	11	8	3	2
2	0	1	5	0	8	11	8	3
2	2	0	1	5	0	8	11	8
2	2	2	0	1	5	0	8	11
1	2	2	2	0	1	5	0	8
3	1	2	2	2	0	1	5	0
-1	3	1	2	2	2	0	1	5
7	-1	3	1	2	2	2	0	1
10	7	-1	3	1	2	2	2	0
6	10	7	-1	3	1	2	2	2
9	6	10	7	-1	3	1	2	2
3	9	6	10	7	-1	3	1	2
1	3	9	6	10	7	-1	3	1
5	1	3	9	6	10	7	-1	3
2	5	1	3	9	6	10	7	-1
6	2	5	1	3	9	6	10	7
0	6	2	5	1	3	9	6	10
4	0	6	2	5	1	3	9	6
10	4	0	6	2	5	1	3	9
12	10	4	0	6	2	5	1	3
4	12	10	4	0	6	2	5	1
-2	4	12	10	4	0	6	2	5
1	-2	4	12	10	4	0	6	2
11	1	-2	4	12	10	4	0	6
3	11	1	-2	4	12	10	4	0
8	3	11	1	-2	4	12	10	4
7	8	3	11	1	-2	4	12	10
-2	7	8	3	11	1	-2	4	12
2	-2	7	8	3	11	1	-2	4
7	2	-2	7	8	3	11	1	-2
0	7	2	-2	7	8	3	11	1
6	0	7	2	-2	7	8	3	11
10	6	0	7	2	-2	7	8	3
12	10	6	0	7	2	-2	7	8
3	12	10	6	0	7	2	-2	7
2	3	12	10	6	0	7	2	-2
13	2	3	12	10	6	0	7	2
1	13	2	3	12	10	6	0	7
10	1	13	2	3	12	10	6	0
2	10	1	13	2	3	12	10	6
2	2	10	1	13	2	3	12	10
0	2	2	10	1	13	2	3	12
0	0	2	2	10	1	13	2	3
4	0	0	2	2	10	1	13	2
-2	4	0	0	2	2	10	1	13
11	-2	4	0	0	2	2	10	1
1	11	-2	4	0	0	2	2	10
6	1	11	-2	4	0	0	2	2
9	6	1	11	-2	4	0	0	2
3	9	6	1	11	-2	4	0	0
8	3	9	6	1	11	-2	4	0
11	8	3	9	6	1	11	-2	4
14	11	8	3	9	6	1	11	-2
8	14	11	8	3	9	6	1	11
16	8	14	11	8	3	9	6	1
13	16	8	14	11	8	3	9	6
11	13	16	8	14	11	8	3	9
9	11	13	16	8	14	11	8	3
9	9	11	13	16	8	14	11	8
2	9	9	11	13	16	8	14	11
6	2	9	9	11	13	16	8	14
9	6	2	9	9	11	13	16	8
9	9	6	2	9	9	11	13	16
7	9	9	6	2	9	9	11	13
12	7	9	9	6	2	9	9	11
7	12	7	9	9	6	2	9	9
8	7	12	7	9	9	6	2	9
15	8	7	12	7	9	9	6	2
13	15	8	7	12	7	9	9	6
-2	13	15	8	7	12	7	9	9
4	-2	13	15	8	7	12	7	9
9	4	-2	13	15	8	7	12	7
12	9	4	-2	13	15	8	7	12
18	12	9	4	-2	13	15	8	7
9	18	12	9	4	-2	13	15	8
19	9	18	12	9	4	-2	13	15
1	19	9	18	12	9	4	-2	13
8	1	19	9	18	12	9	4	-2
2	8	1	19	9	18	12	9	4
6	2	8	1	19	9	18	12	9
