# Supplementary material for: Distributed forecasting and ant colony optimization for the bike-sharing rebalancing problem with unserved demands
Source: PLoS One. 2019 Dec 31;14(12):e0226204. doi: 10.1371/journal.pone.0226204 (PMC6938368; doi:10.1371/journal.pone.0226204)
Supplement: S3 Appendix — (ZIP) [file pone.0226204.s003.zip › ╠ß╜╗╩2╛▌/historical_record/station_3659.csv]

x	x1	x2	x3	x4	x5	x6	x7	x8
2	3	5	0	6	10	9	4	4
4	2	3	5	0	6	10	9	4
11	4	2	3	5	0	6	10	9
9	11	4	2	3	5	0	6	10
4	9	11	4	2	3	5	0	6
1	4	9	11	4	2	3	5	0
-2	1	4	9	11	4	2	3	5
4	-2	1	4	9	11	4	2	3
2	4	-2	1	4	9	11	4	2
1	2	4	-2	1	4	9	11	4
-1	1	2	4	-2	1	4	9	11
0	-1	1	2	4	-2	1	4	9
-6	0	-1	1	2	4	-2	1	4
2	-6	0	-1	1	2	4	-2	1
0	2	-6	0	-1	1	2	4	-2
-18	0	2	-6	0	-1	1	2	4
-13	-18	0	2	-6	0	-1	1	2
-25	-13	-18	0	2	-6	0	-1	1
-2	-25	-13	-18	0	2	-6	0	-1
-3	-2	-25	-13	-18	0	2	-6	0
-7	-3	-2	-25	-13	-18	0	2	-6
3	-7	-3	-2	-25	-13	-18	0	2
-11	3	-7	-3	-2	-25	-13	-18	0
-8	-11	3	-7	-3	-2	-25	-13	-18
-12	-8	-11	3	-7	-3	-2	-25	-13
0	-12	-8	-11	3	-7	-3	-2	-25
-16	0	-12	-8	-11	3	-7	-3	-2
10	-16	0	-12	-8	-11	3	-7	-3
2	10	-16	0	-12	-8	-11	3	-7
-12	2	10	-16	0	-12	-8	-11	3
-14	-12	2	10	-16	0	-12	-8	-11
-6	-14	-12	2	10	-16	0	-12	-8
4	-6	-14	-12	2	10	-16	0	-12
4	4	-6	-14	-12	2	10	-16	0
3	4	4	-6	-14	-12	2	10	-16
-7	3	4	4	-6	-14	-12	2	10
-3	-7	3	4	4	-6	-14	-12	2
-12	-3	-7	3	4	4	-6	-14	-12
1	-12	-3	-7	3	4	4	-6	-14
-7	1	-12	-3	-7	3	4	4	-6
-1	-7	1	-12	-3	-7	3	4	4
5	-1	-7	1	-12	-3	-7	3	4
-17	5	-1	-7	1	-12	-3	-7	3
-2	-17	5	-1	-7	1	-12	-3	-7
2	-2	-17	5	-1	-7	1	-12	-3
-3	2	-2	-17	5	-1	-7	1	-12
2	-3	2	-2	-17	5	-1	-7	1
6	2	-3	2	-2	-17	5	-1	-7
2	6	2	-3	2	-2	-17	5	-1
-1	2	6	2	-3	2	-2	-17	5
0	-1	2	6	2	-3	2	-2	-17
-1	0	-1	2	6	2	-3	2	-2
-6	-1	0	-1	2	6	2	-3	2
-8	-6	-1	0	-1	2	6	2	-3
-7	-8	-6	-1	0	-1	2	6	2
-4	-7	-8	-6	-1	0	-1	2	6
2	-4	-7	-8	-6	-1	0	-1	2
-11	2	-4	-7	-8	-6	-1	0	-1
0	-11	2	-4	-7	-8	-6	-1	0
3	0	-11	2	-4	-7	-8	-6	-1
2	3	0	-11	2	-4	-7	-8	-6
11	2	3	0	-11	2	-4	-7	-8
5	11	2	3	0	-11	2	-4	-7
3	5	11	2	3	0	-11	2	-4
-6	3	5	11	2	3	0	-11	2
-17	-6	3	5	11	2	3	0	-11
-12	-17	-6	3	5	11	2	3	0
-5	-12	-17	-6	3	5	11	2	3
-3	-5	-12	-17	-6	3	5	11	2
5	-3	-5	-12	-17	-6	3	5	11
13	5	-3	-5	-12	-17	-6	3	5
0	13	5	-3	-5	-12	-17	-6	3
-3	0	13	5	-3	-5	-12	-17	-6
-7	-3	0	13	5	-3	-5	-12	-17
-10	-7	-3	0	13	5	-3	-5	-12
-12	-10	-7	-3	0	13	5	-3	-5
1	-12	-10	-7	-3	0	13	5	-3
4	1	-12	-10	-7	-3	0	13	5
-6	4	1	-12	-10	-7	-3	0	13
-2	-6	4	1	-12	-10	-7	-3	0
-11	-2	-6	4	1	-12	-10	-7	-3
-13	-11	-2	-6	4	1	-12	-10	-7
0	-13	-11	-2	-6	4	1	-12	-10
5	0	-13	-11	-2	-6	4	1	-12
0	5	0	-13	-11	-2	-6	4	1
0	0	5	0	-13	-11	-2	-6	4
2	0	0	5	0	-13	-11	-2	-6
-5	2	0	0	5	0	-13	-11	-2
