# Supplementary material for: Distributed forecasting and ant colony optimization for the bike-sharing rebalancing problem with unserved demands
Source: PLoS One. 2019 Dec 31;14(12):e0226204. doi: 10.1371/journal.pone.0226204 (PMC6938368; doi:10.1371/journal.pone.0226204)
Supplement: S3 Appendix — (ZIP) [file pone.0226204.s003.zip › ╠ß╜╗╩2╛▌/historical_record/station_3660.csv]

x	x1	x2	x3	x4	x5	x6	x7	x8
1	-1	4	4	10	12	6	13	-1
0	1	-1	4	4	10	12	6	13
0	0	1	-1	4	4	10	12	6
14	0	0	1	-1	4	4	10	12
7	14	0	0	1	-1	4	4	10
2	7	14	0	0	1	-1	4	4
3	2	7	14	0	0	1	-1	4
5	3	2	7	14	0	0	1	-1
4	5	3	2	7	14	0	0	1
0	4	5	3	2	7	14	0	0
1	0	4	5	3	2	7	14	0
3	1	0	4	5	3	2	7	14
-4	3	1	0	4	5	3	2	7
-3	-4	3	1	0	4	5	3	2
1	-3	-4	3	1	0	4	5	3
-4	1	-3	-4	3	1	0	4	5
-2	-4	1	-3	-4	3	1	0	4
-4	-2	-4	1	-3	-4	3	1	0
0	-4	-2	-4	1	-3	-4	3	1
1	0	-4	-2	-4	1	-3	-4	3
-2	1	0	-4	-2	-4	1	-3	-4
-6	-2	1	0	-4	-2	-4	1	-3
0	-6	-2	1	0	-4	-2	-4	1
-2	0	-6	-2	1	0	-4	-2	-4
3	-2	0	-6	-2	1	0	-4	-2
-1	3	-2	0	-6	-2	1	0	-4
5	-1	3	-2	0	-6	-2	1	0
-1	5	-1	3	-2	0	-6	-2	1
-4	-1	5	-1	3	-2	0	-6	-2
0	-4	-1	5	-1	3	-2	0	-6
-8	0	-4	-1	5	-1	3	-2	0
3	-8	0	-4	-1	5	-1	3	-2
0	3	-8	0	-4	-1	5	-1	3
1	0	3	-8	0	-4	-1	5	-1
9	1	0	3	-8	0	-4	-1	5
2	9	1	0	3	-8	0	-4	-1
-2	2	9	1	0	3	-8	0	-4
2	-2	2	9	1	0	3	-8	0
1	2	-2	2	9	1	0	3	-8
8	1	2	-2	2	9	1	0	3
0	8	1	2	-2	2	9	1	0
6	0	8	1	2	-2	2	9	1
5	6	0	8	1	2	-2	2	9
2	5	6	0	8	1	2	-2	2
-2	2	5	6	0	8	1	2	-2
-10	-2	2	5	6	0	8	1	2
-4	-10	-2	2	5	6	0	8	1
-5	-4	-10	-2	2	5	6	0	8
-1	-5	-4	-10	-2	2	5	6	0
3	-1	-5	-4	-10	-2	2	5	6
2	3	-1	-5	-4	-10	-2	2	5
-3	2	3	-1	-5	-4	-10	-2	2
0	-3	2	3	-1	-5	-4	-10	-2
-3	0	-3	2	3	-1	-5	-4	-10
-7	-3	0	-3	2	3	-1	-5	-4
-5	-7	-3	0	-3	2	3	-1	-5
1	-5	-7	-3	0	-3	2	3	-1
-1	1	-5	-7	-3	0	-3	2	3
-6	-1	1	-5	-7	-3	0	-3	2
-6	-6	-1	1	-5	-7	-3	0	-3
4	-6	-6	-1	1	-5	-7	-3	0
-6	4	-6	-6	-1	1	-5	-7	-3
4	-6	4	-6	-6	-1	1	-5	-7
4	4	-6	4	-6	-6	-1	1	-5
0	4	4	-6	4	-6	-6	-1	1
5	0	4	4	-6	4	-6	-6	-1
-6	5	0	4	4	-6	4	-6	-6
4	-6	5	0	4	4	-6	4	-6
1	4	-6	5	0	4	4	-6	4
0	1	4	-6	5	0	4	4	-6
-7	0	1	4	-6	5	0	4	4
1	-7	0	1	4	-6	5	0	4
6	1	-7	0	1	4	-6	5	0
-8	6	1	-7	0	1	4	-6	5
2	-8	6	1	-7	0	1	4	-6
16	2	-8	6	1	-7	0	1	4
1	16	2	-8	6	1	-7	0	1
1	1	16	2	-8	6	1	-7	0
-2	1	1	16	2	-8	6	1	-7
-3	-2	1	1	16	2	-8	6	1
4	-3	-2	1	1	16	2	-8	6
5	4	-3	-2	1	1	16	2	-8
3	5	4	-3	-2	1	1	16	2
0	3	5	4	-3	-2	1	1	16
2	0	3	5	4	-3	-2	1	1
6	2	0	3	5	4	-3	-2	1
2	6	2	0	3	5	4	-3	-2
-4	2	6	2	0	3	5	4	-3
