# Supplementary material for: Distributed forecasting and ant colony optimization for the bike-sharing rebalancing problem with unserved demands
Source: PLoS One. 2019 Dec 31;14(12):e0226204. doi: 10.1371/journal.pone.0226204 (PMC6938368; doi:10.1371/journal.pone.0226204)
Supplement: S3 Appendix — (ZIP) [file pone.0226204.s003.zip › ╠ß╜╗╩2╛▌/historical_record/station_3661.csv]

x	x1	x2	x3	x4	x5	x6	x7	x8
4	1	0	-2	6	-5	0	1	-3
1	4	1	0	-2	6	-5	0	1
-2	1	4	1	0	-2	6	-5	0
-3	-2	1	4	1	0	-2	6	-5
-5	-3	-2	1	4	1	0	-2	6
4	-5	-3	-2	1	4	1	0	-2
0	4	-5	-3	-2	1	4	1	0
-4	0	4	-5	-3	-2	1	4	1
5	-4	0	4	-5	-3	-2	1	4
-4	5	-4	0	4	-5	-3	-2	1
5	-4	5	-4	0	4	-5	-3	-2
1	5	-4	5	-4	0	4	-5	-3
5	1	5	-4	5	-4	0	4	-5
-3	5	1	5	-4	5	-4	0	4
-4	-3	5	1	5	-4	5	-4	0
5	-4	-3	5	1	5	-4	5	-4
1	5	-4	-3	5	1	5	-4	5
-1	1	5	-4	-3	5	1	5	-4
3	-1	1	5	-4	-3	5	1	5
-3	3	-1	1	5	-4	-3	5	1
0	-3	3	-1	1	5	-4	-3	5
-2	0	-3	3	-1	1	5	-4	-3
-3	-2	0	-3	3	-1	1	5	-4
2	-3	-2	0	-3	3	-1	1	5
3	2	-3	-2	0	-3	3	-1	1
4	3	2	-3	-2	0	-3	3	-1
-7	4	3	2	-3	-2	0	-3	3
6	-7	4	3	2	-3	-2	0	-3
1	6	-7	4	3	2	-3	-2	0
3	1	6	-7	4	3	2	-3	-2
2	3	1	6	-7	4	3	2	-3
3	2	3	1	6	-7	4	3	2
1	3	2	3	1	6	-7	4	3
-4	1	3	2	3	1	6	-7	4
6	-4	1	3	2	3	1	6	-7
4	6	-4	1	3	2	3	1	6
3	4	6	-4	1	3	2	3	1
13	3	4	6	-4	1	3	2	3
0	13	3	4	6	-4	1	3	2
2	0	13	3	4	6	-4	1	3
3	2	0	13	3	4	6	-4	1
4	3	2	0	13	3	4	6	-4
8	4	3	2	0	13	3	4	6
1	8	4	3	2	0	13	3	4
1	1	8	4	3	2	0	13	3
0	1	1	8	4	3	2	0	13
1	0	1	1	8	4	3	2	0
-2	1	0	1	1	8	4	3	2
0	-2	1	0	1	1	8	4	3
0	0	-2	1	0	1	1	8	4
1	0	0	-2	1	0	1	1	8
-8	1	0	0	-2	1	0	1	1
-8	-8	1	0	0	-2	1	0	1
-7	-8	-8	1	0	0	-2	1	0
0	-7	-8	-8	1	0	0	-2	1
-3	0	-7	-8	-8	1	0	0	-2
-1	-3	0	-7	-8	-8	1	0	0
-1	-1	-3	0	-7	-8	-8	1	0
10	-1	-1	-3	0	-7	-8	-8	1
-3	10	-1	-1	-3	0	-7	-8	-8
3	-3	10	-1	-1	-3	0	-7	-8
4	3	-3	10	-1	-1	-3	0	-7
1	4	3	-3	10	-1	-1	-3	0
-3	1	4	3	-3	10	-1	-1	-3
2	-3	1	4	3	-3	10	-1	-1
2	2	-3	1	4	3	-3	10	-1
-1	2	2	-3	1	4	3	-3	10
8	-1	2	2	-3	1	4	3	-3
-4	8	-1	2	2	-3	1	4	3
4	-4	8	-1	2	2	-3	1	4
-1	4	-4	8	-1	2	2	-3	1
8	-1	4	-4	8	-1	2	2	-3
4	8	-1	4	-4	8	-1	2	2
9	4	8	-1	4	-4	8	-1	2
3	9	4	8	-1	4	-4	8	-1
-2	3	9	4	8	-1	4	-4	8
0	-2	3	9	4	8	-1	4	-4
2	0	-2	3	9	4	8	-1	4
4	2	0	-2	3	9	4	8	-1
4	4	2	0	-2	3	9	4	8
5	4	4	2	0	-2	3	9	4
4	5	4	4	2	0	-2	3	9
-4	4	5	4	4	2	0	-2	3
3	-4	4	5	4	4	2	0	-2
2	3	-4	4	5	4	4	2	0
-2	2	3	-4	4	5	4	4	2
-1	-2	2	3	-4	4	5	4	4
-6	-1	-2	2	3	-4	4	5	4
