# Supplementary material for: Distributed forecasting and ant colony optimization for the bike-sharing rebalancing problem with unserved demands
Source: PLoS One. 2019 Dec 31;14(12):e0226204. doi: 10.1371/journal.pone.0226204 (PMC6938368; doi:10.1371/journal.pone.0226204)
Supplement: S3 Appendix — (ZIP) [file pone.0226204.s003.zip › ╠ß╜╗╩2╛▌/historical_record/station_3662.csv]

x	x1	x2	x3	x4	x5	x6	x7	x8
7	6	11	17	8	12	13	11	10
14	7	6	11	17	8	12	13	11
6	14	7	6	11	17	8	12	13
13	6	14	7	6	11	17	8	12
17	13	6	14	7	6	11	17	8
19	17	13	6	14	7	6	11	17
20	19	17	13	6	14	7	6	11
10	20	19	17	13	6	14	7	6
9	10	20	19	17	13	6	14	7
12	9	10	20	19	17	13	6	14
7	12	9	10	20	19	17	13	6
12	7	12	9	10	20	19	17	13
18	12	7	12	9	10	20	19	17
15	18	12	7	12	9	10	20	19
9	15	18	12	7	12	9	10	20
18	9	15	18	12	7	12	9	10
14	18	9	15	18	12	7	12	9
9	14	18	9	15	18	12	7	12
6	9	14	18	9	15	18	12	7
20	6	9	14	18	9	15	18	12
7	20	6	9	14	18	9	15	18
15	7	20	6	9	14	18	9	15
0	15	7	20	6	9	14	18	9
7	0	15	7	20	6	9	14	18
7	7	0	15	7	20	6	9	14
1	7	7	0	15	7	20	6	9
1	1	7	7	0	15	7	20	6
13	1	1	7	7	0	15	7	20
4	13	1	1	7	7	0	15	7
5	4	13	1	1	7	7	0	15
2	5	4	13	1	1	7	7	0
15	2	5	4	13	1	1	7	7
9	15	2	5	4	13	1	1	7
6	9	15	2	5	4	13	1	1
17	6	9	15	2	5	4	13	1
12	17	6	9	15	2	5	4	13
14	12	17	6	9	15	2	5	4
18	14	12	17	6	9	15	2	5
15	18	14	12	17	6	9	15	2
10	15	18	14	12	17	6	9	15
9	10	15	18	14	12	17	6	9
17	9	10	15	18	14	12	17	6
15	17	9	10	15	18	14	12	17
15	15	17	9	10	15	18	14	12
7	15	15	17	9	10	15	18	14
13	7	15	15	17	9	10	15	18
7	13	7	15	15	17	9	10	15
7	7	13	7	15	15	17	9	10
18	7	7	13	7	15	15	17	9
8	18	7	7	13	7	15	15	17
-1	8	18	7	7	13	7	15	15
5	-1	8	18	7	7	13	7	15
10	5	-1	8	18	7	7	13	7
5	10	5	-1	8	18	7	7	13
12	5	10	5	-1	8	18	7	7
15	12	5	10	5	-1	8	18	7
18	15	12	5	10	5	-1	8	18
7	18	15	12	5	10	5	-1	8
7	7	18	15	12	5	10	5	-1
10	7	7	18	15	12	5	10	5
10	10	7	7	18	15	12	5	10
13	10	10	7	7	18	15	12	5
11	13	10	10	7	7	18	15	12
15	11	13	10	10	7	7	18	15
8	15	11	13	10	10	7	7	18
9	8	15	11	13	10	10	7	7
1	9	8	15	11	13	10	10	7
10	1	9	8	15	11	13	10	10
12	10	1	9	8	15	11	13	10
23	12	10	1	9	8	15	11	13
15	23	12	10	1	9	8	15	11
8	15	23	12	10	1	9	8	15
4	8	15	23	12	10	1	9	8
11	4	8	15	23	12	10	1	9
10	11	4	8	15	23	12	10	1
14	10	11	4	8	15	23	12	10
11	14	10	11	4	8	15	23	12
16	11	14	10	11	4	8	15	23
4	16	11	14	10	11	4	8	15
12	4	16	11	14	10	11	4	8
12	12	4	16	11	14	10	11	4
7	12	12	4	16	11	14	10	11
3	7	12	12	4	16	11	14	10
18	3	7	12	12	4	16	11	14
6	18	3	7	12	12	4	16	11
13	6	18	3	7	12	12	4	16
11	13	6	18	3	7	12	12	4
2	11	13	6	18	3	7	12	12
