# Supplementary material for: Distributed forecasting and ant colony optimization for the bike-sharing rebalancing problem with unserved demands
Source: PLoS One. 2019 Dec 31;14(12):e0226204. doi: 10.1371/journal.pone.0226204 (PMC6938368; doi:10.1371/journal.pone.0226204)
Supplement: S3 Appendix — (ZIP) [file pone.0226204.s003.zip › ╠ß╜╗╩2╛▌/historical_record/station_3663.csv]

x	x1	x2	x3	x4	x5	x6	x7	x8
5	5	14	8	11	7	2	2	-2
1	5	5	14	8	11	7	2	2
6	1	5	5	14	8	11	7	2
8	6	1	5	5	14	8	11	7
10	8	6	1	5	5	14	8	11
4	10	8	6	1	5	5	14	8
3	4	10	8	6	1	5	5	14
2	3	4	10	8	6	1	5	5
9	2	3	4	10	8	6	1	5
9	9	2	3	4	10	8	6	1
8	9	9	2	3	4	10	8	6
6	8	9	9	2	3	4	10	8
4	6	8	9	9	2	3	4	10
5	4	6	8	9	9	2	3	4
7	5	4	6	8	9	9	2	3
11	7	5	4	6	8	9	9	2
5	11	7	5	4	6	8	9	9
5	5	11	7	5	4	6	8	9
0	5	5	11	7	5	4	6	8
-2	0	5	5	11	7	5	4	6
-3	-2	0	5	5	11	7	5	4
0	-3	-2	0	5	5	11	7	5
8	0	-3	-2	0	5	5	11	7
14	8	0	-3	-2	0	5	5	11
20	14	8	0	-3	-2	0	5	5
5	20	14	8	0	-3	-2	0	5
6	5	20	14	8	0	-3	-2	0
-1	6	5	20	14	8	0	-3	-2
-1	-1	6	5	20	14	8	0	-3
1	-1	-1	6	5	20	14	8	0
11	1	-1	-1	6	5	20	14	8
9	11	1	-1	-1	6	5	20	14
4	9	11	1	-1	-1	6	5	20
-2	4	9	11	1	-1	-1	6	5
-1	-2	4	9	11	1	-1	-1	6
-3	-1	-2	4	9	11	1	-1	-1
6	-3	-1	-2	4	9	11	1	-1
7	6	-3	-1	-2	4	9	11	1
-2	7	6	-3	-1	-2	4	9	11
-1	-2	7	6	-3	-1	-2	4	9
5	-1	-2	7	6	-3	-1	-2	4
0	5	-1	-2	7	6	-3	-1	-2
-3	0	5	-1	-2	7	6	-3	-1
8	-3	0	5	-1	-2	7	6	-3
9	8	-3	0	5	-1	-2	7	6
1	9	8	-3	0	5	-1	-2	7
0	1	9	8	-3	0	5	-1	-2
2	0	1	9	8	-3	0	5	-1
2	2	0	1	9	8	-3	0	5
6	2	2	0	1	9	8	-3	0
0	6	2	2	0	1	9	8	-3
2	0	6	2	2	0	1	9	8
7	2	0	6	2	2	0	1	9
9	7	2	0	6	2	2	0	1
14	9	7	2	0	6	2	2	0
16	14	9	7	2	0	6	2	2
7	16	14	9	7	2	0	6	2
8	7	16	14	9	7	2	0	6
8	8	7	16	14	9	7	2	0
8	8	8	7	16	14	9	7	2
6	8	8	8	7	16	14	9	7
6	6	8	8	8	7	16	14	9
3	6	6	8	8	8	7	16	14
4	3	6	6	8	8	8	7	16
8	4	3	6	6	8	8	8	7
3	8	4	3	6	6	8	8	8
4	3	8	4	3	6	6	8	8
5	4	3	8	4	3	6	6	8
4	5	4	3	8	4	3	6	6
0	4	5	4	3	8	4	3	6
-5	0	4	5	4	3	8	4	3
4	-5	0	4	5	4	3	8	4
-2	4	-5	0	4	5	4	3	8
4	-2	4	-5	0	4	5	4	3
-1	4	-2	4	-5	0	4	5	4
5	-1	4	-2	4	-5	0	4	5
-1	5	-1	4	-2	4	-5	0	4
1	-1	5	-1	4	-2	4	-5	0
9	1	-1	5	-1	4	-2	4	-5
16	9	1	-1	5	-1	4	-2	4
11	16	9	1	-1	5	-1	4	-2
10	11	16	9	1	-1	5	-1	4
10	10	11	16	9	1	-1	5	-1
8	10	10	11	16	9	1	-1	5
5	8	10	10	11	16	9	1	-1
9	5	8	10	10	11	16	9	1
7	9	5	8	10	10	11	16	9
4	7	9	5	8	10	10	11	16
