# Supplementary material for: Distributed forecasting and ant colony optimization for the bike-sharing rebalancing problem with unserved demands
Source: PLoS One. 2019 Dec 31;14(12):e0226204. doi: 10.1371/journal.pone.0226204 (PMC6938368; doi:10.1371/journal.pone.0226204)
Supplement: S3 Appendix — (ZIP) [file pone.0226204.s003.zip › ╠ß╜╗╩2╛▌/historical_record/station_3664.csv]

x	x1	x2	x3	x4	x5	x6	x7	x8
13	8	12	23	15	25	6	8	10
24	13	8	12	23	15	25	6	8
19	24	13	8	12	23	15	25	6
16	19	24	13	8	12	23	15	25
22	16	19	24	13	8	12	23	15
7	22	16	19	24	13	8	12	23
8	7	22	16	19	24	13	8	12
4	8	7	22	16	19	24	13	8
3	4	8	7	22	16	19	24	13
16	3	4	8	7	22	16	19	24
17	16	3	4	8	7	22	16	19
20	17	16	3	4	8	7	22	16
23	20	17	16	3	4	8	7	22
6	23	20	17	16	3	4	8	7
6	6	23	20	17	16	3	4	8
19	6	6	23	20	17	16	3	4
20	19	6	6	23	20	17	16	3
17	20	19	6	6	23	20	17	16
22	17	20	19	6	6	23	20	17
14	22	17	20	19	6	6	23	20
8	14	22	17	20	19	6	6	23
6	8	14	22	17	20	19	6	6
16	6	8	14	22	17	20	19	6
20	16	6	8	14	22	17	20	19
16	20	16	6	8	14	22	17	20
20	16	20	16	6	8	14	22	17
12	20	16	20	16	6	8	14	22
21	12	20	16	20	16	6	8	14
9	21	12	20	16	20	16	6	8
18	9	21	12	20	16	20	16	6
19	18	9	21	12	20	16	20	16
10	19	18	9	21	12	20	16	20
0	10	19	18	9	21	12	20	16
6	0	10	19	18	9	21	12	20
7	6	0	10	19	18	9	21	12
13	7	6	0	10	19	18	9	21
19	13	7	6	0	10	19	18	9
16	19	13	7	6	0	10	19	18
17	16	19	13	7	6	0	10	19
19	17	16	19	13	7	6	0	10
21	19	17	16	19	13	7	6	0
13	21	19	17	16	19	13	7	6
21	13	21	19	17	16	19	13	7
21	21	13	21	19	17	16	19	13
0	21	21	13	21	19	17	16	19
2	0	21	21	13	21	19	17	16
1	2	0	21	21	13	21	19	17
-3	1	2	0	21	21	13	21	19
3	-3	1	2	0	21	21	13	21
5	3	-3	1	2	0	21	21	13
2	5	3	-3	1	2	0	21	21
6	2	5	3	-3	1	2	0	21
23	6	2	5	3	-3	1	2	0
27	23	6	2	5	3	-3	1	2
25	27	23	6	2	5	3	-3	1
23	25	27	23	6	2	5	3	-3
14	23	25	27	23	6	2	5	3
18	14	23	25	27	23	6	2	5
21	18	14	23	25	27	23	6	2
10	21	18	14	23	25	27	23	6
25	10	21	18	14	23	25	27	23
18	25	10	21	18	14	23	25	27
11	18	25	10	21	18	14	23	25
7	11	18	25	10	21	18	14	23
18	7	11	18	25	10	21	18	14
19	18	7	11	18	25	10	21	18
25	19	18	7	11	18	25	10	21
22	25	19	18	7	11	18	25	10
20	22	25	19	18	7	11	18	25
8	20	22	25	19	18	7	11	18
8	8	20	22	25	19	18	7	11
1	8	8	20	22	25	19	18	7
27	1	8	8	20	22	25	19	18
14	27	1	8	8	20	22	25	19
28	14	27	1	8	8	20	22	25
18	28	14	27	1	8	8	20	22
20	18	28	14	27	1	8	8	20
8	20	18	28	14	27	1	8	8
12	8	20	18	28	14	27	1	8
22	12	8	20	18	28	14	27	1
27	22	12	8	20	18	28	14	27
21	27	22	12	8	20	18	28	14
22	21	27	22	12	8	20	18	28
12	22	21	27	22	12	8	20	18
5	12	22	21	27	22	12	8	20
11	5	12	22	21	27	22	12	8
11	11	5	12	22	21	27	22	12
13	11	11	5	12	22	21	27	22
