# Supplementary material for: Distributed forecasting and ant colony optimization for the bike-sharing rebalancing problem with unserved demands
Source: PLoS One. 2019 Dec 31;14(12):e0226204. doi: 10.1371/journal.pone.0226204 (PMC6938368; doi:10.1371/journal.pone.0226204)
Supplement: S3 Appendix — (ZIP) [file pone.0226204.s003.zip › ╠ß╜╗╩2╛▌/historical_record/station_3666.csv]

x	x1	x2	x3	x4	x5	x6	x7	x8
-1	11	5	15	11	10	11	3	5
17	-1	11	5	15	11	10	11	3
16	17	-1	11	5	15	11	10	11
22	16	17	-1	11	5	15	11	10
22	22	16	17	-1	11	5	15	11
18	22	22	16	17	-1	11	5	15
10	18	22	22	16	17	-1	11	5
6	10	18	22	22	16	17	-1	11
9	6	10	18	22	22	16	17	-1
21	9	6	10	18	22	22	16	17
15	21	9	6	10	18	22	22	16
17	15	21	9	6	10	18	22	22
23	17	15	21	9	6	10	18	22
9	23	17	15	21	9	6	10	18
10	9	23	17	15	21	9	6	10
17	10	9	23	17	15	21	9	6
19	17	10	9	23	17	15	21	9
26	19	17	10	9	23	17	15	21
25	26	19	17	10	9	23	17	15
24	25	26	19	17	10	9	23	17
5	24	25	26	19	17	10	9	23
6	5	24	25	26	19	17	10	9
13	6	5	24	25	26	19	17	10
24	13	6	5	24	25	26	19	17
24	24	13	6	5	24	25	26	19
25	24	24	13	6	5	24	25	26
25	25	24	24	13	6	5	24	25
15	25	25	24	24	13	6	5	24
4	15	25	25	24	24	13	6	5
9	4	15	25	25	24	24	13	6
19	9	4	15	25	25	24	24	13
21	19	9	4	15	25	25	24	24
2	21	19	9	4	15	25	25	24
8	2	21	19	9	4	15	25	25
11	8	2	21	19	9	4	15	25
10	11	8	2	21	19	9	4	15
19	10	11	8	2	21	19	9	4
16	19	10	11	8	2	21	19	9
9	16	19	10	11	8	2	21	19
15	9	16	19	10	11	8	2	21
13	15	9	16	19	10	11	8	2
4	13	15	9	16	19	10	11	8
14	4	13	15	9	16	19	10	11
15	14	4	13	15	9	16	19	10
1	15	14	4	13	15	9	16	19
6	1	15	14	4	13	15	9	16
0	6	1	15	14	4	13	15	9
4	0	6	1	15	14	4	13	15
5	4	0	6	1	15	14	4	13
6	5	4	0	6	1	15	14	4
0	6	5	4	0	6	1	15	14
5	0	6	5	4	0	6	1	15
15	5	0	6	5	4	0	6	1
19	15	5	0	6	5	4	0	6
19	19	15	5	0	6	5	4	0
10	19	19	15	5	0	6	5	4
5	10	19	19	15	5	0	6	5
17	5	10	19	19	15	5	0	6
20	17	5	10	19	19	15	5	0
18	20	17	5	10	19	19	15	5
17	18	20	17	5	10	19	19	15
22	17	18	20	17	5	10	19	19
4	22	17	18	20	17	5	10	19
8	4	22	17	18	20	17	5	10
9	8	4	22	17	18	20	17	5
19	9	8	4	22	17	18	20	17
21	19	9	8	4	22	17	18	20
20	21	19	9	8	4	22	17	18
17	20	21	19	9	8	4	22	17
8	17	20	21	19	9	8	4	22
6	8	17	20	21	19	9	8	4
17	6	8	17	20	21	19	9	8
20	17	6	8	17	20	21	19	9
16	20	17	6	8	17	20	21	19
16	16	20	17	6	8	17	20	21
14	16	16	20	17	6	8	17	20
5	14	16	16	20	17	6	8	17
6	5	14	16	16	20	17	6	8
16	6	5	14	16	16	20	17	6
15	16	6	5	14	16	16	20	17
14	15	16	6	5	14	16	16	20
12	14	15	16	6	5	14	16	16
13	12	14	15	16	6	5	14	16
13	13	12	14	15	16	6	5	14
3	13	13	12	14	15	16	6	5
22	3	13	13	12	14	15	16	6
10	22	3	13	13	12	14	15	16
19	10	22	3	13	13	12	14	15
