# Supplementary material for: Distributed forecasting and ant colony optimization for the bike-sharing rebalancing problem with unserved demands
Source: PLoS One. 2019 Dec 31;14(12):e0226204. doi: 10.1371/journal.pone.0226204 (PMC6938368; doi:10.1371/journal.pone.0226204)
Supplement: S3 Appendix — (ZIP) [file pone.0226204.s003.zip › ╠ß╜╗╩2╛▌/historical_record/station_3667.csv]

x	x1	x2	x3	x4	x5	x6	x7	x8
5	8	4	3	3	5	2	2	1
8	5	8	4	3	3	5	2	2
7	8	5	8	4	3	3	5	2
2	7	8	5	8	4	3	3	5
4	2	7	8	5	8	4	3	3
0	4	2	7	8	5	8	4	3
0	0	4	2	7	8	5	8	4
6	0	0	4	2	7	8	5	8
10	6	0	0	4	2	7	8	5
4	10	6	0	0	4	2	7	8
2	4	10	6	0	0	4	2	7
13	2	4	10	6	0	0	4	2
8	13	2	4	10	6	0	0	4
1	8	13	2	4	10	6	0	0
2	1	8	13	2	4	10	6	0
12	2	1	8	13	2	4	10	6
11	12	2	1	8	13	2	4	10
15	11	12	2	1	8	13	2	4
9	15	11	12	2	1	8	13	2
11	9	15	11	12	2	1	8	13
1	11	9	15	11	12	2	1	8
2	1	11	9	15	11	12	2	1
8	2	1	11	9	15	11	12	2
7	8	2	1	11	9	15	11	12
13	7	8	2	1	11	9	15	11
9	13	7	8	2	1	11	9	15
13	9	13	7	8	2	1	11	9
10	13	9	13	7	8	2	1	11
12	10	13	9	13	7	8	2	1
25	12	10	13	9	13	7	8	2
19	25	12	10	13	9	13	7	8
23	19	25	12	10	13	9	13	7
2	23	19	25	12	10	13	9	13
4	2	23	19	25	12	10	13	9
2	4	2	23	19	25	12	10	13
18	2	4	2	23	19	25	12	10
23	18	2	4	2	23	19	25	12
16	23	18	2	4	2	23	19	25
3	16	23	18	2	4	2	23	19
25	3	16	23	18	2	4	2	23
26	25	3	16	23	18	2	4	2
11	26	25	3	16	23	18	2	4
20	11	26	25	3	16	23	18	2
17	20	11	26	25	3	16	23	18
-1	17	20	11	26	25	3	16	23
0	-1	17	20	11	26	25	3	16
5	0	-1	17	20	11	26	25	3
6	5	0	-1	17	20	11	26	25
7	6	5	0	-1	17	20	11	26
2	7	6	5	0	-1	17	20	11
0	2	7	6	5	0	-1	17	20
0	0	2	7	6	5	0	-1	17
0	0	0	2	7	6	5	0	-1
0	0	0	0	2	7	6	5	0
0	0	0	0	0	2	7	6	5
0	0	0	0	0	0	2	7	6
2	0	0	0	0	0	0	2	7
10	2	0	0	0	0	0	0	2
15	10	2	0	0	0	0	0	0
13	15	10	2	0	0	0	0	0
2	13	15	10	2	0	0	0	0
6	2	13	15	10	2	0	0	0
1	6	2	13	15	10	2	0	0
6	1	6	2	13	15	10	2	0
19	6	1	6	2	13	15	10	2
12	19	6	1	6	2	13	15	10
13	12	19	6	1	6	2	13	15
22	13	12	19	6	1	6	2	13
13	22	13	12	19	6	1	6	2
1	13	22	13	12	19	6	1	6
10	1	13	22	13	12	19	6	1
9	10	1	13	22	13	12	19	6
14	9	10	1	13	22	13	12	19
19	14	9	10	1	13	22	13	12
9	19	14	9	10	1	13	22	13
24	9	19	14	9	10	1	13	22
9	24	9	19	14	9	10	1	13
7	9	24	9	19	14	9	10	1
17	7	9	24	9	19	14	9	10
16	17	7	9	24	9	19	14	9
20	16	17	7	9	24	9	19	14
17	20	16	17	7	9	24	9	19
11	17	20	16	17	7	9	24	9
4	11	17	20	16	17	7	9	24
7	4	11	17	20	16	17	7	9
8	7	4	11	17	20	16	17	7
3	8	7	4	11	17	20	16	17
16	3	8	7	4	11	17	20	16
