# Supplementary material for: Distributed forecasting and ant colony optimization for the bike-sharing rebalancing problem with unserved demands
Source: PLoS One. 2019 Dec 31;14(12):e0226204. doi: 10.1371/journal.pone.0226204 (PMC6938368; doi:10.1371/journal.pone.0226204)
Supplement: S3 Appendix — (ZIP) [file pone.0226204.s003.zip › ╠ß╜╗╩2╛▌/historical_record/station_3668.csv]

x	x1	x2	x3	x4	x5	x6	x7	x8
3	-4	1	7	2	-3	0	-5	10
-4	3	-4	1	7	2	-3	0	-5
5	-4	3	-4	1	7	2	-3	0
4	5	-4	3	-4	1	7	2	-3
1	4	5	-4	3	-4	1	7	2
3	1	4	5	-4	3	-4	1	7
2	3	1	4	5	-4	3	-4	1
0	2	3	1	4	5	-4	3	-4
0	0	2	3	1	4	5	-4	3
4	0	0	2	3	1	4	5	-4
6	4	0	0	2	3	1	4	5
19	6	4	0	0	2	3	1	4
5	19	6	4	0	0	2	3	1
1	5	19	6	4	0	0	2	3
3	1	5	19	6	4	0	0	2
11	3	1	5	19	6	4	0	0
11	11	3	1	5	19	6	4	0
6	11	11	3	1	5	19	6	4
4	6	11	11	3	1	5	19	6
6	4	6	11	11	3	1	5	19
2	6	4	6	11	11	3	1	5
5	2	6	4	6	11	11	3	1
13	5	2	6	4	6	11	11	3
11	13	5	2	6	4	6	11	11
8	11	13	5	2	6	4	6	11
10	8	11	13	5	2	6	4	6
7	10	8	11	13	5	2	6	4
-3	7	10	8	11	13	5	2	6
4	-3	7	10	8	11	13	5	2
12	4	-3	7	10	8	11	13	5
10	12	4	-3	7	10	8	11	13
7	10	12	4	-3	7	10	8	11
7	7	10	12	4	-3	7	10	8
-2	7	7	10	12	4	-3	7	10
-2	-2	7	7	10	12	4	-3	7
9	-2	-2	7	7	10	12	4	-3
8	9	-2	-2	7	7	10	12	4
8	8	9	-2	-2	7	7	10	12
2	8	8	9	-2	-2	7	7	10
20	2	8	8	9	-2	-2	7	7
16	20	2	8	8	9	-2	-2	7
7	16	20	2	8	8	9	-2	-2
10	7	16	20	2	8	8	9	-2
14	10	7	16	20	2	8	8	9
-1	14	10	7	16	20	2	8	8
7	-1	14	10	7	16	20	2	8
8	7	-1	14	10	7	16	20	2
2	8	7	-1	14	10	7	16	20
6	2	8	7	-1	14	10	7	16
0	6	2	8	7	-1	14	10	7
0	0	6	2	8	7	-1	14	10
3	0	0	6	2	8	7	-1	14
14	3	0	0	6	2	8	7	-1
15	14	3	0	0	6	2	8	7
7	15	14	3	0	0	6	2	8
8	7	15	14	3	0	0	6	2
-1	8	7	15	14	3	0	0	6
12	-1	8	7	15	14	3	0	0
11	12	-1	8	7	15	14	3	0
11	11	12	-1	8	7	15	14	3
9	11	11	12	-1	8	7	15	14
14	9	11	11	12	-1	8	7	15
7	14	9	11	11	12	-1	8	7
5	7	14	9	11	11	12	-1	8
13	5	7	14	9	11	11	12	-1
6	13	5	7	14	9	11	11	12
15	6	13	5	7	14	9	11	11
8	15	6	13	5	7	14	9	11
13	8	15	6	13	5	7	14	9
4	13	8	15	6	13	5	7	14
4	4	13	8	15	6	13	5	7
8	4	4	13	8	15	6	13	5
9	8	4	4	13	8	15	6	13
16	9	8	4	4	13	8	15	6
13	16	9	8	4	4	13	8	15
19	13	16	9	8	4	4	13	8
0	19	13	16	9	8	4	4	13
3	0	19	13	16	9	8	4	4
1	3	0	19	13	16	9	8	4
7	1	3	0	19	13	16	9	8
14	7	1	3	0	19	13	16	9
13	14	7	1	3	0	19	13	16
16	13	14	7	1	3	0	19	13
9	16	13	14	7	1	3	0	19
4	9	16	13	14	7	1	3	0
12	4	9	16	13	14	7	1	3
3	12	4	9	16	13	14	7	1
2	3	12	4	9	16	13	14	7
