# Supplementary material for: Distributed forecasting and ant colony optimization for the bike-sharing rebalancing problem with unserved demands
Source: PLoS One. 2019 Dec 31;14(12):e0226204. doi: 10.1371/journal.pone.0226204 (PMC6938368; doi:10.1371/journal.pone.0226204)
Supplement: S3 Appendix — (ZIP) [file pone.0226204.s003.zip › ╠ß╜╗╩2╛▌/historical_record/station_3669.csv]

x	x1	x2	x3	x4	x5	x6	x7	x8
3	3	2	7	3	-1	-1	2	8
6	3	3	2	7	3	-1	-1	2
1	6	3	3	2	7	3	-1	-1
5	1	6	3	3	2	7	3	-1
2	5	1	6	3	3	2	7	3
0	2	5	1	6	3	3	2	7
4	0	2	5	1	6	3	3	2
-5	4	0	2	5	1	6	3	3
-1	-5	4	0	2	5	1	6	3
7	-1	-5	4	0	2	5	1	6
-2	7	-1	-5	4	0	2	5	1
-1	-2	7	-1	-5	4	0	2	5
6	-1	-2	7	-1	-5	4	0	2
8	6	-1	-2	7	-1	-5	4	0
11	8	6	-1	-2	7	-1	-5	4
-3	11	8	6	-1	-2	7	-1	-5
1	-3	11	8	6	-1	-2	7	-1
5	1	-3	11	8	6	-1	-2	7
0	5	1	-3	11	8	6	-1	-2
7	0	5	1	-3	11	8	6	-1
8	7	0	5	1	-3	11	8	6
4	8	7	0	5	1	-3	11	8
2	4	8	7	0	5	1	-3	11
-1	2	4	8	7	0	5	1	-3
0	-1	2	4	8	7	0	5	1
1	0	-1	2	4	8	7	0	5
1	1	0	-1	2	4	8	7	0
3	1	1	0	-1	2	4	8	7
8	3	1	1	0	-1	2	4	8
1	8	3	1	1	0	-1	2	4
1	1	8	3	1	1	0	-1	2
4	1	1	8	3	1	1	0	-1
3	4	1	1	8	3	1	1	0
3	3	4	1	1	8	3	1	1
10	3	3	4	1	1	8	3	1
1	10	3	3	4	1	1	8	3
1	1	10	3	3	4	1	1	8
1	1	1	10	3	3	4	1	1
6	1	1	1	10	3	3	4	1
0	6	1	1	1	10	3	3	4
0	0	6	1	1	1	10	3	3
1	0	0	6	1	1	1	10	3
-3	1	0	0	6	1	1	1	10
1	-3	1	0	0	6	1	1	1
2	1	-3	1	0	0	6	1	1
7	2	1	-3	1	0	0	6	1
6	7	2	1	-3	1	0	0	6
16	6	7	2	1	-3	1	0	0
0	16	6	7	2	1	-3	1	0
-2	0	16	6	7	2	1	-3	1
2	-2	0	16	6	7	2	1	-3
2	2	-2	0	16	6	7	2	1
2	2	2	-2	0	16	6	7	2
0	2	2	2	-2	0	16	6	7
-1	0	2	2	2	-2	0	16	6
0	-1	0	2	2	2	-2	0	16
6	0	-1	0	2	2	2	-2	0
-1	6	0	-1	0	2	2	2	-2
0	-1	6	0	-1	0	2	2	2
1	0	-1	6	0	-1	0	2	2
-1	1	0	-1	6	0	-1	0	2
0	-1	1	0	-1	6	0	-1	0
2	0	-1	1	0	-1	6	0	-1
12	2	0	-1	1	0	-1	6	0
-1	12	2	0	-1	1	0	-1	6
0	-1	12	2	0	-1	1	0	-1
0	0	-1	12	2	0	-1	1	0
0	0	0	-1	12	2	0	-1	1
1	0	0	0	-1	12	2	0	-1
6	1	0	0	0	-1	12	2	0
2	6	1	0	0	0	-1	12	2
0	2	6	1	0	0	0	-1	12
2	0	2	6	1	0	0	0	-1
0	2	0	2	6	1	0	0	0
1	0	2	0	2	6	1	0	0
0	1	0	2	0	2	6	1	0
10	0	1	0	2	0	2	6	1
7	10	0	1	0	2	0	2	6
0	7	10	0	1	0	2	0	2
0	0	7	10	0	1	0	2	0
1	0	0	7	10	0	1	0	2
0	1	0	0	7	10	0	1	0
0	0	1	0	0	7	10	0	1
5	0	0	1	0	0	7	10	0
10	5	0	0	1	0	0	7	10
0	10	5	0	0	1	0	0	7
9	0	10	5	0	0	1	0	0
2	9	0	10	5	0	0	1	0
