# Supplementary material for: Distributed forecasting and ant colony optimization for the bike-sharing rebalancing problem with unserved demands
Source: PLoS One. 2019 Dec 31;14(12):e0226204. doi: 10.1371/journal.pone.0226204 (PMC6938368; doi:10.1371/journal.pone.0226204)
Supplement: S3 Appendix — (ZIP) [file pone.0226204.s003.zip › ╠ß╜╗╩2╛▌/historical_record/station_3670.csv]

x	x1	x2	x3	x4	x5	x6	x7	x8
7	2	16	10	-3	3	-1	8	-4
9	7	2	16	10	-3	3	-1	8
8	9	7	2	16	10	-3	3	-1
8	8	9	7	2	16	10	-3	3
8	8	8	9	7	2	16	10	-3
6	8	8	8	9	7	2	16	10
6	6	8	8	8	9	7	2	16
-8	6	6	8	8	8	9	7	2
9	-8	6	6	8	8	8	9	7
1	9	-8	6	6	8	8	8	9
14	1	9	-8	6	6	8	8	8
9	14	1	9	-8	6	6	8	8
9	9	14	1	9	-8	6	6	8
11	9	9	14	1	9	-8	6	6
10	11	9	9	14	1	9	-8	6
10	10	11	9	9	14	1	9	-8
5	10	10	11	9	9	14	1	9
17	5	10	10	11	9	9	14	1
14	17	5	10	10	11	9	9	14
9	14	17	5	10	10	11	9	9
5	9	14	17	5	10	10	11	9
5	5	9	14	17	5	10	10	11
19	5	5	9	14	17	5	10	10
1	19	5	5	9	14	17	5	10
10	1	19	5	5	9	14	17	5
20	10	1	19	5	5	9	14	17
10	20	10	1	19	5	5	9	14
2	10	20	10	1	19	5	5	9
5	2	10	20	10	1	19	5	5
14	5	2	10	20	10	1	19	5
4	14	5	2	10	20	10	1	19
6	4	14	5	2	10	20	10	1
10	6	4	14	5	2	10	20	10
11	10	6	4	14	5	2	10	20
6	11	10	6	4	14	5	2	10
7	6	11	10	6	4	14	5	2
14	7	6	11	10	6	4	14	5
22	14	7	6	11	10	6	4	14
-1	22	14	7	6	11	10	6	4
24	-1	22	14	7	6	11	10	6
18	24	-1	22	14	7	6	11	10
6	18	24	-1	22	14	7	6	11
20	6	18	24	-1	22	14	7	6
11	20	6	18	24	-1	22	14	7
9	11	20	6	18	24	-1	22	14
7	9	11	20	6	18	24	-1	22
7	7	9	11	20	6	18	24	-1
0	7	7	9	11	20	6	18	24
12	0	7	7	9	11	20	6	18
3	12	0	7	7	9	11	20	6
1	3	12	0	7	7	9	11	20
1	1	3	12	0	7	7	9	11
15	1	1	3	12	0	7	7	9
21	15	1	1	3	12	0	7	7
7	21	15	1	1	3	12	0	7
14	7	21	15	1	1	3	12	0
15	14	7	21	15	1	1	3	12
16	15	14	7	21	15	1	1	3
13	16	15	14	7	21	15	1	1
6	13	16	15	14	7	21	15	1
4	6	13	16	15	14	7	21	15
15	4	6	13	16	15	14	7	21
8	15	4	6	13	16	15	14	7
4	8	15	4	6	13	16	15	14
6	4	8	15	4	6	13	16	15
11	6	4	8	15	4	6	13	16
15	11	6	4	8	15	4	6	13
9	15	11	6	4	8	15	4	6
9	9	15	11	6	4	8	15	4
10	9	9	15	11	6	4	8	15
7	10	9	9	15	11	6	4	8
17	7	10	9	9	15	11	6	4
12	17	7	10	9	9	15	11	6
6	12	17	7	10	9	9	15	11
4	6	12	17	7	10	9	9	15
13	4	6	12	17	7	10	9	9
11	13	4	6	12	17	7	10	9
10	11	13	4	6	12	17	7	10
11	10	11	13	4	6	12	17	7
17	11	10	11	13	4	6	12	17
22	17	11	10	11	13	4	6	12
22	22	17	11	10	11	13	4	6
19	22	22	17	11	10	11	13	4
12	19	22	22	17	11	10	11	13
5	12	19	22	22	17	11	10	11
1	5	12	19	22	22	17	11	10
5	1	5	12	19	22	22	17	11
21	5	1	5	12	19	22	22	17
