# Supplementary material for: Distributed forecasting and ant colony optimization for the bike-sharing rebalancing problem with unserved demands
Source: PLoS One. 2019 Dec 31;14(12):e0226204. doi: 10.1371/journal.pone.0226204 (PMC6938368; doi:10.1371/journal.pone.0226204)
Supplement: S3 Appendix — (ZIP) [file pone.0226204.s003.zip › ╠ß╜╗╩2╛▌/historical_record/station_3671.csv]

x	x1	x2	x3	x4	x5	x6	x7	x8
-1	0	10	11	7	8	2	1	-1
-2	-1	0	10	11	7	8	2	1
2	-2	-1	0	10	11	7	8	2
5	2	-2	-1	0	10	11	7	8
11	5	2	-2	-1	0	10	11	7
16	11	5	2	-2	-1	0	10	11
-1	16	11	5	2	-2	-1	0	10
5	-1	16	11	5	2	-2	-1	0
0	5	-1	16	11	5	2	-2	-1
0	0	5	-1	16	11	5	2	-2
0	0	0	5	-1	16	11	5	2
8	0	0	0	5	-1	16	11	5
9	8	0	0	0	5	-1	16	11
5	9	8	0	0	0	5	-1	16
-2	5	9	8	0	0	0	5	-1
-1	-2	5	9	8	0	0	0	5
12	-1	-2	5	9	8	0	0	0
-1	12	-1	-2	5	9	8	0	0
12	-1	12	-1	-2	5	9	8	0
11	12	-1	12	-1	-2	5	9	8
-2	11	12	-1	12	-1	-2	5	9
0	-2	11	12	-1	12	-1	-2	5
-2	0	-2	11	12	-1	12	-1	-2
-2	-2	0	-2	11	12	-1	12	-1
12	-2	-2	0	-2	11	12	-1	12
0	12	-2	-2	0	-2	11	12	-1
8	0	12	-2	-2	0	-2	11	12
-1	8	0	12	-2	-2	0	-2	11
0	-1	8	0	12	-2	-2	0	-2
0	0	-1	8	0	12	-2	-2	0
8	0	0	-1	8	0	12	-2	-2
4	8	0	0	-1	8	0	12	-2
9	4	8	0	0	-1	8	0	12
-4	9	4	8	0	0	-1	8	0
-1	-4	9	4	8	0	0	-1	8
1	-1	-4	9	4	8	0	0	-1
0	1	-1	-4	9	4	8	0	0
20	0	1	-1	-4	9	4	8	0
4	20	0	1	-1	-4	9	4	8
16	4	20	0	1	-1	-4	9	4
3	16	4	20	0	1	-1	-4	9
5	3	16	4	20	0	1	-1	-4
7	5	3	16	4	20	0	1	-1
3	7	5	3	16	4	20	0	1
0	3	7	5	3	16	4	20	0
0	0	3	7	5	3	16	4	20
5	0	0	3	7	5	3	16	4
0	5	0	0	3	7	5	3	16
-2	0	5	0	0	3	7	5	3
2	-2	0	5	0	0	3	7	5
-1	2	-2	0	5	0	0	3	7
4	-1	2	-2	0	5	0	0	3
1	4	-1	2	-2	0	5	0	0
2	1	4	-1	2	-2	0	5	0
-5	2	1	4	-1	2	-2	0	5
4	-5	2	1	4	-1	2	-2	0
9	4	-5	2	1	4	-1	2	-2
-9	9	4	-5	2	1	4	-1	2
-1	-9	9	4	-5	2	1	4	-1
9	-1	-9	9	4	-5	2	1	4
11	9	-1	-9	9	4	-5	2	1
8	11	9	-1	-9	9	4	-5	2
4	8	11	9	-1	-9	9	4	-5
5	4	8	11	9	-1	-9	9	4
-2	5	4	8	11	9	-1	-9	9
1	-2	5	4	8	11	9	-1	-9
3	1	-2	5	4	8	11	9	-1
10	3	1	-2	5	4	8	11	9
13	10	3	1	-2	5	4	8	11
4	13	10	3	1	-2	5	4	8
4	4	13	10	3	1	-2	5	4
8	4	4	13	10	3	1	-2	5
9	8	4	4	13	10	3	1	-2
12	9	8	4	4	13	10	3	1
10	12	9	8	4	4	13	10	3
10	10	12	9	8	4	4	13	10
1	10	10	12	9	8	4	4	13
3	1	10	10	12	9	8	4	4
0	3	1	10	10	12	9	8	4
8	0	3	1	10	10	12	9	8
4	8	0	3	1	10	10	12	9
6	4	8	0	3	1	10	10	12
15	6	4	8	0	3	1	10	10
13	15	6	4	8	0	3	1	10
2	13	15	6	4	8	0	3	1
13	2	13	15	6	4	8	0	3
2	13	2	13	15	6	4	8	0
15	2	13	2	13	15	6	4	8
