# Supplementary material for: Distributed forecasting and ant colony optimization for the bike-sharing rebalancing problem with unserved demands
Source: PLoS One. 2019 Dec 31;14(12):e0226204. doi: 10.1371/journal.pone.0226204 (PMC6938368; doi:10.1371/journal.pone.0226204)
Supplement: S3 Appendix — (ZIP) [file pone.0226204.s003.zip › ╠ß╜╗╩2╛▌/historical_record/station_3672.csv]

x	x1	x2	x3	x4	x5	x6	x7	x8
4	7	4	4	2	7	4	4	4
8	4	7	4	4	2	7	4	4
10	8	4	7	4	4	2	7	4
9	10	8	4	7	4	4	2	7
13	9	10	8	4	7	4	4	2
5	13	9	10	8	4	7	4	4
7	5	13	9	10	8	4	7	4
1	7	5	13	9	10	8	4	7
4	1	7	5	13	9	10	8	4
12	4	1	7	5	13	9	10	8
8	12	4	1	7	5	13	9	10
6	8	12	4	1	7	5	13	9
6	6	8	12	4	1	7	5	13
5	6	6	8	12	4	1	7	5
2	5	6	6	8	12	4	1	7
5	2	5	6	6	8	12	4	1
4	5	2	5	6	6	8	12	4
4	4	5	2	5	6	6	8	12
10	4	4	5	2	5	6	6	8
5	10	4	4	5	2	5	6	6
2	5	10	4	4	5	2	5	6
4	2	5	10	4	4	5	2	5
2	4	2	5	10	4	4	5	2
7	2	4	2	5	10	4	4	5
6	7	2	4	2	5	10	4	4
10	6	7	2	4	2	5	10	4
8	10	6	7	2	4	2	5	10
11	8	10	6	7	2	4	2	5
4	11	8	10	6	7	2	4	2
-1	4	11	8	10	6	7	2	4
7	-1	4	11	8	10	6	7	2
9	7	-1	4	11	8	10	6	7
6	9	7	-1	4	11	8	10	6
0	6	9	7	-1	4	11	8	10
3	0	6	9	7	-1	4	11	8
10	3	0	6	9	7	-1	4	11
15	10	3	0	6	9	7	-1	4
12	15	10	3	0	6	9	7	-1
8	12	15	10	3	0	6	9	7
6	8	12	15	10	3	0	6	9
7	6	8	12	15	10	3	0	6
9	7	6	8	12	15	10	3	0
8	9	7	6	8	12	15	10	3
13	8	9	7	6	8	12	15	10
6	13	8	9	7	6	8	12	15
1	6	13	8	9	7	6	8	12
4	1	6	13	8	9	7	6	8
4	4	1	6	13	8	9	7	6
5	4	4	1	6	13	8	9	7
3	5	4	4	1	6	13	8	9
3	3	5	4	4	1	6	13	8
9	3	3	5	4	4	1	6	13
12	9	3	3	5	4	4	1	6
6	12	9	3	3	5	4	4	1
8	6	12	9	3	3	5	4	4
11	8	6	12	9	3	3	5	4
5	11	8	6	12	9	3	3	5
12	5	11	8	6	12	9	3	3
10	12	5	11	8	6	12	9	3
10	10	12	5	11	8	6	12	9
9	10	10	12	5	11	8	6	12
11	9	10	10	12	5	11	8	6
5	11	9	10	10	12	5	11	8
4	5	11	9	10	10	12	5	11
5	4	5	11	9	10	10	12	5
10	5	4	5	11	9	10	10	12
11	10	5	4	5	11	9	10	10
10	11	10	5	4	5	11	9	10
18	10	11	10	5	4	5	11	9
9	18	10	11	10	5	4	5	11
8	9	18	10	11	10	5	4	5
11	8	9	18	10	11	10	5	4
14	11	8	9	18	10	11	10	5
10	14	11	8	9	18	10	11	10
10	10	14	11	8	9	18	10	11
14	10	10	14	11	8	9	18	10
6	14	10	10	14	11	8	9	18
3	6	14	10	10	14	11	8	9
13	3	6	14	10	10	14	11	8
12	13	3	6	14	10	10	14	11
10	12	13	3	6	14	10	10	14
16	10	12	13	3	6	14	10	10
14	16	10	12	13	3	6	14	10
10	14	16	10	12	13	3	6	14
2	10	14	16	10	12	13	3	6
7	2	10	14	16	10	12	13	3
9	7	2	10	14	16	10	12	13
7	9	7	2	10	14	16	10	12
