# Supplementary material for: Distributed forecasting and ant colony optimization for the bike-sharing rebalancing problem with unserved demands
Source: PLoS One. 2019 Dec 31;14(12):e0226204. doi: 10.1371/journal.pone.0226204 (PMC6938368; doi:10.1371/journal.pone.0226204)
Supplement: S3 Appendix — (ZIP) [file pone.0226204.s003.zip › ╠ß╜╗╩2╛▌/historical_record/station_3673.csv]

x	x1	x2	x3	x4	x5	x6	x7	x8
2	-2	-10	-12	-12	-13	-12	-3	-5
-4	2	-2	-10	-12	-12	-13	-12	-3
-9	-4	2	-2	-10	-12	-12	-13	-12
-13	-9	-4	2	-2	-10	-12	-12	-13
-14	-13	-9	-4	2	-2	-10	-12	-12
-14	-14	-13	-9	-4	2	-2	-10	-12
-1	-14	-14	-13	-9	-4	2	-2	-10
-2	-1	-14	-14	-13	-9	-4	2	-2
-13	-2	-1	-14	-14	-13	-9	-4	2
-9	-13	-2	-1	-14	-14	-13	-9	-4
-20	-9	-13	-2	-1	-14	-14	-13	-9
-21	-20	-9	-13	-2	-1	-14	-14	-13
-15	-21	-20	-9	-13	-2	-1	-14	-14
-3	-15	-21	-20	-9	-13	-2	-1	-14
2	-3	-15	-21	-20	-9	-13	-2	-1
-14	2	-3	-15	-21	-20	-9	-13	-2
-11	-14	2	-3	-15	-21	-20	-9	-13
-11	-11	-14	2	-3	-15	-21	-20	-9
-18	-11	-11	-14	2	-3	-15	-21	-20
-16	-18	-11	-11	-14	2	-3	-15	-21
-2	-16	-18	-11	-11	-14	2	-3	-15
3	-2	-16	-18	-11	-11	-14	2	-3
-16	3	-2	-16	-18	-11	-11	-14	2
-13	-16	3	-2	-16	-18	-11	-11	-14
-18	-13	-16	3	-2	-16	-18	-11	-11
-18	-18	-13	-16	3	-2	-16	-18	-11
-15	-18	-18	-13	-16	3	-2	-16	-18
-4	-15	-18	-18	-13	-16	3	-2	-16
-1	-4	-15	-18	-18	-13	-16	3	-2
-10	-1	-4	-15	-18	-18	-13	-16	3
-8	-10	-1	-4	-15	-18	-18	-13	-16
-10	-8	-10	-1	-4	-15	-18	-18	-13
2	-10	-8	-10	-1	-4	-15	-18	-18
0	2	-10	-8	-10	-1	-4	-15	-18
-4	0	2	-10	-8	-10	-1	-4	-15
-8	-4	0	2	-10	-8	-10	-1	-4
-11	-8	-4	0	2	-10	-8	-10	-1
-13	-11	-8	-4	0	2	-10	-8	-10
-5	-13	-11	-8	-4	0	2	-10	-8
-10	-5	-13	-11	-8	-4	0	2	-10
-13	-10	-5	-13	-11	-8	-4	0	2
-7	-13	-10	-5	-13	-11	-8	-4	0
-12	-7	-13	-10	-5	-13	-11	-8	-4
-11	-12	-7	-13	-10	-5	-13	-11	-8
5	-11	-12	-7	-13	-10	-5	-13	-11
1	5	-11	-12	-7	-13	-10	-5	-13
0	1	5	-11	-12	-7	-13	-10	-5
-2	0	1	5	-11	-12	-7	-13	-10
-2	-2	0	1	5	-11	-12	-7	-13
-3	-2	-2	0	1	5	-11	-12	-7
-2	-3	-2	-2	0	1	5	-11	-12
-6	-2	-3	-2	-2	0	1	5	-11
-17	-6	-2	-3	-2	-2	0	1	5
-13	-17	-6	-2	-3	-2	-2	0	1
-18	-13	-17	-6	-2	-3	-2	-2	0
-7	-18	-13	-17	-6	-2	-3	-2	-2
-3	-7	-18	-13	-17	-6	-2	-3	-2
-13	-3	-7	-18	-13	-17	-6	-2	-3
-12	-13	-3	-7	-18	-13	-17	-6	-2
-14	-12	-13	-3	-7	-18	-13	-17	-6
-9	-14	-12	-13	-3	-7	-18	-13	-17
-16	-9	-14	-12	-13	-3	-7	-18	-13
-1	-16	-9	-14	-12	-13	-3	-7	-18
1	-1	-16	-9	-14	-12	-13	-3	-7
-8	1	-1	-16	-9	-14	-12	-13	-3
-20	-8	1	-1	-16	-9	-14	-12	-13
-18	-20	-8	1	-1	-16	-9	-14	-12
-23	-18	-20	-8	1	-1	-16	-9	-14
-18	-23	-18	-20	-8	1	-1	-16	-9
-7	-18	-23	-18	-20	-8	1	-1	-16
-2	-7	-18	-23	-18	-20	-8	1	-1
-19	-2	-7	-18	-23	-18	-20	-8	1
-13	-19	-2	-7	-18	-23	-18	-20	-8
-17	-13	-19	-2	-7	-18	-23	-18	-20
-17	-17	-13	-19	-2	-7	-18	-23	-18
-14	-17	-17	-13	-19	-2	-7	-18	-23
-2	-14	-17	-17	-13	-19	-2	-7	-18
1	-2	-14	-17	-17	-13	-19	-2	-7
-20	1	-2	-14	-17	-17	-13	-19	-2
-11	-20	1	-2	-14	-17	-17	-13	-19
-19	-11	-20	1	-2	-14	-17	-17	-13
-20	-19	-11	-20	1	-2	-14	-17	-17
-18	-20	-19	-11	-20	1	-2	-14	-17
-4	-18	-20	-19	-11	-20	1	-2	-14
-2	-4	-18	-20	-19	-11	-20	1	-2
-9	-2	-4	-18	-20	-19	-11	-20	1
-3	-9	-2	-4	-18	-20	-19	-11	-20
-10	-3	-9	-2	-4	-18	-20	-19	-11
