# Supplementary material for: Distributed forecasting and ant colony optimization for the bike-sharing rebalancing problem with unserved demands
Source: PLoS One. 2019 Dec 31;14(12):e0226204. doi: 10.1371/journal.pone.0226204 (PMC6938368; doi:10.1371/journal.pone.0226204)
Supplement: S3 Appendix — (ZIP) [file pone.0226204.s003.zip › ╠ß╜╗╩2╛▌/historical_record/station_3674.csv]

x	x1	x2	x3	x4	x5	x6	x7	x8
-6	-8	-6	-12	-6	-8	-9	-9	-8
-7	-6	-8	-6	-12	-6	-8	-9	-9
-15	-7	-6	-8	-6	-12	-6	-8	-9
-21	-15	-7	-6	-8	-6	-12	-6	-8
-19	-21	-15	-7	-6	-8	-6	-12	-6
-21	-19	-21	-15	-7	-6	-8	-6	-12
-10	-21	-19	-21	-15	-7	-6	-8	-6
-11	-10	-21	-19	-21	-15	-7	-6	-8
-11	-11	-10	-21	-19	-21	-15	-7	-6
-15	-11	-11	-10	-21	-19	-21	-15	-7
-22	-15	-11	-11	-10	-21	-19	-21	-15
-10	-22	-15	-11	-11	-10	-21	-19	-21
-16	-10	-22	-15	-11	-11	-10	-21	-19
-13	-16	-10	-22	-15	-11	-11	-10	-21
-7	-13	-16	-10	-22	-15	-11	-11	-10
-11	-7	-13	-16	-10	-22	-15	-11	-11
-18	-11	-7	-13	-16	-10	-22	-15	-11
-22	-18	-11	-7	-13	-16	-10	-22	-15
-28	-22	-18	-11	-7	-13	-16	-10	-22
-18	-28	-22	-18	-11	-7	-13	-16	-10
-4	-18	-28	-22	-18	-11	-7	-13	-16
-4	-4	-18	-28	-22	-18	-11	-7	-13
-16	-4	-4	-18	-28	-22	-18	-11	-7
-23	-16	-4	-4	-18	-28	-22	-18	-11
-22	-23	-16	-4	-4	-18	-28	-22	-18
-22	-22	-23	-16	-4	-4	-18	-28	-22
-26	-22	-22	-23	-16	-4	-4	-18	-28
-14	-26	-22	-22	-23	-16	-4	-4	-18
-8	-14	-26	-22	-22	-23	-16	-4	-4
-13	-8	-14	-26	-22	-22	-23	-16	-4
-23	-13	-8	-14	-26	-22	-22	-23	-16
-22	-23	-13	-8	-14	-26	-22	-22	-23
-2	-22	-23	-13	-8	-14	-26	-22	-22
-9	-2	-22	-23	-13	-8	-14	-26	-22
-11	-9	-2	-22	-23	-13	-8	-14	-26
-15	-11	-9	-2	-22	-23	-13	-8	-14
-14	-15	-11	-9	-2	-22	-23	-13	-8
-15	-14	-15	-11	-9	-2	-22	-23	-13
-3	-15	-14	-15	-11	-9	-2	-22	-23
-23	-3	-15	-14	-15	-11	-9	-2	-22
-17	-23	-3	-15	-14	-15	-11	-9	-2
-10	-17	-23	-3	-15	-14	-15	-11	-9
-16	-10	-17	-23	-3	-15	-14	-15	-11
-9	-16	-10	-17	-23	-3	-15	-14	-15
0	-9	-16	-10	-17	-23	-3	-15	-14
4	0	-9	-16	-10	-17	-23	-3	-15
4	4	0	-9	-16	-10	-17	-23	-3
0	4	4	0	-9	-16	-10	-17	-23
-11	0	4	4	0	-9	-16	-10	-17
-8	-11	0	4	4	0	-9	-16	-10
-3	-8	-11	0	4	4	0	-9	-16
-8	-3	-8	-11	0	4	4	0	-9
-18	-8	-3	-8	-11	0	4	4	0
-27	-18	-8	-3	-8	-11	0	4	4
-26	-27	-18	-8	-3	-8	-11	0	4
-24	-26	-27	-18	-8	-3	-8	-11	0
-1	-24	-26	-27	-18	-8	-3	-8	-11
-19	-1	-24	-26	-27	-18	-8	-3	-8
-19	-19	-1	-24	-26	-27	-18	-8	-3
-20	-19	-19	-1	-24	-26	-27	-18	-8
-24	-20	-19	-19	-1	-24	-26	-27	-18
-25	-24	-20	-19	-19	-1	-24	-26	-27
-14	-25	-24	-20	-19	-19	-1	-24	-26
-3	-14	-25	-24	-20	-19	-19	-1	-24
-22	-3	-14	-25	-24	-20	-19	-19	-1
-27	-22	-3	-14	-25	-24	-20	-19	-19
-24	-27	-22	-3	-14	-25	-24	-20	-19
-27	-24	-27	-22	-3	-14	-25	-24	-20
-21	-27	-24	-27	-22	-3	-14	-25	-24
-15	-21	-27	-24	-27	-22	-3	-14	-25
-3	-15	-21	-27	-24	-27	-22	-3	-14
-17	-3	-15	-21	-27	-24	-27	-22	-3
-22	-17	-3	-15	-21	-27	-24	-27	-22
-19	-22	-17	-3	-15	-21	-27	-24	-27
-22	-19	-22	-17	-3	-15	-21	-27	-24
-23	-22	-19	-22	-17	-3	-15	-21	-27
-20	-23	-22	-19	-22	-17	-3	-15	-21
-7	-20	-23	-22	-19	-22	-17	-3	-15
-12	-7	-20	-23	-22	-19	-22	-17	-3
-19	-12	-7	-20	-23	-22	-19	-22	-17
-24	-19	-12	-7	-20	-23	-22	-19	-22
-27	-24	-19	-12	-7	-20	-23	-22	-19
-22	-27	-24	-19	-12	-7	-20	-23	-22
-14	-22	-27	-24	-19	-12	-7	-20	-23
1	-14	-22	-27	-24	-19	-12	-7	-20
-19	1	-14	-22	-27	-24	-19	-12	-7
-13	-19	1	-14	-22	-27	-24	-19	-12
-19	-13	-19	1	-14	-22	-27	-24	-19
