# Supplementary material for: Distributed forecasting and ant colony optimization for the bike-sharing rebalancing problem with unserved demands
Source: PLoS One. 2019 Dec 31;14(12):e0226204. doi: 10.1371/journal.pone.0226204 (PMC6938368; doi:10.1371/journal.pone.0226204)
Supplement: S3 Appendix — (ZIP) [file pone.0226204.s003.zip › ╠ß╜╗╩2╛▌/historical_record/station_3675.csv]

x	x1	x2	x3	x4	x5	x6	x7	x8
-1	-4	-8	-6	-15	-11	-7	-4	-9
-19	-1	-4	-8	-6	-15	-11	-7	-4
-15	-19	-1	-4	-8	-6	-15	-11	-7
-15	-15	-19	-1	-4	-8	-6	-15	-11
-15	-15	-15	-19	-1	-4	-8	-6	-15
-15	-15	-15	-15	-19	-1	-4	-8	-6
-8	-15	-15	-15	-15	-19	-1	-4	-8
-3	-8	-15	-15	-15	-15	-19	-1	-4
-11	-3	-8	-15	-15	-15	-15	-19	-1
-13	-11	-3	-8	-15	-15	-15	-15	-19
-12	-13	-11	-3	-8	-15	-15	-15	-15
-14	-12	-13	-11	-3	-8	-15	-15	-15
-13	-14	-12	-13	-11	-3	-8	-15	-15
-7	-13	-14	-12	-13	-11	-3	-8	-15
-2	-7	-13	-14	-12	-13	-11	-3	-8
-15	-2	-7	-13	-14	-12	-13	-11	-3
-13	-15	-2	-7	-13	-14	-12	-13	-11
-12	-13	-15	-2	-7	-13	-14	-12	-13
-17	-12	-13	-15	-2	-7	-13	-14	-12
-12	-17	-12	-13	-15	-2	-7	-13	-14
-4	-12	-17	-12	-13	-15	-2	-7	-13
-2	-4	-12	-17	-12	-13	-15	-2	-7
-16	-2	-4	-12	-17	-12	-13	-15	-2
-13	-16	-2	-4	-12	-17	-12	-13	-15
-12	-13	-16	-2	-4	-12	-17	-12	-13
-14	-12	-13	-16	-2	-4	-12	-17	-12
-14	-14	-12	-13	-16	-2	-4	-12	-17
-5	-14	-14	-12	-13	-16	-2	-4	-12
-3	-5	-14	-14	-12	-13	-16	-2	-4
-7	-3	-5	-14	-14	-12	-13	-16	-2
-11	-7	-3	-5	-14	-14	-12	-13	-16
-9	-11	-7	-3	-5	-14	-14	-12	-13
-1	-9	-11	-7	-3	-5	-14	-14	-12
2	-1	-9	-11	-7	-3	-5	-14	-14
-8	2	-1	-9	-11	-7	-3	-5	-14
-13	-8	2	-1	-9	-11	-7	-3	-5
-14	-13	-8	2	-1	-9	-11	-7	-3
-18	-14	-13	-8	2	-1	-9	-11	-7
-13	-18	-14	-13	-8	2	-1	-9	-11
-16	-13	-18	-14	-13	-8	2	-1	-9
-12	-16	-13	-18	-14	-13	-8	2	-1
-12	-12	-16	-13	-18	-14	-13	-8	2
-13	-12	-12	-16	-13	-18	-14	-13	-8
-14	-13	-12	-12	-16	-13	-18	-14	-13
0	-14	-13	-12	-12	-16	-13	-18	-14
0	0	-14	-13	-12	-12	-16	-13	-18
-1	0	0	-14	-13	-12	-12	-16	-13
-2	-1	0	0	-14	-13	-12	-12	-16
-2	-2	-1	0	0	-14	-13	-12	-12
-5	-2	-2	-1	0	0	-14	-13	-12
-1	-5	-2	-2	-1	0	0	-14	-13
-6	-1	-5	-2	-2	-1	0	0	-14
-16	-6	-1	-5	-2	-2	-1	0	0
-14	-16	-6	-1	-5	-2	-2	-1	0
-13	-14	-16	-6	-1	-5	-2	-2	-1
-11	-13	-14	-16	-6	-1	-5	-2	-2
-1	-11	-13	-14	-16	-6	-1	-5	-2
-11	-1	-11	-13	-14	-16	-6	-1	-5
-12	-11	-1	-11	-13	-14	-16	-6	-1
-12	-12	-11	-1	-11	-13	-14	-16	-6
-11	-12	-12	-11	-1	-11	-13	-14	-16
-14	-11	-12	-12	-11	-1	-11	-13	-14
-8	-14	-11	-12	-12	-11	-1	-11	-13
0	-8	-14	-11	-12	-12	-11	-1	-11
-10	0	-8	-14	-11	-12	-12	-11	-1
-11	-10	0	-8	-14	-11	-12	-12	-11
-13	-11	-10	0	-8	-14	-11	-12	-12
-12	-13	-11	-10	0	-8	-14	-11	-12
-13	-12	-13	-11	-10	0	-8	-14	-11
-8	-13	-12	-13	-11	-10	0	-8	-14
-1	-8	-13	-12	-13	-11	-10	0	-8
-13	-1	-8	-13	-12	-13	-11	-10	0
-10	-13	-1	-8	-13	-12	-13	-11	-10
-12	-10	-13	-1	-8	-13	-12	-13	-11
-8	-12	-10	-13	-1	-8	-13	-12	-13
-10	-8	-12	-10	-13	-1	-8	-13	-12
-7	-10	-8	-12	-10	-13	-1	-8	-13
-3	-7	-10	-8	-12	-10	-13	-1	-8
-7	-3	-7	-10	-8	-12	-10	-13	-1
-10	-7	-3	-7	-10	-8	-12	-10	-13
-11	-10	-7	-3	-7	-10	-8	-12	-10
-11	-11	-10	-7	-3	-7	-10	-8	-12
-8	-11	-11	-10	-7	-3	-7	-10	-8
-8	-8	-11	-11	-10	-7	-3	-7	-10
-1	-8	-8	-11	-11	-10	-7	-3	-7
-5	-1	-8	-8	-11	-11	-10	-7	-3
-4	-5	-1	-8	-8	-11	-11	-10	-7
-7	-4	-5	-1	-8	-8	-11	-11	-10
