# Supplementary material for: Distributed forecasting and ant colony optimization for the bike-sharing rebalancing problem with unserved demands
Source: PLoS One. 2019 Dec 31;14(12):e0226204. doi: 10.1371/journal.pone.0226204 (PMC6938368; doi:10.1371/journal.pone.0226204)
Supplement: S3 Appendix — (ZIP) [file pone.0226204.s003.zip › ╠ß╜╗╩2╛▌/historical_record/station_3676.csv]

x	x1	x2	x3	x4	x5	x6	x7	x8
0	-12	-9	-10	0	-15	-11	-5	-15
0	0	-12	-9	-10	0	-15	-11	-5
-6	0	0	-12	-9	-10	0	-15	-11
-2	-6	0	0	-12	-9	-10	0	-15
-13	-2	-6	0	0	-12	-9	-10	0
-11	-13	-2	-6	0	0	-12	-9	-10
-13	-11	-13	-2	-6	0	0	-12	-9
1	-13	-11	-13	-2	-6	0	0	-12
-3	1	-13	-11	-13	-2	-6	0	0
-7	-3	1	-13	-11	-13	-2	-6	0
2	-7	-3	1	-13	-11	-13	-2	-6
-10	2	-7	-3	1	-13	-11	-13	-2
-18	-10	2	-7	-3	1	-13	-11	-13
-12	-18	-10	2	-7	-3	1	-13	-11
1	-12	-18	-10	2	-7	-3	1	-13
-13	1	-12	-18	-10	2	-7	-3	1
-12	-13	1	-12	-18	-10	2	-7	-3
-19	-12	-13	1	-12	-18	-10	2	-7
-14	-19	-12	-13	1	-12	-18	-10	2
-15	-14	-19	-12	-13	1	-12	-18	-10
0	-15	-14	-19	-12	-13	1	-12	-18
-1	0	-15	-14	-19	-12	-13	1	-12
-2	-1	0	-15	-14	-19	-12	-13	1
-12	-2	-1	0	-15	-14	-19	-12	-13
-9	-12	-2	-1	0	-15	-14	-19	-12
-4	-9	-12	-2	-1	0	-15	-14	-19
-10	-4	-9	-12	-2	-1	0	-15	-14
-1	-10	-4	-9	-12	-2	-1	0	-15
0	-1	-10	-4	-9	-12	-2	-1	0
-7	0	-1	-10	-4	-9	-12	-2	-1
-6	-7	0	-1	-10	-4	-9	-12	-2
-6	-6	-7	0	-1	-10	-4	-9	-12
0	-6	-6	-7	0	-1	-10	-4	-9
1	0	-6	-6	-7	0	-1	-10	-4
0	1	0	-6	-6	-7	0	-1	-10
-4	0	1	0	-6	-6	-7	0	-1
-12	-4	0	1	0	-6	-6	-7	0
-12	-12	-4	0	1	0	-6	-6	-7
-6	-12	-12	-4	0	1	0	-6	-6
-9	-6	-12	-12	-4	0	1	0	-6
-14	-9	-6	-12	-12	-4	0	1	0
-1	-14	-9	-6	-12	-12	-4	0	1
-15	-1	-14	-9	-6	-12	-12	-4	0
-10	-15	-1	-14	-9	-6	-12	-12	-4
0	-10	-15	-1	-14	-9	-6	-12	-12
-1	0	-10	-15	-1	-14	-9	-6	-12
0	-1	0	-10	-15	-1	-14	-9	-6
2	0	-1	0	-10	-15	-1	-14	-9
1	2	0	-1	0	-10	-15	-1	-14
-1	1	2	0	-1	0	-10	-15	-1
0	-1	1	2	0	-1	0	-10	-15
-2	0	-1	1	2	0	-1	0	-10
-3	-2	0	-1	1	2	0	-1	0
-9	-3	-2	0	-1	1	2	0	-1
-7	-9	-3	-2	0	-1	1	2	0
-13	-7	-9	-3	-2	0	-1	1	2
0	-13	-7	-9	-3	-2	0	-1	1
-9	0	-13	-7	-9	-3	-2	0	-1
-8	-9	0	-13	-7	-9	-3	-2	0
-9	-8	-9	0	-13	-7	-9	-3	-2
-9	-9	-8	-9	0	-13	-7	-9	-3
-12	-9	-9	-8	-9	0	-13	-7	-9
2	-12	-9	-9	-8	-9	0	-13	-7
1	2	-12	-9	-9	-8	-9	0	-13
0	1	2	-12	-9	-9	-8	-9	0
-12	0	1	2	-12	-9	-9	-8	-9
-11	-12	0	1	2	-12	-9	-9	-8
-11	-11	-12	0	1	2	-12	-9	-9
-18	-11	-11	-12	0	1	2	-12	-9
-6	-18	-11	-11	-12	0	1	2	-12
-1	-6	-18	-11	-11	-12	0	1	2
-6	-1	-6	-18	-11	-11	-12	0	1
-6	-6	-1	-6	-18	-11	-11	-12	0
-12	-6	-6	-1	-6	-18	-11	-11	-12
-11	-12	-6	-6	-1	-6	-18	-11	-11
-13	-11	-12	-6	-6	-1	-6	-18	-11
-4	-13	-11	-12	-6	-6	-1	-6	-18
1	-4	-13	-11	-12	-6	-6	-1	-6
-5	1	-4	-13	-11	-12	-6	-6	-1
-12	-5	1	-4	-13	-11	-12	-6	-6
-16	-12	-5	1	-4	-13	-11	-12	-6
-11	-16	-12	-5	1	-4	-13	-11	-12
-14	-11	-16	-12	-5	1	-4	-13	-11
-2	-14	-11	-16	-12	-5	1	-4	-13
2	-2	-14	-11	-16	-12	-5	1	-4
-7	2	-2	-14	-11	-16	-12	-5	1
-2	-7	2	-2	-14	-11	-16	-12	-5
-1	-2	-7	2	-2	-14	-11	-16	-12
