# Supplementary material for: Distributed forecasting and ant colony optimization for the bike-sharing rebalancing problem with unserved demands
Source: PLoS One. 2019 Dec 31;14(12):e0226204. doi: 10.1371/journal.pone.0226204 (PMC6938368; doi:10.1371/journal.pone.0226204)
Supplement: S3 Appendix — (ZIP) [file pone.0226204.s003.zip › ╠ß╜╗╩2╛▌/historical_record/station_3678.csv]

x	x1	x2	x3	x4	x5	x6	x7	x8
-11	-10	-18	-12	-16	-14	-13	-10	-10
-9	-11	-10	-18	-12	-16	-14	-13	-10
-16	-9	-11	-10	-18	-12	-16	-14	-13
-19	-16	-9	-11	-10	-18	-12	-16	-14
-15	-19	-16	-9	-11	-10	-18	-12	-16
-14	-15	-19	-16	-9	-11	-10	-18	-12
-11	-14	-15	-19	-16	-9	-11	-10	-18
-6	-11	-14	-15	-19	-16	-9	-11	-10
-10	-6	-11	-14	-15	-19	-16	-9	-11
-13	-10	-6	-11	-14	-15	-19	-16	-9
-19	-13	-10	-6	-11	-14	-15	-19	-16
-19	-19	-13	-10	-6	-11	-14	-15	-19
-11	-19	-19	-13	-10	-6	-11	-14	-15
-8	-11	-19	-19	-13	-10	-6	-11	-14
-1	-8	-11	-19	-19	-13	-10	-6	-11
-16	-1	-8	-11	-19	-19	-13	-10	-6
-12	-16	-1	-8	-11	-19	-19	-13	-10
-13	-12	-16	-1	-8	-11	-19	-19	-13
-15	-13	-12	-16	-1	-8	-11	-19	-19
-10	-15	-13	-12	-16	-1	-8	-11	-19
-5	-10	-15	-13	-12	-16	-1	-8	-11
-1	-5	-10	-15	-13	-12	-16	-1	-8
-10	-1	-5	-10	-15	-13	-12	-16	-1
-10	-10	-1	-5	-10	-15	-13	-12	-16
-16	-10	-10	-1	-5	-10	-15	-13	-12
-9	-16	-10	-10	-1	-5	-10	-15	-13
-18	-9	-16	-10	-10	-1	-5	-10	-15
-14	-18	-9	-16	-10	-10	-1	-5	-10
-8	-14	-18	-9	-16	-10	-10	-1	-5
-16	-8	-14	-18	-9	-16	-10	-10	-1
-16	-16	-8	-14	-18	-9	-16	-10	-10
-22	-16	-16	-8	-14	-18	-9	-16	-10
-4	-22	-16	-16	-8	-14	-18	-9	-16
-6	-4	-22	-16	-16	-8	-14	-18	-9
-6	-6	-4	-22	-16	-16	-8	-14	-18
-8	-6	-6	-4	-22	-16	-16	-8	-14
-9	-8	-6	-6	-4	-22	-16	-16	-8
-12	-9	-8	-6	-6	-4	-22	-16	-16
-7	-12	-9	-8	-6	-6	-4	-22	-16
-8	-7	-12	-9	-8	-6	-6	-4	-22
-9	-8	-7	-12	-9	-8	-6	-6	-4
-10	-9	-8	-7	-12	-9	-8	-6	-6
-5	-10	-9	-8	-7	-12	-9	-8	-6
-10	-5	-10	-9	-8	-7	-12	-9	-8
-1	-10	-5	-10	-9	-8	-7	-12	-9
-1	-1	-10	-5	-10	-9	-8	-7	-12
0	-1	-1	-10	-5	-10	-9	-8	-7
-8	0	-1	-1	-10	-5	-10	-9	-8
-6	-8	0	-1	-1	-10	-5	-10	-9
-8	-6	-8	0	-1	-1	-10	-5	-10
0	-8	-6	-8	0	-1	-1	-10	-5
-4	0	-8	-6	-8	0	-1	-1	-10
-12	-4	0	-8	-6	-8	0	-1	-1
-15	-12	-4	0	-8	-6	-8	0	-1
-15	-15	-12	-4	0	-8	-6	-8	0
-7	-15	-15	-12	-4	0	-8	-6	-8
-2	-7	-15	-15	-12	-4	0	-8	-6
-12	-2	-7	-15	-15	-12	-4	0	-8
-13	-12	-2	-7	-15	-15	-12	-4	0
-15	-13	-12	-2	-7	-15	-15	-12	-4
-13	-15	-13	-12	-2	-7	-15	-15	-12
-15	-13	-15	-13	-12	-2	-7	-15	-15
-13	-15	-13	-15	-13	-12	-2	-7	-15
-3	-13	-15	-13	-15	-13	-12	-2	-7
-13	-3	-13	-15	-13	-15	-13	-12	-2
-15	-13	-3	-13	-15	-13	-15	-13	-12
-15	-15	-13	-3	-13	-15	-13	-15	-13
-15	-15	-15	-13	-3	-13	-15	-13	-15
-20	-15	-15	-15	-13	-3	-13	-15	-13
-9	-20	-15	-15	-15	-13	-3	-13	-15
0	-9	-20	-15	-15	-15	-13	-3	-13
-11	0	-9	-20	-15	-15	-15	-13	-3
-17	-11	0	-9	-20	-15	-15	-15	-13
-9	-17	-11	0	-9	-20	-15	-15	-15
-19	-9	-17	-11	0	-9	-20	-15	-15
-18	-19	-9	-17	-11	0	-9	-20	-15
-14	-18	-19	-9	-17	-11	0	-9	-20
-3	-14	-18	-19	-9	-17	-11	0	-9
-16	-3	-14	-18	-19	-9	-17	-11	0
-21	-16	-3	-14	-18	-19	-9	-17	-11
-20	-21	-16	-3	-14	-18	-19	-9	-17
-21	-20	-21	-16	-3	-14	-18	-19	-9
-23	-21	-20	-21	-16	-3	-14	-18	-19
-12	-23	-21	-20	-21	-16	-3	-14	-18
-5	-12	-23	-21	-20	-21	-16	-3	-14
-20	-5	-12	-23	-21	-20	-21	-16	-3
-14	-20	-5	-12	-23	-21	-20	-21	-16
-12	-14	-20	-5	-12	-23	-21	-20	-21
