# Supplementary material for: Distributed forecasting and ant colony optimization for the bike-sharing rebalancing problem with unserved demands
Source: PLoS One. 2019 Dec 31;14(12):e0226204. doi: 10.1371/journal.pone.0226204 (PMC6938368; doi:10.1371/journal.pone.0226204)
Supplement: S3 Appendix — (ZIP) [file pone.0226204.s003.zip › ╠ß╜╗╩2╛▌/historical_record/station_3679.csv]

x	x1	x2	x3	x4	x5	x6	x7	x8
-2	-2	-5	-9	-7	-7	-8	-2	-6
-6	-2	-2	-5	-9	-7	-7	-8	-2
-5	-6	-2	-2	-5	-9	-7	-7	-8
-6	-5	-6	-2	-2	-5	-9	-7	-7
-4	-6	-5	-6	-2	-2	-5	-9	-7
-4	-4	-6	-5	-6	-2	-2	-5	-9
-5	-4	-4	-6	-5	-6	-2	-2	-5
-2	-5	-4	-4	-6	-5	-6	-2	-2
-6	-2	-5	-4	-4	-6	-5	-6	-2
-8	-6	-2	-5	-4	-4	-6	-5	-6
-16	-8	-6	-2	-5	-4	-4	-6	-5
-15	-16	-8	-6	-2	-5	-4	-4	-6
-13	-15	-16	-8	-6	-2	-5	-4	-4
-8	-13	-15	-16	-8	-6	-2	-5	-4
-5	-8	-13	-15	-16	-8	-6	-2	-5
-12	-5	-8	-13	-15	-16	-8	-6	-2
-7	-12	-5	-8	-13	-15	-16	-8	-6
-1	-7	-12	-5	-8	-13	-15	-16	-8
-7	-1	-7	-12	-5	-8	-13	-15	-16
-6	-7	-1	-7	-12	-5	-8	-13	-15
-2	-6	-7	-1	-7	-12	-5	-8	-13
-2	-2	-6	-7	-1	-7	-12	-5	-8
-5	-2	-2	-6	-7	-1	-7	-12	-5
-4	-5	-2	-2	-6	-7	-1	-7	-12
-2	-4	-5	-2	-2	-6	-7	-1	-7
-6	-2	-4	-5	-2	-2	-6	-7	-1
-6	-6	-2	-4	-5	-2	-2	-6	-7
-6	-6	-6	-2	-4	-5	-2	-2	-6
-4	-6	-6	-6	-2	-4	-5	-2	-2
-5	-4	-6	-6	-6	-2	-4	-5	-2
-13	-5	-4	-6	-6	-6	-2	-4	-5
-5	-13	-5	-4	-6	-6	-6	-2	-4
-7	-5	-13	-5	-4	-6	-6	-6	-2
-6	-7	-5	-13	-5	-4	-6	-6	-6
-3	-6	-7	-5	-13	-5	-4	-6	-6
-6	-3	-6	-7	-5	-13	-5	-4	-6
-9	-6	-3	-6	-7	-5	-13	-5	-4
-8	-9	-6	-3	-6	-7	-5	-13	-5
-3	-8	-9	-6	-3	-6	-7	-5	-13
-5	-3	-8	-9	-6	-3	-6	-7	-5
-5	-5	-3	-8	-9	-6	-3	-6	-7
-6	-5	-5	-3	-8	-9	-6	-3	-6
-3	-6	-5	-5	-3	-8	-9	-6	-3
-9	-3	-6	-5	-5	-3	-8	-9	-6
-4	-9	-3	-6	-5	-5	-3	-8	-9
-2	-4	-9	-3	-6	-5	-5	-3	-8
0	-2	-4	-9	-3	-6	-5	-5	-3
-1	0	-2	-4	-9	-3	-6	-5	-5
-2	-1	0	-2	-4	-9	-3	-6	-5
-7	-2	-1	0	-2	-4	-9	-3	-6
0	-7	-2	-1	0	-2	-4	-9	-3
-3	0	-7	-2	-1	0	-2	-4	-9
-1	-3	0	-7	-2	-1	0	-2	-4
-2	-1	-3	0	-7	-2	-1	0	-2
-6	-2	-1	-3	0	-7	-2	-1	0
-5	-6	-2	-1	-3	0	-7	-2	-1
-4	-5	-6	-2	-1	-3	0	-7	-2
-6	-4	-5	-6	-2	-1	-3	0	-7
-1	-6	-4	-5	-6	-2	-1	-3	0
-4	-1	-6	-4	-5	-6	-2	-1	-3
-7	-4	-1	-6	-4	-5	-6	-2	-1
-7	-7	-4	-1	-6	-4	-5	-6	-2
-3	-7	-7	-4	-1	-6	-4	-5	-6
0	-3	-7	-7	-4	-1	-6	-4	-5
-3	0	-3	-7	-7	-4	-1	-6	-4
-7	-3	0	-3	-7	-7	-4	-1	-6
-5	-7	-3	0	-3	-7	-7	-4	-1
-9	-5	-7	-3	0	-3	-7	-7	-4
-5	-9	-5	-7	-3	0	-3	-7	-7
-3	-5	-9	-5	-7	-3	0	-3	-7
0	-3	-5	-9	-5	-7	-3	0	-3
-6	0	-3	-5	-9	-5	-7	-3	0
-4	-6	0	-3	-5	-9	-5	-7	-3
-10	-4	-6	0	-3	-5	-9	-5	-7
-7	-10	-4	-6	0	-3	-5	-9	-5
-8	-7	-10	-4	-6	0	-3	-5	-9
-2	-8	-7	-10	-4	-6	0	-3	-5
-2	-2	-8	-7	-10	-4	-6	0	-3
-5	-2	-2	-8	-7	-10	-4	-6	0
-4	-5	-2	-2	-8	-7	-10	-4	-6
-10	-4	-5	-2	-2	-8	-7	-10	-4
-5	-10	-4	-5	-2	-2	-8	-7	-10
-6	-5	-10	-4	-5	-2	-2	-8	-7
-6	-6	-5	-10	-4	-5	-2	-2	-8
-3	-6	-6	-5	-10	-4	-5	-2	-2
-8	-3	-6	-6	-5	-10	-4	-5	-2
-2	-8	-3	-6	-6	-5	-10	-4	-5
-7	-2	-8	-3	-6	-6	-5	-10	-4
