# Supplementary material for: Distributed forecasting and ant colony optimization for the bike-sharing rebalancing problem with unserved demands
Source: PLoS One. 2019 Dec 31;14(12):e0226204. doi: 10.1371/journal.pone.0226204 (PMC6938368; doi:10.1371/journal.pone.0226204)
Supplement: S3 Appendix — (ZIP) [file pone.0226204.s003.zip › ╠ß╜╗╩2╛▌/historical_record/station_3680.csv]

x	x1	x2	x3	x4	x5	x6	x7	x8
-6	-9	-18	-15	-12	-7	-11	-6	-8
-12	-6	-9	-18	-15	-12	-7	-11	-6
-12	-12	-6	-9	-18	-15	-12	-7	-11
-17	-12	-12	-6	-9	-18	-15	-12	-7
-22	-17	-12	-12	-6	-9	-18	-15	-12
-16	-22	-17	-12	-12	-6	-9	-18	-15
-12	-16	-22	-17	-12	-12	-6	-9	-18
-7	-12	-16	-22	-17	-12	-12	-6	-9
-15	-7	-12	-16	-22	-17	-12	-12	-6
-17	-15	-7	-12	-16	-22	-17	-12	-12
-10	-17	-15	-7	-12	-16	-22	-17	-12
-13	-10	-17	-15	-7	-12	-16	-22	-17
-15	-13	-10	-17	-15	-7	-12	-16	-22
-11	-15	-13	-10	-17	-15	-7	-12	-16
-5	-11	-15	-13	-10	-17	-15	-7	-12
-17	-5	-11	-15	-13	-10	-17	-15	-7
-16	-17	-5	-11	-15	-13	-10	-17	-15
-12	-16	-17	-5	-11	-15	-13	-10	-17
-14	-12	-16	-17	-5	-11	-15	-13	-10
-13	-14	-12	-16	-17	-5	-11	-15	-13
-7	-13	-14	-12	-16	-17	-5	-11	-15
-2	-7	-13	-14	-12	-16	-17	-5	-11
-14	-2	-7	-13	-14	-12	-16	-17	-5
-16	-14	-2	-7	-13	-14	-12	-16	-17
-14	-16	-14	-2	-7	-13	-14	-12	-16
0	-14	-16	-14	-2	-7	-13	-14	-12
-17	0	-14	-16	-14	-2	-7	-13	-14
-12	-17	0	-14	-16	-14	-2	-7	-13
-4	-12	-17	0	-14	-16	-14	-2	-7
-15	-4	-12	-17	0	-14	-16	-14	-2
-17	-15	-4	-12	-17	0	-14	-16	-14
-18	-17	-15	-4	-12	-17	0	-14	-16
1	-18	-17	-15	-4	-12	-17	0	-14
-3	1	-18	-17	-15	-4	-12	-17	0
-5	-3	1	-18	-17	-15	-4	-12	-17
-11	-5	-3	1	-18	-17	-15	-4	-12
-13	-11	-5	-3	1	-18	-17	-15	-4
-15	-13	-11	-5	-3	1	-18	-17	-15
-8	-15	-13	-11	-5	-3	1	-18	-17
-11	-8	-15	-13	-11	-5	-3	1	-18
-10	-11	-8	-15	-13	-11	-5	-3	1
-4	-10	-11	-8	-15	-13	-11	-5	-3
-10	-4	-10	-11	-8	-15	-13	-11	-5
-5	-10	-4	-10	-11	-8	-15	-13	-11
-2	-5	-10	-4	-10	-11	-8	-15	-13
-1	-2	-5	-10	-4	-10	-11	-8	-15
-1	-1	-2	-5	-10	-4	-10	-11	-8
-8	-1	-1	-2	-5	-10	-4	-10	-11
-7	-8	-1	-1	-2	-5	-10	-4	-10
-8	-7	-8	-1	-1	-2	-5	-10	-4
-3	-8	-7	-8	-1	-1	-2	-5	-10
-11	-3	-8	-7	-8	-1	-1	-2	-5
-15	-11	-3	-8	-7	-8	-1	-1	-2
-24	-15	-11	-3	-8	-7	-8	-1	-1
-20	-24	-15	-11	-3	-8	-7	-8	-1
-15	-20	-24	-15	-11	-3	-8	-7	-8
-8	-15	-20	-24	-15	-11	-3	-8	-7
-14	-8	-15	-20	-24	-15	-11	-3	-8
-14	-14	-8	-15	-20	-24	-15	-11	-3
-16	-14	-14	-8	-15	-20	-24	-15	-11
-16	-16	-14	-14	-8	-15	-20	-24	-15
-16	-16	-16	-14	-14	-8	-15	-20	-24
-10	-16	-16	-16	-14	-14	-8	-15	-20
-6	-10	-16	-16	-16	-14	-14	-8	-15
-13	-6	-10	-16	-16	-16	-14	-14	-8
-16	-13	-6	-10	-16	-16	-16	-14	-14
-13	-16	-13	-6	-10	-16	-16	-16	-14
-16	-13	-16	-13	-6	-10	-16	-16	-16
-12	-16	-13	-16	-13	-6	-10	-16	-16
-9	-12	-16	-13	-16	-13	-6	-10	-16
-2	-9	-12	-16	-13	-16	-13	-6	-10
-14	-2	-9	-12	-16	-13	-16	-13	-6
-17	-14	-2	-9	-12	-16	-13	-16	-13
-16	-17	-14	-2	-9	-12	-16	-13	-16
-20	-16	-17	-14	-2	-9	-12	-16	-13
-15	-20	-16	-17	-14	-2	-9	-12	-16
-3	-15	-20	-16	-17	-14	-2	-9	-12
-2	-3	-15	-20	-16	-17	-14	-2	-9
-16	-2	-3	-15	-20	-16	-17	-14	-2
-18	-16	-2	-3	-15	-20	-16	-17	-14
-21	-18	-16	-2	-3	-15	-20	-16	-17
-15	-21	-18	-16	-2	-3	-15	-20	-16
-16	-15	-21	-18	-16	-2	-3	-15	-20
-2	-16	-15	-21	-18	-16	-2	-3	-15
-7	-2	-16	-15	-21	-18	-16	-2	-3
-17	-7	-2	-16	-15	-21	-18	-16	-2
-6	-17	-7	-2	-16	-15	-21	-18	-16
-13	-6	-17	-7	-2	-16	-15	-21	-18
