# Supplementary material for: Distributed forecasting and ant colony optimization for the bike-sharing rebalancing problem with unserved demands
Source: PLoS One. 2019 Dec 31;14(12):e0226204. doi: 10.1371/journal.pone.0226204 (PMC6938368; doi:10.1371/journal.pone.0226204)
Supplement: S3 Appendix — (ZIP) [file pone.0226204.s003.zip › ╠ß╜╗╩2╛▌/historical_record/station_3681.csv]

x	x1	x2	x3	x4	x5	x6	x7	x8
-7	-9	-11	-18	-15	-16	-16	-6	-13
-13	-7	-9	-11	-18	-15	-16	-16	-6
-19	-13	-7	-9	-11	-18	-15	-16	-16
-28	-19	-13	-7	-9	-11	-18	-15	-16
-24	-28	-19	-13	-7	-9	-11	-18	-15
-30	-24	-28	-19	-13	-7	-9	-11	-18
-17	-30	-24	-28	-19	-13	-7	-9	-11
-10	-17	-30	-24	-28	-19	-13	-7	-9
-25	-10	-17	-30	-24	-28	-19	-13	-7
-30	-25	-10	-17	-30	-24	-28	-19	-13
-30	-30	-25	-10	-17	-30	-24	-28	-19
-29	-30	-30	-25	-10	-17	-30	-24	-28
-19	-29	-30	-30	-25	-10	-17	-30	-24
-17	-19	-29	-30	-30	-25	-10	-17	-30
-10	-17	-19	-29	-30	-30	-25	-10	-17
-24	-10	-17	-19	-29	-30	-30	-25	-10
-19	-24	-10	-17	-19	-29	-30	-30	-25
-20	-19	-24	-10	-17	-19	-29	-30	-30
-25	-20	-19	-24	-10	-17	-19	-29	-30
-16	-25	-20	-19	-24	-10	-17	-19	-29
-3	-16	-25	-20	-19	-24	-10	-17	-19
-9	-3	-16	-25	-20	-19	-24	-10	-17
-23	-9	-3	-16	-25	-20	-19	-24	-10
-20	-23	-9	-3	-16	-25	-20	-19	-24
-14	-20	-23	-9	-3	-16	-25	-20	-19
-17	-14	-20	-23	-9	-3	-16	-25	-20
-15	-17	-14	-20	-23	-9	-3	-16	-25
-8	-15	-17	-14	-20	-23	-9	-3	-16
-6	-8	-15	-17	-14	-20	-23	-9	-3
-15	-6	-8	-15	-17	-14	-20	-23	-9
-15	-15	-6	-8	-15	-17	-14	-20	-23
-21	-15	-15	-6	-8	-15	-17	-14	-20
1	-21	-15	-15	-6	-8	-15	-17	-14
-5	1	-21	-15	-15	-6	-8	-15	-17
-7	-5	1	-21	-15	-15	-6	-8	-15
-11	-7	-5	1	-21	-15	-15	-6	-8
-5	-11	-7	-5	1	-21	-15	-15	-6
-15	-5	-11	-7	-5	1	-21	-15	-15
-4	-15	-5	-11	-7	-5	1	-21	-15
-16	-4	-15	-5	-11	-7	-5	1	-21
-7	-16	-4	-15	-5	-11	-7	-5	1
-5	-7	-16	-4	-15	-5	-11	-7	-5
-6	-5	-7	-16	-4	-15	-5	-11	-7
-6	-6	-5	-7	-16	-4	-15	-5	-11
-6	-6	-6	-5	-7	-16	-4	-15	-5
0	-6	-6	-6	-5	-7	-16	-4	-15
-1	0	-6	-6	-6	-5	-7	-16	-4
-4	-1	0	-6	-6	-6	-5	-7	-16
-3	-4	-1	0	-6	-6	-6	-5	-7
-8	-3	-4	-1	0	-6	-6	-6	-5
-2	-8	-3	-4	-1	0	-6	-6	-6
-6	-2	-8	-3	-4	-1	0	-6	-6
-15	-6	-2	-8	-3	-4	-1	0	-6
-19	-15	-6	-2	-8	-3	-4	-1	0
-15	-19	-15	-6	-2	-8	-3	-4	-1
-13	-15	-19	-15	-6	-2	-8	-3	-4
-9	-13	-15	-19	-15	-6	-2	-8	-3
-12	-9	-13	-15	-19	-15	-6	-2	-8
-14	-12	-9	-13	-15	-19	-15	-6	-2
-12	-14	-12	-9	-13	-15	-19	-15	-6
-15	-12	-14	-12	-9	-13	-15	-19	-15
-14	-15	-12	-14	-12	-9	-13	-15	-19
-17	-14	-15	-12	-14	-12	-9	-13	-15
-7	-17	-14	-15	-12	-14	-12	-9	-13
-8	-7	-17	-14	-15	-12	-14	-12	-9
-16	-8	-7	-17	-14	-15	-12	-14	-12
-12	-16	-8	-7	-17	-14	-15	-12	-14
-18	-12	-16	-8	-7	-17	-14	-15	-12
-12	-18	-12	-16	-8	-7	-17	-14	-15
-4	-12	-18	-12	-16	-8	-7	-17	-14
-7	-4	-12	-18	-12	-16	-8	-7	-17
-20	-7	-4	-12	-18	-12	-16	-8	-7
-18	-20	-7	-4	-12	-18	-12	-16	-8
-16	-18	-20	-7	-4	-12	-18	-12	-16
-16	-16	-18	-20	-7	-4	-12	-18	-12
-16	-16	-16	-18	-20	-7	-4	-12	-18
-14	-16	-16	-16	-18	-20	-7	-4	-12
-1	-14	-16	-16	-16	-18	-20	-7	-4
-13	-1	-14	-16	-16	-16	-18	-20	-7
-14	-13	-1	-14	-16	-16	-16	-18	-20
-15	-14	-13	-1	-14	-16	-16	-16	-18
-17	-15	-14	-13	-1	-14	-16	-16	-16
-13	-17	-15	-14	-13	-1	-14	-16	-16
-10	-13	-17	-15	-14	-13	-1	-14	-16
-2	-10	-13	-17	-15	-14	-13	-1	-14
-16	-2	-10	-13	-17	-15	-14	-13	-1
-9	-16	-2	-10	-13	-17	-15	-14	-13
-19	-9	-16	-2	-10	-13	-17	-15	-14
