# Supplementary material for: Distributed forecasting and ant colony optimization for the bike-sharing rebalancing problem with unserved demands
Source: PLoS One. 2019 Dec 31;14(12):e0226204. doi: 10.1371/journal.pone.0226204 (PMC6938368; doi:10.1371/journal.pone.0226204)
Supplement: S3 Appendix — (ZIP) [file pone.0226204.s003.zip › ╠ß╜╗╩2╛▌/historical_record/station_3682.csv]

x	x1	x2	x3	x4	x5	x6	x7	x8
-8	-13	-21	-24	-21	-23	-21	-4	-10
-17	-8	-13	-21	-24	-21	-23	-21	-4
-24	-17	-8	-13	-21	-24	-21	-23	-21
-17	-24	-17	-8	-13	-21	-24	-21	-23
-14	-17	-24	-17	-8	-13	-21	-24	-21
-16	-14	-17	-24	-17	-8	-13	-21	-24
-8	-16	-14	-17	-24	-17	-8	-13	-21
1	-8	-16	-14	-17	-24	-17	-8	-13
-16	1	-8	-16	-14	-17	-24	-17	-8
-23	-16	1	-8	-16	-14	-17	-24	-17
-22	-23	-16	1	-8	-16	-14	-17	-24
-28	-22	-23	-16	1	-8	-16	-14	-17
-21	-28	-22	-23	-16	1	-8	-16	-14
-12	-21	-28	-22	-23	-16	1	-8	-16
-6	-12	-21	-28	-22	-23	-16	1	-8
-14	-6	-12	-21	-28	-22	-23	-16	1
-20	-14	-6	-12	-21	-28	-22	-23	-16
-21	-20	-14	-6	-12	-21	-28	-22	-23
-20	-21	-20	-14	-6	-12	-21	-28	-22
-21	-20	-21	-20	-14	-6	-12	-21	-28
-8	-21	-20	-21	-20	-14	-6	-12	-21
-8	-8	-21	-20	-21	-20	-14	-6	-12
-14	-8	-8	-21	-20	-21	-20	-14	-6
-21	-14	-8	-8	-21	-20	-21	-20	-14
-20	-21	-14	-8	-8	-21	-20	-21	-20
-6	-20	-21	-14	-8	-8	-21	-20	-21
-18	-6	-20	-21	-14	-8	-8	-21	-20
-11	-18	-6	-20	-21	-14	-8	-8	-21
-11	-11	-18	-6	-20	-21	-14	-8	-8
-12	-11	-11	-18	-6	-20	-21	-14	-8
-19	-12	-11	-11	-18	-6	-20	-21	-14
-17	-19	-12	-11	-11	-18	-6	-20	-21
1	-17	-19	-12	-11	-11	-18	-6	-20
-10	1	-17	-19	-12	-11	-11	-18	-6
-12	-10	1	-17	-19	-12	-11	-11	-18
-15	-12	-10	1	-17	-19	-12	-11	-11
-16	-15	-12	-10	1	-17	-19	-12	-11
-21	-16	-15	-12	-10	1	-17	-19	-12
-13	-21	-16	-15	-12	-10	1	-17	-19
-19	-13	-21	-16	-15	-12	-10	1	-17
-18	-19	-13	-21	-16	-15	-12	-10	1
-6	-18	-19	-13	-21	-16	-15	-12	-10
-18	-6	-18	-19	-13	-21	-16	-15	-12
-12	-18	-6	-18	-19	-13	-21	-16	-15
-2	-12	-18	-6	-18	-19	-13	-21	-16
-3	-2	-12	-18	-6	-18	-19	-13	-21
-1	-3	-2	-12	-18	-6	-18	-19	-13
-4	-1	-3	-2	-12	-18	-6	-18	-19
-6	-4	-1	-3	-2	-12	-18	-6	-18
-9	-6	-4	-1	-3	-2	-12	-18	-6
-2	-9	-6	-4	-1	-3	-2	-12	-18
-14	-2	-9	-6	-4	-1	-3	-2	-12
-14	-14	-2	-9	-6	-4	-1	-3	-2
-15	-14	-14	-2	-9	-6	-4	-1	-3
-15	-15	-14	-14	-2	-9	-6	-4	-1
-10	-15	-15	-14	-14	-2	-9	-6	-4
-2	-10	-15	-15	-14	-14	-2	-9	-6
-21	-2	-10	-15	-15	-14	-14	-2	-9
-21	-21	-2	-10	-15	-15	-14	-14	-2
-26	-21	-21	-2	-10	-15	-15	-14	-14
-22	-26	-21	-21	-2	-10	-15	-15	-14
-22	-22	-26	-21	-21	-2	-10	-15	-15
-15	-22	-22	-26	-21	-21	-2	-10	-15
-7	-15	-22	-22	-26	-21	-21	-2	-10
-14	-7	-15	-22	-22	-26	-21	-21	-2
-20	-14	-7	-15	-22	-22	-26	-21	-21
-25	-20	-14	-7	-15	-22	-22	-26	-21
-26	-25	-20	-14	-7	-15	-22	-22	-26
-22	-26	-25	-20	-14	-7	-15	-22	-22
-14	-22	-26	-25	-20	-14	-7	-15	-22
-5	-14	-22	-26	-25	-20	-14	-7	-15
-17	-5	-14	-22	-26	-25	-20	-14	-7
-26	-17	-5	-14	-22	-26	-25	-20	-14
-26	-26	-17	-5	-14	-22	-26	-25	-20
-26	-26	-26	-17	-5	-14	-22	-26	-25
-27	-26	-26	-26	-17	-5	-14	-22	-26
-16	-27	-26	-26	-26	-17	-5	-14	-22
-5	-16	-27	-26	-26	-26	-17	-5	-14
-17	-5	-16	-27	-26	-26	-26	-17	-5
-17	-17	-5	-16	-27	-26	-26	-26	-17
-23	-17	-17	-5	-16	-27	-26	-26	-26
-20	-23	-17	-17	-5	-16	-27	-26	-26
-18	-20	-23	-17	-17	-5	-16	-27	-26
-12	-18	-20	-23	-17	-17	-5	-16	-27
1	-12	-18	-20	-23	-17	-17	-5	-16
-21	1	-12	-18	-20	-23	-17	-17	-5
-12	-21	1	-12	-18	-20	-23	-17	-17
-22	-12	-21	1	-12	-18	-20	-23	-17
