# Supplementary material for: Distributed forecasting and ant colony optimization for the bike-sharing rebalancing problem with unserved demands
Source: PLoS One. 2019 Dec 31;14(12):e0226204. doi: 10.1371/journal.pone.0226204 (PMC6938368; doi:10.1371/journal.pone.0226204)
Supplement: S3 Appendix — (ZIP) [file pone.0226204.s003.zip › ╠ß╜╗╩2╛▌/historical_record/station_3683.csv]

x	x1	x2	x3	x4	x5	x6	x7	x8
-17	-7	-17	0	-12	-15	-8	-12	-12
-3	-17	-7	-17	0	-12	-15	-8	-12
-16	-3	-17	-7	-17	0	-12	-15	-8
-10	-16	-3	-17	-7	-17	0	-12	-15
-13	-10	-16	-3	-17	-7	-17	0	-12
-4	-13	-10	-16	-3	-17	-7	-17	0
-2	-4	-13	-10	-16	-3	-17	-7	-17
-15	-2	-4	-13	-10	-16	-3	-17	-7
-12	-15	-2	-4	-13	-10	-16	-3	-17
-14	-12	-15	-2	-4	-13	-10	-16	-3
-11	-14	-12	-15	-2	-4	-13	-10	-16
-13	-11	-14	-12	-15	-2	-4	-13	-10
-9	-13	-11	-14	-12	-15	-2	-4	-13
-12	-9	-13	-11	-14	-12	-15	-2	-4
-15	-12	-9	-13	-11	-14	-12	-15	-2
-11	-15	-12	-9	-13	-11	-14	-12	-15
-7	-11	-15	-12	-9	-13	-11	-14	-12
-6	-7	-11	-15	-12	-9	-13	-11	-14
-14	-6	-7	-11	-15	-12	-9	-13	-11
-2	-14	-6	-7	-11	-15	-12	-9	-13
-3	-2	-14	-6	-7	-11	-15	-12	-9
-9	-3	-2	-14	-6	-7	-11	-15	-12
-6	-9	-3	-2	-14	-6	-7	-11	-15
-13	-6	-9	-3	-2	-14	-6	-7	-11
-11	-13	-6	-9	-3	-2	-14	-6	-7
0	-11	-13	-6	-9	-3	-2	-14	-6
-11	0	-11	-13	-6	-9	-3	-2	-14
-3	-11	0	-11	-13	-6	-9	-3	-2
-11	-3	-11	0	-11	-13	-6	-9	-3
-9	-11	-3	-11	0	-11	-13	-6	-9
-5	-9	-11	-3	-11	0	-11	-13	-6
-8	-5	-9	-11	-3	-11	0	-11	-13
-5	-8	-5	-9	-11	-3	-11	0	-11
-10	-5	-8	-5	-9	-11	-3	-11	0
-4	-10	-5	-8	-5	-9	-11	-3	-11
-15	-4	-10	-5	-8	-5	-9	-11	-3
-6	-15	-4	-10	-5	-8	-5	-9	-11
-11	-6	-15	-4	-10	-5	-8	-5	-9
-10	-11	-6	-15	-4	-10	-5	-8	-5
-16	-10	-11	-6	-15	-4	-10	-5	-8
-11	-16	-10	-11	-6	-15	-4	-10	-5
0	-11	-16	-10	-11	-6	-15	-4	-10
-9	0	-11	-16	-10	-11	-6	-15	-4
-14	-9	0	-11	-16	-10	-11	-6	-15
-17	-14	-9	0	-11	-16	-10	-11	-6
-10	-17	-14	-9	0	-11	-16	-10	-11
-11	-10	-17	-14	-9	0	-11	-16	-10
-9	-11	-10	-17	-14	-9	0	-11	-16
-15	-9	-11	-10	-17	-14	-9	0	-11
-10	-15	-9	-11	-10	-17	-14	-9	0
-6	-10	-15	-9	-11	-10	-17	-14	-9
-9	-6	-10	-15	-9	-11	-10	-17	-14
-13	-9	-6	-10	-15	-9	-11	-10	-17
-19	-13	-9	-6	-10	-15	-9	-11	-10
-13	-19	-13	-9	-6	-10	-15	-9	-11
-11	-13	-19	-13	-9	-6	-10	-15	-9
-12	-11	-13	-19	-13	-9	-6	-10	-15
-5	-12	-11	-13	-19	-13	-9	-6	-10
-14	-5	-12	-11	-13	-19	-13	-9	-6
-11	-14	-5	-12	-11	-13	-19	-13	-9
-17	-11	-14	-5	-12	-11	-13	-19	-13
-7	-17	-11	-14	-5	-12	-11	-13	-19
-13	-7	-17	-11	-14	-5	-12	-11	-13
-10	-13	-7	-17	-11	-14	-5	-12	-11
-13	-10	-13	-7	-17	-11	-14	-5	-12
-15	-13	-10	-13	-7	-17	-11	-14	-5
-5	-15	-13	-10	-13	-7	-17	-11	-14
-17	-5	-15	-13	-10	-13	-7	-17	-11
-15	-17	-5	-15	-13	-10	-13	-7	-17
-1	-15	-17	-5	-15	-13	-10	-13	-7
-2	-1	-15	-17	-5	-15	-13	-10	-13
-6	-2	-1	-15	-17	-5	-15	-13	-10
-16	-6	-2	-1	-15	-17	-5	-15	-13
-15	-16	-6	-2	-1	-15	-17	-5	-15
-15	-15	-16	-6	-2	-1	-15	-17	-5
-13	-15	-15	-16	-6	-2	-1	-15	-17
0	-13	-15	-15	-16	-6	-2	-1	-15
-10	0	-13	-15	-15	-16	-6	-2	-1
-12	-10	0	-13	-15	-15	-16	-6	-2
-7	-12	-10	0	-13	-15	-15	-16	-6
-10	-7	-12	-10	0	-13	-15	-15	-16
-6	-10	-7	-12	-10	0	-13	-15	-15
-10	-6	-10	-7	-12	-10	0	-13	-15
-7	-10	-6	-10	-7	-12	-10	0	-13
-10	-7	-10	-6	-10	-7	-12	-10	0
-14	-10	-7	-10	-6	-10	-7	-12	-10
-9	-14	-10	-7	-10	-6	-10	-7	-12
-4	-9	-14	-10	-7	-10	-6	-10	-7
