# Supplementary material for: Distributed forecasting and ant colony optimization for the bike-sharing rebalancing problem with unserved demands
Source: PLoS One. 2019 Dec 31;14(12):e0226204. doi: 10.1371/journal.pone.0226204 (PMC6938368; doi:10.1371/journal.pone.0226204)
Supplement: S3 Appendix — (ZIP) [file pone.0226204.s003.zip › ╠ß╜╗╩2╛▌/historical_record/station_3684.csv]

x	x1	x2	x3	x4	x5	x6	x7	x8
-7	-8	-5	-8	-9	-9	-9	1	-2
-6	-7	-8	-5	-8	-9	-9	-9	1
-16	-6	-7	-8	-5	-8	-9	-9	-9
-14	-16	-6	-7	-8	-5	-8	-9	-9
-17	-14	-16	-6	-7	-8	-5	-8	-9
-12	-17	-14	-16	-6	-7	-8	-5	-8
-6	-12	-17	-14	-16	-6	-7	-8	-5
-3	-6	-12	-17	-14	-16	-6	-7	-8
-12	-3	-6	-12	-17	-14	-16	-6	-7
-11	-12	-3	-6	-12	-17	-14	-16	-6
-12	-11	-12	-3	-6	-12	-17	-14	-16
-12	-12	-11	-12	-3	-6	-12	-17	-14
-5	-12	-12	-11	-12	-3	-6	-12	-17
-4	-5	-12	-12	-11	-12	-3	-6	-12
-1	-4	-5	-12	-12	-11	-12	-3	-6
-11	-1	-4	-5	-12	-12	-11	-12	-3
-5	-11	-1	-4	-5	-12	-12	-11	-12
-15	-5	-11	-1	-4	-5	-12	-12	-11
-16	-15	-5	-11	-1	-4	-5	-12	-12
-15	-16	-15	-5	-11	-1	-4	-5	-12
-5	-15	-16	-15	-5	-11	-1	-4	-5
-5	-5	-15	-16	-15	-5	-11	-1	-4
-15	-5	-5	-15	-16	-15	-5	-11	-1
-14	-15	-5	-5	-15	-16	-15	-5	-11
-15	-14	-15	-5	-5	-15	-16	-15	-5
-14	-15	-14	-15	-5	-5	-15	-16	-15
-11	-14	-15	-14	-15	-5	-5	-15	-16
-9	-11	-14	-15	-14	-15	-5	-5	-15
0	-9	-11	-14	-15	-14	-15	-5	-5
-17	0	-9	-11	-14	-15	-14	-15	-5
-14	-17	0	-9	-11	-14	-15	-14	-15
-9	-14	-17	0	-9	-11	-14	-15	-14
-3	-9	-14	-17	0	-9	-11	-14	-15
-4	-3	-9	-14	-17	0	-9	-11	-14
-8	-4	-3	-9	-14	-17	0	-9	-11
-9	-8	-4	-3	-9	-14	-17	0	-9
-18	-9	-8	-4	-3	-9	-14	-17	0
-15	-18	-9	-8	-4	-3	-9	-14	-17
-7	-15	-18	-9	-8	-4	-3	-9	-14
-14	-7	-15	-18	-9	-8	-4	-3	-9
-14	-14	-7	-15	-18	-9	-8	-4	-3
-11	-14	-14	-7	-15	-18	-9	-8	-4
-17	-11	-14	-14	-7	-15	-18	-9	-8
-10	-17	-11	-14	-14	-7	-15	-18	-9
-2	-10	-17	-11	-14	-14	-7	-15	-18
-3	-2	-10	-17	-11	-14	-14	-7	-15
0	-3	-2	-10	-17	-11	-14	-14	-7
-3	0	-3	-2	-10	-17	-11	-14	-14
-8	-3	0	-3	-2	-10	-17	-11	-14
-3	-8	-3	0	-3	-2	-10	-17	-11
-2	-3	-8	-3	0	-3	-2	-10	-17
-7	-2	-3	-8	-3	0	-3	-2	-10
-12	-7	-2	-3	-8	-3	0	-3	-2
-18	-12	-7	-2	-3	-8	-3	0	-3
-15	-18	-12	-7	-2	-3	-8	-3	0
-10	-15	-18	-12	-7	-2	-3	-8	-3
-2	-10	-15	-18	-12	-7	-2	-3	-8
-18	-2	-10	-15	-18	-12	-7	-2	-3
-12	-18	-2	-10	-15	-18	-12	-7	-2
-19	-12	-18	-2	-10	-15	-18	-12	-7
-16	-19	-12	-18	-2	-10	-15	-18	-12
-11	-16	-19	-12	-18	-2	-10	-15	-18
-6	-11	-16	-19	-12	-18	-2	-10	-15
-1	-6	-11	-16	-19	-12	-18	-2	-10
-13	-1	-6	-11	-16	-19	-12	-18	-2
-16	-13	-1	-6	-11	-16	-19	-12	-18
-19	-16	-13	-1	-6	-11	-16	-19	-12
-21	-19	-16	-13	-1	-6	-11	-16	-19
-15	-21	-19	-16	-13	-1	-6	-11	-16
-7	-15	-21	-19	-16	-13	-1	-6	-11
1	-7	-15	-21	-19	-16	-13	-1	-6
-15	1	-7	-15	-21	-19	-16	-13	-1
-13	-15	1	-7	-15	-21	-19	-16	-13
-16	-13	-15	1	-7	-15	-21	-19	-16
-18	-16	-13	-15	1	-7	-15	-21	-19
-15	-18	-16	-13	-15	1	-7	-15	-21
-8	-15	-18	-16	-13	-15	1	-7	-15
-1	-8	-15	-18	-16	-13	-15	1	-7
-18	-1	-8	-15	-18	-16	-13	-15	1
-14	-18	-1	-8	-15	-18	-16	-13	-15
-12	-14	-18	-1	-8	-15	-18	-16	-13
-16	-12	-14	-18	-1	-8	-15	-18	-16
-20	-16	-12	-14	-18	-1	-8	-15	-18
-14	-20	-16	-12	-14	-18	-1	-8	-15
-3	-14	-20	-16	-12	-14	-18	-1	-8
-12	-3	-14	-20	-16	-12	-14	-18	-1
-9	-12	-3	-14	-20	-16	-12	-14	-18
-12	-9	-12	-3	-14	-20	-16	-12	-14
