# Supplementary material for: Distributed forecasting and ant colony optimization for the bike-sharing rebalancing problem with unserved demands
Source: PLoS One. 2019 Dec 31;14(12):e0226204. doi: 10.1371/journal.pone.0226204 (PMC6938368; doi:10.1371/journal.pone.0226204)
Supplement: S3 Appendix — (ZIP) [file pone.0226204.s003.zip › ╠ß╜╗╩2╛▌/historical_record/station_3685.csv]

x	x1	x2	x3	x4	x5	x6	x7	x8
12	10	6	-1	2	8	12	5	-6
0	12	10	6	-1	2	8	12	5
4	0	12	10	6	-1	2	8	12
12	4	0	12	10	6	-1	2	8
1	12	4	0	12	10	6	-1	2
14	1	12	4	0	12	10	6	-1
10	14	1	12	4	0	12	10	6
8	10	14	1	12	4	0	12	10
7	8	10	14	1	12	4	0	12
4	7	8	10	14	1	12	4	0
1	4	7	8	10	14	1	12	4
9	1	4	7	8	10	14	1	12
4	9	1	4	7	8	10	14	1
10	4	9	1	4	7	8	10	14
8	10	4	9	1	4	7	8	10
14	8	10	4	9	1	4	7	8
7	14	8	10	4	9	1	4	7
4	7	14	8	10	4	9	1	4
6	4	7	14	8	10	4	9	1
4	6	4	7	14	8	10	4	9
5	4	6	4	7	14	8	10	4
7	5	4	6	4	7	14	8	10
2	7	5	4	6	4	7	14	8
8	2	7	5	4	6	4	7	14
14	8	2	7	5	4	6	4	7
-1	14	8	2	7	5	4	6	4
3	-1	14	8	2	7	5	4	6
0	3	-1	14	8	2	7	5	4
9	0	3	-1	14	8	2	7	5
4	9	0	3	-1	14	8	2	7
7	4	9	0	3	-1	14	8	2
12	7	4	9	0	3	-1	14	8
17	12	7	4	9	0	3	-1	14
7	17	12	7	4	9	0	3	-1
7	7	17	12	7	4	9	0	3
2	7	7	17	12	7	4	9	0
7	2	7	7	17	12	7	4	9
8	7	2	7	7	17	12	7	4
6	8	7	2	7	7	17	12	7
13	6	8	7	2	7	7	17	12
6	13	6	8	7	2	7	7	17
7	6	13	6	8	7	2	7	7
7	7	6	13	6	8	7	2	7
4	7	7	6	13	6	8	7	2
9	4	7	7	6	13	6	8	7
7	9	4	7	7	6	13	6	8
10	7	9	4	7	7	6	13	6
4	10	7	9	4	7	7	6	13
12	4	10	7	9	4	7	7	6
5	12	4	10	7	9	4	7	7
0	5	12	4	10	7	9	4	7
6	0	5	12	4	10	7	9	4
9	6	0	5	12	4	10	7	9
5	9	6	0	5	12	4	10	7
8	5	9	6	0	5	12	4	10
8	8	5	9	6	0	5	12	4
7	8	8	5	9	6	0	5	12
8	7	8	8	5	9	6	0	5
10	8	7	8	8	5	9	6	0
5	10	8	7	8	8	5	9	6
11	5	10	8	7	8	8	5	9
8	11	5	10	8	7	8	8	5
17	8	11	5	10	8	7	8	8
9	17	8	11	5	10	8	7	8
7	9	17	8	11	5	10	8	7
12	7	9	17	8	11	5	10	8
6	12	7	9	17	8	11	5	10
22	6	12	7	9	17	8	11	5
9	22	6	12	7	9	17	8	11
8	9	22	6	12	7	9	17	8
10	8	9	22	6	12	7	9	17
4	10	8	9	22	6	12	7	9
7	4	10	8	9	22	6	12	7
5	7	4	10	8	9	22	6	12
14	5	7	4	10	8	9	22	6
2	14	5	7	4	10	8	9	22
14	2	14	5	7	4	10	8	9
6	14	2	14	5	7	4	10	8
10	6	14	2	14	5	7	4	10
11	10	6	14	2	14	5	7	4
14	11	10	6	14	2	14	5	7
13	14	11	10	6	14	2	14	5
9	13	14	11	10	6	14	2	14
8	9	13	14	11	10	6	14	2
10	8	9	13	14	11	10	6	14
5	10	8	9	13	14	11	10	6
9	5	10	8	9	13	14	11	10
11	9	5	10	8	9	13	14	11
