# Supplementary material for: Distributed forecasting and ant colony optimization for the bike-sharing rebalancing problem with unserved demands
Source: PLoS One. 2019 Dec 31;14(12):e0226204. doi: 10.1371/journal.pone.0226204 (PMC6938368; doi:10.1371/journal.pone.0226204)
Supplement: S3 Appendix — (ZIP) [file pone.0226204.s003.zip › ╠ß╜╗╩2╛▌/historical_record/station_3686.csv]

x	x1	x2	x3	x4	x5	x6	x7	x8
-1	-6	-6	-3	-4	-5	-3	-3	-2
-4	-1	-6	-6	-3	-4	-5	-3	-3
-3	-4	-1	-6	-6	-3	-4	-5	-3
-4	-3	-4	-1	-6	-6	-3	-4	-5
-7	-4	-3	-4	-1	-6	-6	-3	-4
-6	-7	-4	-3	-4	-1	-6	-6	-3
-4	-6	-7	-4	-3	-4	-1	-6	-6
-4	-4	-6	-7	-4	-3	-4	-1	-6
-3	-4	-4	-6	-7	-4	-3	-4	-1
-8	-3	-4	-4	-6	-7	-4	-3	-4
-4	-8	-3	-4	-4	-6	-7	-4	-3
-8	-4	-8	-3	-4	-4	-6	-7	-4
-2	-8	-4	-8	-3	-4	-4	-6	-7
-5	-2	-8	-4	-8	-3	-4	-4	-6
-1	-5	-2	-8	-4	-8	-3	-4	-4
-5	-1	-5	-2	-8	-4	-8	-3	-4
-7	-5	-1	-5	-2	-8	-4	-8	-3
-7	-7	-5	-1	-5	-2	-8	-4	-8
-5	-7	-7	-5	-1	-5	-2	-8	-4
-5	-5	-7	-7	-5	-1	-5	-2	-8
0	-5	-5	-7	-7	-5	-1	-5	-2
-2	0	-5	-5	-7	-7	-5	-1	-5
-3	-2	0	-5	-5	-7	-7	-5	-1
-5	-3	-2	0	-5	-5	-7	-7	-5
-3	-5	-3	-2	0	-5	-5	-7	-7
-4	-3	-5	-3	-2	0	-5	-5	-7
-2	-4	-3	-5	-3	-2	0	-5	-5
-2	-2	-4	-3	-5	-3	-2	0	-5
-3	-2	-2	-4	-3	-5	-3	-2	0
-1	-3	-2	-2	-4	-3	-5	-3	-2
-4	-1	-3	-2	-2	-4	-3	-5	-3
-7	-4	-1	-3	-2	-2	-4	-3	-5
-4	-7	-4	-1	-3	-2	-2	-4	-3
-3	-4	-7	-4	-1	-3	-2	-2	-4
-2	-3	-4	-7	-4	-1	-3	-2	-2
-2	-2	-3	-4	-7	-4	-1	-3	-2
-4	-2	-2	-3	-4	-7	-4	-1	-3
-6	-4	-2	-2	-3	-4	-7	-4	-1
-1	-6	-4	-2	-2	-3	-4	-7	-4
-3	-1	-6	-4	-2	-2	-3	-4	-7
-4	-3	-1	-6	-4	-2	-2	-3	-4
-7	-4	-3	-1	-6	-4	-2	-2	-3
-6	-7	-4	-3	-1	-6	-4	-2	-2
-4	-6	-7	-4	-3	-1	-6	-4	-2
-4	-4	-6	-7	-4	-3	-1	-6	-4
-4	-4	-4	-6	-7	-4	-3	-1	-6
-3	-4	-4	-4	-6	-7	-4	-3	-1
-3	-3	-4	-4	-4	-6	-7	-4	-3
-3	-3	-3	-4	-4	-4	-6	-7	-4
0	-3	-3	-3	-4	-4	-4	-6	-7
0	0	-3	-3	-3	-4	-4	-4	-6
-5	0	0	-3	-3	-3	-4	-4	-4
-6	-5	0	0	-3	-3	-3	-4	-4
-7	-6	-5	0	0	-3	-3	-3	-4
-4	-7	-6	-5	0	0	-3	-3	-3
-3	-4	-7	-6	-5	0	0	-3	-3
-2	-3	-4	-7	-6	-5	0	0	-3
-4	-2	-3	-4	-7	-6	-5	0	0
-6	-4	-2	-3	-4	-7	-6	-5	0
-6	-6	-4	-2	-3	-4	-7	-6	-5
-3	-6	-6	-4	-2	-3	-4	-7	-6
-2	-3	-6	-6	-4	-2	-3	-4	-7
0	-2	-3	-6	-6	-4	-2	-3	-4
-4	0	-2	-3	-6	-6	-4	-2	-3
-5	-4	0	-2	-3	-6	-6	-4	-2
-4	-5	-4	0	-2	-3	-6	-6	-4
-3	-4	-5	-4	0	-2	-3	-6	-6
-5	-3	-4	-5	-4	0	-2	-3	-6
-2	-5	-3	-4	-5	-4	0	-2	-3
-2	-2	-5	-3	-4	-5	-4	0	-2
-1	-2	-2	-5	-3	-4	-5	-4	0
-8	-1	-2	-2	-5	-3	-4	-5	-4
-4	-8	-1	-2	-2	-5	-3	-4	-5
-7	-4	-8	-1	-2	-2	-5	-3	-4
-4	-7	-4	-8	-1	-2	-2	-5	-3
-6	-4	-7	-4	-8	-1	-2	-2	-5
-2	-6	-4	-7	-4	-8	-1	-2	-2
-2	-2	-6	-4	-7	-4	-8	-1	-2
-5	-2	-2	-6	-4	-7	-4	-8	-1
-10	-5	-2	-2	-6	-4	-7	-4	-8
-7	-10	-5	-2	-2	-6	-4	-7	-4
-6	-7	-10	-5	-2	-2	-6	-4	-7
-6	-6	-7	-10	-5	-2	-2	-6	-4
-8	-6	-6	-7	-10	-5	-2	-2	-6
-3	-8	-6	-6	-7	-10	-5	-2	-2
-4	-3	-8	-6	-6	-7	-10	-5	-2
-3	-4	-3	-8	-6	-6	-7	-10	-5
-4	-3	-4	-3	-8	-6	-6	-7	-10
