# Supplementary material for: Distributed forecasting and ant colony optimization for the bike-sharing rebalancing problem with unserved demands
Source: PLoS One. 2019 Dec 31;14(12):e0226204. doi: 10.1371/journal.pone.0226204 (PMC6938368; doi:10.1371/journal.pone.0226204)
Supplement: S3 Appendix — (ZIP) [file pone.0226204.s003.zip › ╠ß╜╗╩2╛▌/historical_record/station_3688.csv]

x	x1	x2	x3	x4	x5	x6	x7	x8
-4	-6	-10	-15	-15	-12	-13	-9	-10
-11	-4	-6	-10	-15	-15	-12	-13	-9
-13	-11	-4	-6	-10	-15	-15	-12	-13
-11	-13	-11	-4	-6	-10	-15	-15	-12
-12	-11	-13	-11	-4	-6	-10	-15	-15
-10	-12	-11	-13	-11	-4	-6	-10	-15
-9	-10	-12	-11	-13	-11	-4	-6	-10
-6	-9	-10	-12	-11	-13	-11	-4	-6
0	-6	-9	-10	-12	-11	-13	-11	-4
0	0	-6	-9	-10	-12	-11	-13	-11
0	0	0	-6	-9	-10	-12	-11	-13
0	0	0	0	-6	-9	-10	-12	-11
0	0	0	0	0	-6	-9	-10	-12
0	0	0	0	0	0	-6	-9	-10
0	0	0	0	0	0	0	-6	-9
0	0	0	0	0	0	0	0	-6
0	0	0	0	0	0	0	0	0
-4	0	0	0	0	0	0	0	0
-11	-4	0	0	0	0	0	0	0
-9	-11	-4	0	0	0	0	0	0
-3	-9	-11	-4	0	0	0	0	0
0	-3	-9	-11	-4	0	0	0	0
-14	0	-3	-9	-11	-4	0	0	0
-11	-14	0	-3	-9	-11	-4	0	0
-8	-11	-14	0	-3	-9	-11	-4	0
-9	-8	-11	-14	0	-3	-9	-11	-4
-11	-9	-8	-11	-14	0	-3	-9	-11
-8	-11	-9	-8	-11	-14	0	-3	-9
-4	-8	-11	-9	-8	-11	-14	0	-3
-13	-4	-8	-11	-9	-8	-11	-14	0
-12	-13	-4	-8	-11	-9	-8	-11	-14
-10	-12	-13	-4	-8	-11	-9	-8	-11
1	-10	-12	-13	-4	-8	-11	-9	-8
-8	1	-10	-12	-13	-4	-8	-11	-9
-9	-8	1	-10	-12	-13	-4	-8	-11
-16	-9	-8	1	-10	-12	-13	-4	-8
-15	-16	-9	-8	1	-10	-12	-13	-4
-13	-15	-16	-9	-8	1	-10	-12	-13
-9	-13	-15	-16	-9	-8	1	-10	-12
-12	-9	-13	-15	-16	-9	-8	1	-10
-15	-12	-9	-13	-15	-16	-9	-8	1
-8	-15	-12	-9	-13	-15	-16	-9	-8
-8	-8	-15	-12	-9	-13	-15	-16	-9
-8	-8	-8	-15	-12	-9	-13	-15	-16
1	-8	-8	-8	-15	-12	-9	-13	-15
1	1	-8	-8	-8	-15	-12	-9	-13
0	1	1	-8	-8	-8	-15	-12	-9
-4	0	1	1	-8	-8	-8	-15	-12
-6	-4	0	1	1	-8	-8	-8	-15
-1	-6	-4	0	1	1	-8	-8	-8
-1	-1	-6	-4	0	1	1	-8	-8
-3	-1	-1	-6	-4	0	1	1	-8
-10	-3	-1	-1	-6	-4	0	1	1
-13	-10	-3	-1	-1	-6	-4	0	1
-10	-13	-10	-3	-1	-1	-6	-4	0
-15	-10	-13	-10	-3	-1	-1	-6	-4
-2	-15	-10	-13	-10	-3	-1	-1	-6
-11	-2	-15	-10	-13	-10	-3	-1	-1
-7	-11	-2	-15	-10	-13	-10	-3	-1
-11	-7	-11	-2	-15	-10	-13	-10	-3
-11	-11	-7	-11	-2	-15	-10	-13	-10
-9	-11	-11	-7	-11	-2	-15	-10	-13
-7	-9	-11	-11	-7	-11	-2	-15	-10
0	-7	-9	-11	-11	-7	-11	-2	-15
-6	0	-7	-9	-11	-11	-7	-11	-2
-10	-6	0	-7	-9	-11	-11	-7	-11
-9	-10	-6	0	-7	-9	-11	-11	-7
-6	-9	-10	-6	0	-7	-9	-11	-11
-10	-6	-9	-10	-6	0	-7	-9	-11
-4	-10	-6	-9	-10	-6	0	-7	-9
-4	-4	-10	-6	-9	-10	-6	0	-7
-8	-4	-4	-10	-6	-9	-10	-6	0
-13	-8	-4	-4	-10	-6	-9	-10	-6
-9	-13	-8	-4	-4	-10	-6	-9	-10
-16	-9	-13	-8	-4	-4	-10	-6	-9
-12	-16	-9	-13	-8	-4	-4	-10	-6
1	-12	-16	-9	-13	-8	-4	-4	-10
-3	1	-12	-16	-9	-13	-8	-4	-4
-12	-3	1	-12	-16	-9	-13	-8	-4
-13	-12	-3	1	-12	-16	-9	-13	-8
-12	-13	-12	-3	1	-12	-16	-9	-13
-10	-12	-13	-12	-3	1	-12	-16	-9
-7	-10	-12	-13	-12	-3	1	-12	-16
-3	-7	-10	-12	-13	-12	-3	1	-12
-3	-3	-7	-10	-12	-13	-12	-3	1
-11	-3	-3	-7	-10	-12	-13	-12	-3
-4	-11	-3	-3	-7	-10	-12	-13	-12
-10	-4	-11	-3	-3	-7	-10	-12	-13
