# Supplementary material for: Distributed forecasting and ant colony optimization for the bike-sharing rebalancing problem with unserved demands
Source: PLoS One. 2019 Dec 31;14(12):e0226204. doi: 10.1371/journal.pone.0226204 (PMC6938368; doi:10.1371/journal.pone.0226204)
Supplement: S3 Appendix — (ZIP) [file pone.0226204.s003.zip › ╠ß╜╗╩2╛▌/historical_record/station_3691.csv]

x	x1	x2	x3	x4	x5	x6	x7	x8
-1	0	-2	-3	-3	-2	1	1	3
-4	-1	0	-2	-3	-3	-2	1	1
-1	-4	-1	0	-2	-3	-3	-2	1
-3	-1	-4	-1	0	-2	-3	-3	-2
-3	-3	-1	-4	-1	0	-2	-3	-3
-3	-3	-3	-1	-4	-1	0	-2	-3
-4	-3	-3	-3	-1	-4	-1	0	-2
-1	-4	-3	-3	-3	-1	-4	-1	0
-5	-1	-4	-3	-3	-3	-1	-4	-1
-7	-5	-1	-4	-3	-3	-3	-1	-4
-6	-7	-5	-1	-4	-3	-3	-3	-1
-3	-6	-7	-5	-1	-4	-3	-3	-3
-3	-3	-6	-7	-5	-1	-4	-3	-3
-3	-3	-3	-6	-7	-5	-1	-4	-3
0	-3	-3	-3	-6	-7	-5	-1	-4
-3	0	-3	-3	-3	-6	-7	-5	-1
-1	-3	0	-3	-3	-3	-6	-7	-5
-3	-1	-3	0	-3	-3	-3	-6	-7
-2	-3	-1	-3	0	-3	-3	-3	-6
-2	-2	-3	-1	-3	0	-3	-3	-3
-1	-2	-2	-3	-1	-3	0	-3	-3
-1	-1	-2	-2	-3	-1	-3	0	-3
-2	-1	-1	-2	-2	-3	-1	-3	0
1	-2	-1	-1	-2	-2	-3	-1	-3
-3	1	-2	-1	-1	-2	-2	-3	-1
-3	-3	1	-2	-1	-1	-2	-2	-3
-4	-3	-3	1	-2	-1	-1	-2	-2
-3	-4	-3	-3	1	-2	-1	-1	-2
0	-3	-4	-3	-3	1	-2	-1	-1
-5	0	-3	-4	-3	-3	1	-2	-1
-3	-5	0	-3	-4	-3	-3	1	-2
-2	-3	-5	0	-3	-4	-3	-3	1
2	-2	-3	-5	0	-3	-4	-3	-3
-1	2	-2	-3	-5	0	-3	-4	-3
-1	-1	2	-2	-3	-5	0	-3	-4
-3	-1	-1	2	-2	-3	-5	0	-3
-4	-3	-1	-1	2	-2	-3	-5	0
-6	-4	-3	-1	-1	2	-2	-3	-5
-1	-6	-4	-3	-1	-1	2	-2	-3
-2	-1	-6	-4	-3	-1	-1	2	-2
0	-2	-1	-6	-4	-3	-1	-1	2
-5	0	-2	-1	-6	-4	-3	-1	-1
0	-5	0	-2	-1	-6	-4	-3	-1
-3	0	-5	0	-2	-1	-6	-4	-3
5	-3	0	-5	0	-2	-1	-6	-4
3	5	-3	0	-5	0	-2	-1	-6
3	3	5	-3	0	-5	0	-2	-1
0	3	3	5	-3	0	-5	0	-2
-3	0	3	3	5	-3	0	-5	0
0	-3	0	3	3	5	-3	0	-5
-1	0	-3	0	3	3	5	-3	0
-3	-1	0	-3	0	3	3	5	-3
-1	-3	-1	0	-3	0	3	3	5
-6	-1	-3	-1	0	-3	0	3	3
-4	-6	-1	-3	-1	0	-3	0	3
-5	-4	-6	-1	-3	-1	0	-3	0
1	-5	-4	-6	-1	-3	-1	0	-3
-4	1	-5	-4	-6	-1	-3	-1	0
-3	-4	1	-5	-4	-6	-1	-3	-1
-2	-3	-4	1	-5	-4	-6	-1	-3
-4	-2	-3	-4	1	-5	-4	-6	-1
-5	-4	-2	-3	-4	1	-5	-4	-6
0	-5	-4	-2	-3	-4	1	-5	-4
2	0	-5	-4	-2	-3	-4	1	-5
-7	2	0	-5	-4	-2	-3	-4	1
-7	-7	2	0	-5	-4	-2	-3	-4
-3	-7	-7	2	0	-5	-4	-2	-3
-8	-3	-7	-7	2	0	-5	-4	-2
-5	-8	-3	-7	-7	2	0	-5	-4
1	-5	-8	-3	-7	-7	2	0	-5
0	1	-5	-8	-3	-7	-7	2	0
-5	0	1	-5	-8	-3	-7	-7	2
-4	-5	0	1	-5	-8	-3	-7	-7
-6	-4	-5	0	1	-5	-8	-3	-7
-5	-6	-4	-5	0	1	-5	-8	-3
-5	-5	-6	-4	-5	0	1	-5	-8
-1	-5	-5	-6	-4	-5	0	1	-5
1	-1	-5	-5	-6	-4	-5	0	1
-1	1	-1	-5	-5	-6	-4	-5	0
-5	-1	1	-1	-5	-5	-6	-4	-5
-5	-5	-1	1	-1	-5	-5	-6	-4
-5	-5	-5	-1	1	-1	-5	-5	-6
-2	-5	-5	-5	-1	1	-1	-5	-5
3	-2	-5	-5	-5	-1	1	-1	-5
1	3	-2	-5	-5	-5	-1	1	-1
-7	1	3	-2	-5	-5	-5	-1	1
-2	-7	1	3	-2	-5	-5	-5	-1
-3	-2	-7	1	3	-2	-5	-5	-5
