# Supplementary material for: Distributed forecasting and ant colony optimization for the bike-sharing rebalancing problem with unserved demands
Source: PLoS One. 2019 Dec 31;14(12):e0226204. doi: 10.1371/journal.pone.0226204 (PMC6938368; doi:10.1371/journal.pone.0226204)
Supplement: S3 Appendix — (ZIP) [file pone.0226204.s003.zip › ╠ß╜╗╩2╛▌/historical_record/station_3692.csv]

x	x1	x2	x3	x4	x5	x6	x7	x8
3	3	4	5	4	5	6	6	5
3	3	3	4	5	4	5	6	6
6	3	3	3	4	5	4	5	6
9	6	3	3	3	4	5	4	5
8	9	6	3	3	3	4	5	4
6	8	9	6	3	3	3	4	5
3	6	8	9	6	3	3	3	4
5	3	6	8	9	6	3	3	3
6	5	3	6	8	9	6	3	3
6	6	5	3	6	8	9	6	3
9	6	6	5	3	6	8	9	6
12	9	6	6	5	3	6	8	9
8	12	9	6	6	5	3	6	8
3	8	12	9	6	6	5	3	6
3	3	8	12	9	6	6	5	3
7	3	3	8	12	9	6	6	5
7	7	3	3	8	12	9	6	6
12	7	7	3	3	8	12	9	6
8	12	7	7	3	3	8	12	9
8	8	12	7	7	3	3	8	12
1	8	8	12	7	7	3	3	8
5	1	8	8	12	7	7	3	3
6	5	1	8	8	12	7	7	3
9	6	5	1	8	8	12	7	7
7	9	6	5	1	8	8	12	7
10	7	9	6	5	1	8	8	12
8	10	7	9	6	5	1	8	8
6	8	10	7	9	6	5	1	8
5	6	8	10	7	9	6	5	1
7	5	6	8	10	7	9	6	5
9	7	5	6	8	10	7	9	6
9	9	7	5	6	8	10	7	9
0	9	9	7	5	6	8	10	7
3	0	9	9	7	5	6	8	10
1	3	0	9	9	7	5	6	8
8	1	3	0	9	9	7	5	6
5	8	1	3	0	9	9	7	5
7	5	8	1	3	0	9	9	7
5	7	5	8	1	3	0	9	9
5	5	7	5	8	1	3	0	9
8	5	5	7	5	8	1	3	0
5	8	5	5	7	5	8	1	3
7	5	8	5	5	7	5	8	1
8	7	5	8	5	5	7	5	8
-4	8	7	5	8	5	5	7	5
0	-4	8	7	5	8	5	5	7
1	0	-4	8	7	5	8	5	5
4	1	0	-4	8	7	5	8	5
0	4	1	0	-4	8	7	5	8
2	0	4	1	0	-4	8	7	5
-1	2	0	4	1	0	-4	8	7
3	-1	2	0	4	1	0	-4	8
8	3	-1	2	0	4	1	0	-4
8	8	3	-1	2	0	4	1	0
8	8	8	3	-1	2	0	4	1
5	8	8	8	3	-1	2	0	4
5	5	8	8	8	3	-1	2	0
3	5	5	8	8	8	3	-1	2
7	3	5	5	8	8	8	3	-1
9	7	3	5	5	8	8	8	3
11	9	7	3	5	5	8	8	8
11	11	9	7	3	5	5	8	8
6	11	11	9	7	3	5	5	8
0	6	11	11	9	7	3	5	5
17	0	6	11	11	9	7	3	5
13	17	0	6	11	11	9	7	3
11	13	17	0	6	11	11	9	7
11	11	13	17	0	6	11	11	9
11	11	11	13	17	0	6	11	11
8	11	11	11	13	17	0	6	11
5	8	11	11	11	13	17	0	6
7	5	8	11	11	11	13	17	0
13	7	5	8	11	11	11	13	17
14	13	7	5	8	11	11	11	13
4	14	13	7	5	8	11	11	11
13	4	14	13	7	5	8	11	11
10	13	4	14	13	7	5	8	11
2	10	13	4	14	13	7	5	8
9	2	10	13	4	14	13	7	5
7	9	2	10	13	4	14	13	7
11	7	9	2	10	13	4	14	13
3	11	7	9	2	10	13	4	14
3	3	11	7	9	2	10	13	4
4	3	3	11	7	9	2	10	13
2	4	3	3	11	7	9	2	10
6	2	4	3	3	11	7	9	2
4	6	2	4	3	3	11	7	9
6	4	6	2	4	3	3	11	7
