# Supplementary material for: Distributed forecasting and ant colony optimization for the bike-sharing rebalancing problem with unserved demands
Source: PLoS One. 2019 Dec 31;14(12):e0226204. doi: 10.1371/journal.pone.0226204 (PMC6938368; doi:10.1371/journal.pone.0226204)
Supplement: S3 Appendix — (ZIP) [file pone.0226204.s003.zip › ╠ß╜╗╩2╛▌/historical_record/station_3693.csv]

x	x1	x2	x3	x4	x5	x6	x7	x8
6	7	11	13	5	8	19	6	12
21	6	7	11	13	5	8	19	6
16	21	6	7	11	13	5	8	19
18	16	21	6	7	11	13	5	8
21	18	16	21	6	7	11	13	5
22	21	18	16	21	6	7	11	13
22	22	21	18	16	21	6	7	11
8	22	22	21	18	16	21	6	7
16	8	22	22	21	18	16	21	6
20	16	8	22	22	21	18	16	21
17	20	16	8	22	22	21	18	16
24	17	20	16	8	22	22	21	18
22	24	17	20	16	8	22	22	21
8	22	24	17	20	16	8	22	22
9	8	22	24	17	20	16	8	22
18	9	8	22	24	17	20	16	8
23	18	9	8	22	24	17	20	16
16	23	18	9	8	22	24	17	20
16	16	23	18	9	8	22	24	17
20	16	16	23	18	9	8	22	24
6	20	16	16	23	18	9	8	22
11	6	20	16	16	23	18	9	8
17	11	6	20	16	16	23	18	9
20	17	11	6	20	16	16	23	18
4	20	17	11	6	20	16	16	23
19	4	20	17	11	6	20	16	16
16	19	4	20	17	11	6	20	16
18	16	19	4	20	17	11	6	20
20	18	16	19	4	20	17	11	6
11	20	18	16	19	4	20	17	11
14	11	20	18	16	19	4	20	17
17	14	11	20	18	16	19	4	20
8	17	14	11	20	18	16	19	4
16	8	17	14	11	20	18	16	19
13	16	8	17	14	11	20	18	16
6	13	16	8	17	14	11	20	18
22	6	13	16	8	17	14	11	20
11	22	6	13	16	8	17	14	11
11	11	22	6	13	16	8	17	14
18	11	11	22	6	13	16	8	17
16	18	11	11	22	6	13	16	8
16	16	18	11	11	22	6	13	16
17	16	16	18	11	11	22	6	13
24	17	16	16	18	11	11	22	6
7	24	17	16	16	18	11	11	22
3	7	24	17	16	16	18	11	11
3	3	7	24	17	16	16	18	11
10	3	3	7	24	17	16	16	18
9	10	3	3	7	24	17	16	16
8	9	10	3	3	7	24	17	16
1	8	9	10	3	3	7	24	17
9	1	8	9	10	3	3	7	24
18	9	1	8	9	10	3	3	7
17	18	9	1	8	9	10	3	3
18	17	18	9	1	8	9	10	3
12	18	17	18	9	1	8	9	10
8	12	18	17	18	9	1	8	9
20	8	12	18	17	18	9	1	8
26	20	8	12	18	17	18	9	1
21	26	20	8	12	18	17	18	9
24	21	26	20	8	12	18	17	18
26	24	21	26	20	8	12	18	17
14	26	24	21	26	20	8	12	18
11	14	26	24	21	26	20	8	12
13	11	14	26	24	21	26	20	8
23	13	11	14	26	24	21	26	20
23	23	13	11	14	26	24	21	26
17	23	23	13	11	14	26	24	21
22	17	23	23	13	11	14	26	24
11	22	17	23	23	13	11	14	26
13	11	22	17	23	23	13	11	14
27	13	11	22	17	23	23	13	11
27	27	13	11	22	17	23	23	13
28	27	27	13	11	22	17	23	23
25	28	27	27	13	11	22	17	23
23	25	28	27	27	13	11	22	17
0	23	25	28	27	27	13	11	22
9	0	23	25	28	27	27	13	11
17	9	0	23	25	28	27	27	13
22	17	9	0	23	25	28	27	27
28	22	17	9	0	23	25	28	27
21	28	22	17	9	0	23	25	28
23	21	28	22	17	9	0	23	25
17	23	21	28	22	17	9	0	23
3	17	23	21	28	22	17	9	0
19	3	17	23	21	28	22	17	9
11	19	3	17	23	21	28	22	17
18	11	19	3	17	23	21	28	22
