# Supplementary material for: Distributed forecasting and ant colony optimization for the bike-sharing rebalancing problem with unserved demands
Source: PLoS One. 2019 Dec 31;14(12):e0226204. doi: 10.1371/journal.pone.0226204 (PMC6938368; doi:10.1371/journal.pone.0226204)
Supplement: S3 Appendix — (ZIP) [file pone.0226204.s003.zip › ╠ß╜╗╩2╛▌/historical_record/station_3694.csv]

x	x1	x2	x3	x4	x5	x6	x7	x8
-1	-10	-17	-9	-16	-13	-11	0	1
-9	-1	-10	-17	-9	-16	-13	-11	0
-16	-9	-1	-10	-17	-9	-16	-13	-11
-10	-16	-9	-1	-10	-17	-9	-16	-13
-11	-10	-16	-9	-1	-10	-17	-9	-16
-13	-11	-10	-16	-9	-1	-10	-17	-9
-1	-13	-11	-10	-16	-9	-1	-10	-17
-6	-1	-13	-11	-10	-16	-9	-1	-10
-13	-6	-1	-13	-11	-10	-16	-9	-1
-11	-13	-6	-1	-13	-11	-10	-16	-9
-15	-11	-13	-6	-1	-13	-11	-10	-16
-15	-15	-11	-13	-6	-1	-13	-11	-10
-5	-15	-15	-11	-13	-6	-1	-13	-11
-4	-5	-15	-15	-11	-13	-6	-1	-13
-1	-4	-5	-15	-15	-11	-13	-6	-1
-13	-1	-4	-5	-15	-15	-11	-13	-6
0	-13	-1	-4	-5	-15	-15	-11	-13
0	0	-13	-1	-4	-5	-15	-15	-11
0	0	0	-13	-1	-4	-5	-15	-15
0	0	0	0	-13	-1	-4	-5	-15
0	0	0	0	0	-13	-1	-4	-5
0	0	0	0	0	0	-13	-1	-4
0	0	0	0	0	0	0	-13	-1
0	0	0	0	0	0	0	0	-13
0	0	0	0	0	0	0	0	0
-10	0	0	0	0	0	0	0	0
-1	-10	0	0	0	0	0	0	0
-7	-1	-10	0	0	0	0	0	0
-2	-7	-1	-10	0	0	0	0	0
-7	-2	-7	-1	-10	0	0	0	0
-9	-7	-2	-7	-1	-10	0	0	0
-2	-9	-7	-2	-7	-1	-10	0	0
0	-2	-9	-7	-2	-7	-1	-10	0
-3	0	-2	-9	-7	-2	-7	-1	-10
-9	-3	0	-2	-9	-7	-2	-7	-1
-10	-9	-3	0	-2	-9	-7	-2	-7
-7	-10	-9	-3	0	-2	-9	-7	-2
-16	-7	-10	-9	-3	0	-2	-9	-7
-12	-16	-7	-10	-9	-3	0	-2	-9
-12	-12	-16	-7	-10	-9	-3	0	-2
-17	-12	-12	-16	-7	-10	-9	-3	0
-10	-17	-12	-12	-16	-7	-10	-9	-3
-12	-10	-17	-12	-12	-16	-7	-10	-9
-11	-12	-10	-17	-12	-12	-16	-7	-10
-2	-11	-12	-10	-17	-12	-12	-16	-7
0	-2	-11	-12	-10	-17	-12	-12	-16
2	0	-2	-11	-12	-10	-17	-12	-12
0	2	0	-2	-11	-12	-10	-17	-12
-2	0	2	0	-2	-11	-12	-10	-17
-4	-2	0	2	0	-2	-11	-12	-10
-1	-4	-2	0	2	0	-2	-11	-12
-6	-1	-4	-2	0	2	0	-2	-11
-11	-6	-1	-4	-2	0	2	0	-2
-9	-11	-6	-1	-4	-2	0	2	0
-12	-9	-11	-6	-1	-4	-2	0	2
-7	-12	-9	-11	-6	-1	-4	-2	0
3	-7	-12	-9	-11	-6	-1	-4	-2
-16	3	-7	-12	-9	-11	-6	-1	-4
-19	-16	3	-7	-12	-9	-11	-6	-1
-14	-19	-16	3	-7	-12	-9	-11	-6
-15	-14	-19	-16	3	-7	-12	-9	-11
-11	-15	-14	-19	-16	3	-7	-12	-9
-12	-11	-15	-14	-19	-16	3	-7	-12
-5	-12	-11	-15	-14	-19	-16	3	-7
-19	-5	-12	-11	-15	-14	-19	-16	3
-8	-19	-5	-12	-11	-15	-14	-19	-16
-5	-8	-19	-5	-12	-11	-15	-14	-19
-13	-5	-8	-19	-5	-12	-11	-15	-14
-10	-13	-5	-8	-19	-5	-12	-11	-15
-5	-10	-13	-5	-8	-19	-5	-12	-11
5	-5	-10	-13	-5	-8	-19	-5	-12
-11	5	-5	-10	-13	-5	-8	-19	-5
-18	-11	5	-5	-10	-13	-5	-8	-19
-16	-18	-11	5	-5	-10	-13	-5	-8
-16	-16	-18	-11	5	-5	-10	-13	-5
-19	-16	-16	-18	-11	5	-5	-10	-13
-1	-19	-16	-16	-18	-11	5	-5	-10
-1	-1	-19	-16	-16	-18	-11	5	-5
-17	-1	-1	-19	-16	-16	-18	-11	5
-6	-17	-1	-1	-19	-16	-16	-18	-11
-13	-6	-17	-1	-1	-19	-16	-16	-18
-13	-13	-6	-17	-1	-1	-19	-16	-16
-7	-13	-13	-6	-17	-1	-1	-19	-16
-8	-7	-13	-13	-6	-17	-1	-1	-19
-3	-8	-7	-13	-13	-6	-17	-1	-1
-20	-3	-8	-7	-13	-13	-6	-17	-1
-5	-20	-3	-8	-7	-13	-13	-6	-17
-14	-5	-20	-3	-8	-7	-13	-13	-6
