# Supplementary material for: Distributed forecasting and ant colony optimization for the bike-sharing rebalancing problem with unserved demands
Source: PLoS One. 2019 Dec 31;14(12):e0226204. doi: 10.1371/journal.pone.0226204 (PMC6938368; doi:10.1371/journal.pone.0226204)
Supplement: S3 Appendix — (ZIP) [file pone.0226204.s003.zip › ╠ß╜╗╩2╛▌/historical_record/station_3695.csv]

x	x1	x2	x3	x4	x5	x6	x7	x8
-6	-5	-17	-15	-7	-10	-12	-7	-12
-4	-6	-5	-17	-15	-7	-10	-12	-7
-12	-4	-6	-5	-17	-15	-7	-10	-12
-6	-12	-4	-6	-5	-17	-15	-7	-10
-12	-6	-12	-4	-6	-5	-17	-15	-7
-17	-12	-6	-12	-4	-6	-5	-17	-15
-6	-17	-12	-6	-12	-4	-6	-5	-17
-6	-6	-17	-12	-6	-12	-4	-6	-5
-12	-6	-6	-17	-12	-6	-12	-4	-6
-12	-12	-6	-6	-17	-12	-6	-12	-4
-11	-12	-12	-6	-6	-17	-12	-6	-12
-23	-11	-12	-12	-6	-6	-17	-12	-6
-15	-23	-11	-12	-12	-6	-6	-17	-12
-10	-15	-23	-11	-12	-12	-6	-6	-17
-6	-10	-15	-23	-11	-12	-12	-6	-6
-8	-6	-10	-15	-23	-11	-12	-12	-6
-6	-8	-6	-10	-15	-23	-11	-12	-12
-8	-6	-8	-6	-10	-15	-23	-11	-12
-15	-8	-6	-8	-6	-10	-15	-23	-11
-10	-15	-8	-6	-8	-6	-10	-15	-23
0	-10	-15	-8	-6	-8	-6	-10	-15
-7	0	-10	-15	-8	-6	-8	-6	-10
-12	-7	0	-10	-15	-8	-6	-8	-6
-15	-12	-7	0	-10	-15	-8	-6	-8
-11	-15	-12	-7	0	-10	-15	-8	-6
-12	-11	-15	-12	-7	0	-10	-15	-8
-10	-12	-11	-15	-12	-7	0	-10	-15
-3	-10	-12	-11	-15	-12	-7	0	-10
1	-3	-10	-12	-11	-15	-12	-7	0
-22	1	-3	-10	-12	-11	-15	-12	-7
-16	-22	1	-3	-10	-12	-11	-15	-12
-10	-16	-22	1	-3	-10	-12	-11	-15
-1	-10	-16	-22	1	-3	-10	-12	-11
-6	-1	-10	-16	-22	1	-3	-10	-12
-4	-6	-1	-10	-16	-22	1	-3	-10
-7	-4	-6	-1	-10	-16	-22	1	-3
-6	-7	-4	-6	-1	-10	-16	-22	1
-6	-6	-7	-4	-6	-1	-10	-16	-22
-6	-6	-6	-7	-4	-6	-1	-10	-16
-7	-6	-6	-6	-7	-4	-6	-1	-10
-11	-7	-6	-6	-6	-7	-4	-6	-1
-7	-11	-7	-6	-6	-6	-7	-4	-6
-7	-7	-11	-7	-6	-6	-6	-7	-4
-3	-7	-7	-11	-7	-6	-6	-6	-7
0	-3	-7	-7	-11	-7	-6	-6	-6
-1	0	-3	-7	-7	-11	-7	-6	-6
-2	-1	0	-3	-7	-7	-11	-7	-6
-3	-2	-1	0	-3	-7	-7	-11	-7
0	-3	-2	-1	0	-3	-7	-7	-11
-5	0	-3	-2	-1	0	-3	-7	-7
-1	-5	0	-3	-2	-1	0	-3	-7
-7	-1	-5	0	-3	-2	-1	0	-3
-21	-7	-1	-5	0	-3	-2	-1	0
-15	-21	-7	-1	-5	0	-3	-2	-1
-15	-15	-21	-7	-1	-5	0	-3	-2
-22	-15	-15	-21	-7	-1	-5	0	-3
0	-22	-15	-15	-21	-7	-1	-5	0
-14	0	-22	-15	-15	-21	-7	-1	-5
-10	-14	0	-22	-15	-15	-21	-7	-1
-16	-10	-14	0	-22	-15	-15	-21	-7
-9	-16	-10	-14	0	-22	-15	-15	-21
-15	-9	-16	-10	-14	0	-22	-15	-15
-17	-15	-9	-16	-10	-14	0	-22	-15
-7	-17	-15	-9	-16	-10	-14	0	-22
-18	-7	-17	-15	-9	-16	-10	-14	0
-11	-18	-7	-17	-15	-9	-16	-10	-14
-9	-11	-18	-7	-17	-15	-9	-16	-10
0	-9	-11	-18	-7	-17	-15	-9	-16
0	0	-9	-11	-18	-7	-17	-15	-9
-4	0	0	-9	-11	-18	-7	-17	-15
-5	-4	0	0	-9	-11	-18	-7	-17
-13	-5	-4	0	0	-9	-11	-18	-7
-14	-13	-5	-4	0	0	-9	-11	-18
-15	-14	-13	-5	-4	0	0	-9	-11
-16	-15	-14	-13	-5	-4	0	0	-9
-23	-16	-15	-14	-13	-5	-4	0	0
-11	-23	-16	-15	-14	-13	-5	-4	0
-3	-11	-23	-16	-15	-14	-13	-5	-4
-9	-3	-11	-23	-16	-15	-14	-13	-5
-15	-9	-3	-11	-23	-16	-15	-14	-13
-15	-15	-9	-3	-11	-23	-16	-15	-14
-22	-15	-15	-9	-3	-11	-23	-16	-15
-18	-22	-15	-15	-9	-3	-11	-23	-16
-4	-18	-22	-15	-15	-9	-3	-11	-23
1	-4	-18	-22	-15	-15	-9	-3	-11
-10	1	-4	-18	-22	-15	-15	-9	-3
0	-10	1	-4	-18	-22	-15	-15	-9
-6	0	-10	1	-4	-18	-22	-15	-15
