# Supplementary material for: Distributed forecasting and ant colony optimization for the bike-sharing rebalancing problem with unserved demands
Source: PLoS One. 2019 Dec 31;14(12):e0226204. doi: 10.1371/journal.pone.0226204 (PMC6938368; doi:10.1371/journal.pone.0226204)
Supplement: S3 Appendix — (ZIP) [file pone.0226204.s003.zip › ╠ß╜╗╩2╛▌/historical_record/station_3696.csv]

x	x1	x2	x3	x4	x5	x6	x7	x8
1	1	-1	-1	-3	1	-1	-3	-4
-2	1	1	-1	-1	-3	1	-1	-3
-2	-2	1	1	-1	-1	-3	1	-1
-2	-2	-2	1	1	-1	-1	-3	1
-3	-2	-2	-2	1	1	-1	-1	-3
-1	-3	-2	-2	-2	1	1	-1	-1
-2	-1	-3	-2	-2	-2	1	1	-1
-2	-2	-1	-3	-2	-2	-2	1	1
-6	-2	-2	-1	-3	-2	-2	-2	1
0	-6	-2	-2	-1	-3	-2	-2	-2
-1	0	-6	-2	-2	-1	-3	-2	-2
-7	-1	0	-6	-2	-2	-1	-3	-2
-6	-7	-1	0	-6	-2	-2	-1	-3
-4	-6	-7	-1	0	-6	-2	-2	-1
-4	-4	-6	-7	-1	0	-6	-2	-2
-13	-4	-4	-6	-7	-1	0	-6	-2
-9	-13	-4	-4	-6	-7	-1	0	-6
-9	-9	-13	-4	-4	-6	-7	-1	0
-8	-9	-9	-13	-4	-4	-6	-7	-1
-9	-8	-9	-9	-13	-4	-4	-6	-7
-3	-9	-8	-9	-9	-13	-4	-4	-6
-2	-3	-9	-8	-9	-9	-13	-4	-4
-11	-2	-3	-9	-8	-9	-9	-13	-4
-5	-11	-2	-3	-9	-8	-9	-9	-13
-7	-5	-11	-2	-3	-9	-8	-9	-9
-11	-7	-5	-11	-2	-3	-9	-8	-9
-8	-11	-7	-5	-11	-2	-3	-9	-8
-5	-8	-11	-7	-5	-11	-2	-3	-9
-2	-5	-8	-11	-7	-5	-11	-2	-3
-11	-2	-5	-8	-11	-7	-5	-11	-2
-13	-11	-2	-5	-8	-11	-7	-5	-11
-16	-13	-11	-2	-5	-8	-11	-7	-5
-2	-16	-13	-11	-2	-5	-8	-11	-7
0	-2	-16	-13	-11	-2	-5	-8	-11
1	0	-2	-16	-13	-11	-2	-5	-8
-8	1	0	-2	-16	-13	-11	-2	-5
-14	-8	1	0	-2	-16	-13	-11	-2
-11	-14	-8	1	0	-2	-16	-13	-11
-12	-11	-14	-8	1	0	-2	-16	-13
-14	-12	-11	-14	-8	1	0	-2	-16
-16	-14	-12	-11	-14	-8	1	0	-2
-4	-16	-14	-12	-11	-14	-8	1	0
-17	-4	-16	-14	-12	-11	-14	-8	1
-21	-17	-4	-16	-14	-12	-11	-14	-8
0	-21	-17	-4	-16	-14	-12	-11	-14
-1	0	-21	-17	-4	-16	-14	-12	-11
-1	-1	0	-21	-17	-4	-16	-14	-12
-5	-1	-1	0	-21	-17	-4	-16	-14
-2	-5	-1	-1	0	-21	-17	-4	-16
-2	-2	-5	-1	-1	0	-21	-17	-4
0	-2	-2	-5	-1	-1	0	-21	-17
-5	0	-2	-2	-5	-1	-1	0	-21
-11	-5	0	-2	-2	-5	-1	-1	0
-11	-11	-5	0	-2	-2	-5	-1	-1
-13	-11	-11	-5	0	-2	-2	-5	-1
-13	-13	-11	-11	-5	0	-2	-2	-5
-2	-13	-13	-11	-11	-5	0	-2	-2
-13	-2	-13	-13	-11	-11	-5	0	-2
-12	-13	-2	-13	-13	-11	-11	-5	0
-13	-12	-13	-2	-13	-13	-11	-11	-5
-14	-13	-12	-13	-2	-13	-13	-11	-11
-12	-14	-13	-12	-13	-2	-13	-13	-11
-3	-12	-14	-13	-12	-13	-2	-13	-13
-3	-3	-12	-14	-13	-12	-13	-2	-13
-1	-3	-3	-12	-14	-13	-12	-13	-2
-12	-1	-3	-3	-12	-14	-13	-12	-13
-11	-12	-1	-3	-3	-12	-14	-13	-12
-14	-11	-12	-1	-3	-3	-12	-14	-13
-10	-14	-11	-12	-1	-3	-3	-12	-14
-2	-10	-14	-11	-12	-1	-3	-3	-12
-5	-2	-10	-14	-11	-12	-1	-3	-3
-6	-5	-2	-10	-14	-11	-12	-1	-3
-15	-6	-5	-2	-10	-14	-11	-12	-1
-12	-15	-6	-5	-2	-10	-14	-11	-12
-13	-12	-15	-6	-5	-2	-10	-14	-11
-14	-13	-12	-15	-6	-5	-2	-10	-14
-9	-14	-13	-12	-15	-6	-5	-2	-10
-4	-9	-14	-13	-12	-15	-6	-5	-2
-16	-4	-9	-14	-13	-12	-15	-6	-5
-17	-16	-4	-9	-14	-13	-12	-15	-6
-16	-17	-16	-4	-9	-14	-13	-12	-15
-19	-16	-17	-16	-4	-9	-14	-13	-12
-21	-19	-16	-17	-16	-4	-9	-14	-13
-3	-21	-19	-16	-17	-16	-4	-9	-14
-1	-3	-21	-19	-16	-17	-16	-4	-9
-14	-1	-3	-21	-19	-16	-17	-16	-4
-7	-14	-1	-3	-21	-19	-16	-17	-16
-11	-7	-14	-1	-3	-21	-19	-16	-17
