# Supplementary material for: Distributed forecasting and ant colony optimization for the bike-sharing rebalancing problem with unserved demands
Source: PLoS One. 2019 Dec 31;14(12):e0226204. doi: 10.1371/journal.pone.0226204 (PMC6938368; doi:10.1371/journal.pone.0226204)
Supplement: S3 Appendix — (ZIP) [file pone.0226204.s003.zip › ╠ß╜╗╩2╛▌/historical_record/station_3697.csv]

x	x1	x2	x3	x4	x5	x6	x7	x8
4	3	0	1	3	3	5	7	1
7	4	3	0	1	3	3	5	7
2	7	4	3	0	1	3	3	5
1	2	7	4	3	0	1	3	3
3	1	2	7	4	3	0	1	3
4	3	1	2	7	4	3	0	1
-1	4	3	1	2	7	4	3	0
5	-1	4	3	1	2	7	4	3
1	5	-1	4	3	1	2	7	4
6	1	5	-1	4	3	1	2	7
0	6	1	5	-1	4	3	1	2
4	0	6	1	5	-1	4	3	1
1	4	0	6	1	5	-1	4	3
4	1	4	0	6	1	5	-1	4
4	4	1	4	0	6	1	5	-1
5	4	4	1	4	0	6	1	5
6	5	4	4	1	4	0	6	1
5	6	5	4	4	1	4	0	6
6	5	6	5	4	4	1	4	0
3	6	5	6	5	4	4	1	4
1	3	6	5	6	5	4	4	1
5	1	3	6	5	6	5	4	4
6	5	1	3	6	5	6	5	4
2	6	5	1	3	6	5	6	5
2	2	6	5	1	3	6	5	6
1	2	2	6	5	1	3	6	5
3	1	2	2	6	5	1	3	6
-1	3	1	2	2	6	5	1	3
3	-1	3	1	2	2	6	5	1
2	3	-1	3	1	2	2	6	5
4	2	3	-1	3	1	2	2	6
4	4	2	3	-1	3	1	2	2
0	4	4	2	3	-1	3	1	2
1	0	4	4	2	3	-1	3	1
0	1	0	4	4	2	3	-1	3
1	0	1	0	4	4	2	3	-1
2	1	0	1	0	4	4	2	3
2	2	1	0	1	0	4	4	2
0	2	2	1	0	1	0	4	4
5	0	2	2	1	0	1	0	4
1	5	0	2	2	1	0	1	0
2	1	5	0	2	2	1	0	1
2	2	1	5	0	2	2	1	0
3	2	2	1	5	0	2	2	1
1	3	2	2	1	5	0	2	2
1	1	3	2	2	1	5	0	2
3	1	1	3	2	2	1	5	0
1	3	1	1	3	2	2	1	5
2	1	3	1	1	3	2	2	1
-1	2	1	3	1	1	3	2	2
0	-1	2	1	3	1	1	3	2
0	0	-1	2	1	3	1	1	3
7	0	0	-1	2	1	3	1	1
12	7	0	0	-1	2	1	3	1
4	12	7	0	0	-1	2	1	3
2	4	12	7	0	0	-1	2	1
-3	2	4	12	7	0	0	-1	2
2	-3	2	4	12	7	0	0	-1
0	2	-3	2	4	12	7	0	0
4	0	2	-3	2	4	12	7	0
9	4	0	2	-3	2	4	12	7
1	9	4	0	2	-3	2	4	12
2	1	9	4	0	2	-3	2	4
0	2	1	9	4	0	2	-3	2
-1	0	2	1	9	4	0	2	-3
4	-1	0	2	1	9	4	0	2
2	4	-1	0	2	1	9	4	0
5	2	4	-1	0	2	1	9	4
2	5	2	4	-1	0	2	1	9
5	2	5	2	4	-1	0	2	1
2	5	2	5	2	4	-1	0	2
5	2	5	2	5	2	4	-1	0
4	5	2	5	2	5	2	4	-1
5	4	5	2	5	2	5	2	4
7	5	4	5	2	5	2	5	2
5	7	5	4	5	2	5	2	5
2	5	7	5	4	5	2	5	2
0	2	5	7	5	4	5	2	5
6	0	2	5	7	5	4	5	2
7	6	0	2	5	7	5	4	5
3	7	6	0	2	5	7	5	4
6	3	7	6	0	2	5	7	5
5	6	3	7	6	0	2	5	7
6	5	6	3	7	6	0	2	5
-1	6	5	6	3	7	6	0	2
11	-1	6	5	6	3	7	6	0
5	11	-1	6	5	6	3	7	6
2	5	11	-1	6	5	6	3	7
