# Supplementary material for: Distributed forecasting and ant colony optimization for the bike-sharing rebalancing problem with unserved demands
Source: PLoS One. 2019 Dec 31;14(12):e0226204. doi: 10.1371/journal.pone.0226204 (PMC6938368; doi:10.1371/journal.pone.0226204)
Supplement: S3 Appendix — (ZIP) [file pone.0226204.s003.zip › ╠ß╜╗╩2╛▌/historical_record/station_3699.csv]

x	x1	x2	x3	x4	x5	x6	x7	x8
-15	-1	0	-5	0	-3	1	-7	-9
-5	-15	-1	0	-5	0	-3	1	-7
-2	-5	-15	-1	0	-5	0	-3	1
-6	-2	-5	-15	-1	0	-5	0	-3
0	-6	-2	-5	-15	-1	0	-5	0
3	0	-6	-2	-5	-15	-1	0	-5
-4	3	0	-6	-2	-5	-15	-1	0
-8	-4	3	0	-6	-2	-5	-15	-1
1	-8	-4	3	0	-6	-2	-5	-15
-2	1	-8	-4	3	0	-6	-2	-5
-8	-2	1	-8	-4	3	0	-6	-2
-1	-8	-2	1	-8	-4	3	0	-6
-4	-1	-8	-2	1	-8	-4	3	0
-5	-4	-1	-8	-2	1	-8	-4	3
-10	-5	-4	-1	-8	-2	1	-8	-4
-8	-10	-5	-4	-1	-8	-2	1	-8
-6	-8	-10	-5	-4	-1	-8	-2	1
0	-6	-8	-10	-5	-4	-1	-8	-2
-8	0	-6	-8	-10	-5	-4	-1	-8
-12	-8	0	-6	-8	-10	-5	-4	-1
-2	-12	-8	0	-6	-8	-10	-5	-4
-5	-2	-12	-8	0	-6	-8	-10	-5
-1	-5	-2	-12	-8	0	-6	-8	-10
-4	-1	-5	-2	-12	-8	0	-6	-8
-8	-4	-1	-5	-2	-12	-8	0	-6
5	-8	-4	-1	-5	-2	-12	-8	0
2	5	-8	-4	-1	-5	-2	-12	-8
-8	2	5	-8	-4	-1	-5	-2	-12
-10	-8	2	5	-8	-4	-1	-5	-2
-3	-10	-8	2	5	-8	-4	-1	-5
-1	-3	-10	-8	2	5	-8	-4	-1
-10	-1	-3	-10	-8	2	5	-8	-4
0	-10	-1	-3	-10	-8	2	5	-8
-16	0	-10	-1	-3	-10	-8	2	5
-11	-16	0	-10	-1	-3	-10	-8	2
-5	-11	-16	0	-10	-1	-3	-10	-8
3	-5	-11	-16	0	-10	-1	-3	-10
-7	3	-5	-11	-16	0	-10	-1	-3
-9	-7	3	-5	-11	-16	0	-10	-1
3	-9	-7	3	-5	-11	-16	0	-10
-4	3	-9	-7	3	-5	-11	-16	0
-15	-4	3	-9	-7	3	-5	-11	-16
-9	-15	-4	3	-9	-7	3	-5	-11
-4	-9	-15	-4	3	-9	-7	3	-5
-14	-4	-9	-15	-4	3	-9	-7	3
-22	-14	-4	-9	-15	-4	3	-9	-7
-16	-22	-14	-4	-9	-15	-4	3	-9
-12	-16	-22	-14	-4	-9	-15	-4	3
-17	-12	-16	-22	-14	-4	-9	-15	-4
-8	-17	-12	-16	-22	-14	-4	-9	-15
1	-8	-17	-12	-16	-22	-14	-4	-9
2	1	-8	-17	-12	-16	-22	-14	-4
-9	2	1	-8	-17	-12	-16	-22	-14
-4	-9	2	1	-8	-17	-12	-16	-22
-10	-4	-9	2	1	-8	-17	-12	-16
-7	-10	-4	-9	2	1	-8	-17	-12
-17	-7	-10	-4	-9	2	1	-8	-17
-10	-17	-7	-10	-4	-9	2	1	-8
-16	-10	-17	-7	-10	-4	-9	2	1
-9	-16	-10	-17	-7	-10	-4	-9	2
-1	-9	-16	-10	-17	-7	-10	-4	-9
-7	-1	-9	-16	-10	-17	-7	-10	-4
-10	-7	-1	-9	-16	-10	-17	-7	-10
-24	-10	-7	-1	-9	-16	-10	-17	-7
-6	-24	-10	-7	-1	-9	-16	-10	-17
-16	-6	-24	-10	-7	-1	-9	-16	-10
-9	-16	-6	-24	-10	-7	-1	-9	-16
-8	-9	-16	-6	-24	-10	-7	-1	-9
-17	-8	-9	-16	-6	-24	-10	-7	-1
-11	-17	-8	-9	-16	-6	-24	-10	-7
-14	-11	-17	-8	-9	-16	-6	-24	-10
-9	-14	-11	-17	-8	-9	-16	-6	-24
-9	-9	-14	-11	-17	-8	-9	-16	-6
-8	-9	-9	-14	-11	-17	-8	-9	-16
-6	-8	-9	-9	-14	-11	-17	-8	-9
-8	-6	-8	-9	-9	-14	-11	-17	-8
-14	-8	-6	-8	-9	-9	-14	-11	-17
-7	-14	-8	-6	-8	-9	-9	-14	-11
-9	-7	-14	-8	-6	-8	-9	-9	-14
-18	-9	-7	-14	-8	-6	-8	-9	-9
-15	-18	-9	-7	-14	-8	-6	-8	-9
3	-15	-18	-9	-7	-14	-8	-6	-8
-17	3	-15	-18	-9	-7	-14	-8	-6
0	-17	3	-15	-18	-9	-7	-14	-8
-11	0	-17	3	-15	-18	-9	-7	-14
-3	-11	0	-17	3	-15	-18	-9	-7
-6	-3	-11	0	-17	3	-15	-18	-9
-5	-6	-3	-11	0	-17	3	-15	-18
