# Supplementary material for: Distributed forecasting and ant colony optimization for the bike-sharing rebalancing problem with unserved demands
Source: PLoS One. 2019 Dec 31;14(12):e0226204. doi: 10.1371/journal.pone.0226204 (PMC6938368; doi:10.1371/journal.pone.0226204)
Supplement: S3 Appendix — (ZIP) [file pone.0226204.s003.zip › ╠ß╜╗╩2╛▌/historical_record/station_3700.csv]

x	x1	x2	x3	x4	x5	x6	x7	x8
11	6	18	10	5	15	12	6	24
8	11	6	18	10	5	15	12	6
15	8	11	6	18	10	5	15	12
14	15	8	11	6	18	10	5	15
9	14	15	8	11	6	18	10	5
13	9	14	15	8	11	6	18	10
19	13	9	14	15	8	11	6	18
11	19	13	9	14	15	8	11	6
9	11	19	13	9	14	15	8	11
12	9	11	19	13	9	14	15	8
18	12	9	11	19	13	9	14	15
24	18	12	9	11	19	13	9	14
25	24	18	12	9	11	19	13	9
13	25	24	18	12	9	11	19	13
10	13	25	24	18	12	9	11	19
17	10	13	25	24	18	12	9	11
21	17	10	13	25	24	18	12	9
26	21	17	10	13	25	24	18	12
27	26	21	17	10	13	25	24	18
21	27	26	21	17	10	13	25	24
8	21	27	26	21	17	10	13	25
7	8	21	27	26	21	17	10	13
15	7	8	21	27	26	21	17	10
24	15	7	8	21	27	26	21	17
18	24	15	7	8	21	27	26	21
12	18	24	15	7	8	21	27	26
28	12	18	24	15	7	8	21	27
7	28	12	18	24	15	7	8	21
8	7	28	12	18	24	15	7	8
11	8	7	28	12	18	24	15	7
25	11	8	7	28	12	18	24	15
19	25	11	8	7	28	12	18	24
6	19	25	11	8	7	28	12	18
10	6	19	25	11	8	7	28	12
12	10	6	19	25	11	8	7	28
22	12	10	6	19	25	11	8	7
22	22	12	10	6	19	25	11	8
24	22	22	12	10	6	19	25	11
8	24	22	22	12	10	6	19	25
28	8	24	22	22	12	10	6	19
27	28	8	24	22	22	12	10	6
15	27	28	8	24	22	22	12	10
17	15	27	28	8	24	22	22	12
15	17	15	27	28	8	24	22	22
1	15	17	15	27	28	8	24	22
4	1	15	17	15	27	28	8	24
4	4	1	15	17	15	27	28	8
6	4	4	1	15	17	15	27	28
8	6	4	4	1	15	17	15	27
9	8	6	4	4	1	15	17	15
2	9	8	6	4	4	1	15	17
14	2	9	8	6	4	4	1	15
21	14	2	9	8	6	4	4	1
23	21	14	2	9	8	6	4	4
23	23	21	14	2	9	8	6	4
20	23	23	21	14	2	9	8	6
6	20	23	23	21	14	2	9	8
22	6	20	23	23	21	14	2	9
23	22	6	20	23	23	21	14	2
26	23	22	6	20	23	23	21	14
22	26	23	22	6	20	23	23	21
28	22	26	23	22	6	20	23	23
16	28	22	26	23	22	6	20	23
6	16	28	22	26	23	22	6	20
6	6	16	28	22	26	23	22	6
26	6	6	16	28	22	26	23	22
23	26	6	6	16	28	22	26	23
25	23	26	6	6	16	28	22	26
23	25	23	26	6	6	16	28	22
16	23	25	23	26	6	6	16	28
6	16	23	25	23	26	6	6	16
20	6	16	23	25	23	26	6	6
26	20	6	16	23	25	23	26	6
17	26	20	6	16	23	25	23	26
27	17	26	20	6	16	23	25	23
29	27	17	26	20	6	16	23	25
18	29	27	17	26	20	6	16	23
6	18	29	27	17	26	20	6	16
17	6	18	29	27	17	26	20	6
25	17	6	18	29	27	17	26	20
22	25	17	6	18	29	27	17	26
26	22	25	17	6	18	29	27	17
26	26	22	25	17	6	18	29	27
15	26	26	22	25	17	6	18	29
6	15	26	26	22	25	17	6	18
27	6	15	26	26	22	25	17	6
11	27	6	15	26	26	22	25	17
22	11	27	6	15	26	26	22	25
