# Supplementary material for: Distributed forecasting and ant colony optimization for the bike-sharing rebalancing problem with unserved demands
Source: PLoS One. 2019 Dec 31;14(12):e0226204. doi: 10.1371/journal.pone.0226204 (PMC6938368; doi:10.1371/journal.pone.0226204)
Supplement: S3 Appendix — (ZIP) [file pone.0226204.s003.zip › ╠ß╜╗╩2╛▌/historical_record/station_3701.csv]

x	x1	x2	x3	x4	x5	x6	x7	x8
-17	-26	-22	-24	-23	-10	-23	-15	-19
-12	-17	-26	-22	-24	-23	-10	-23	-15
-6	-12	-17	-26	-22	-24	-23	-10	-23
-24	-6	-12	-17	-26	-22	-24	-23	-10
-24	-24	-6	-12	-17	-26	-22	-24	-23
-17	-24	-24	-6	-12	-17	-26	-22	-24
-15	-17	-24	-24	-6	-12	-17	-26	-22
-12	-15	-17	-24	-24	-6	-12	-17	-26
-17	-12	-15	-17	-24	-24	-6	-12	-17
-16	-17	-12	-15	-17	-24	-24	-6	-12
-10	-16	-17	-12	-15	-17	-24	-24	-6
-23	-10	-16	-17	-12	-15	-17	-24	-24
-12	-23	-10	-16	-17	-12	-15	-17	-24
-18	-12	-23	-10	-16	-17	-12	-15	-17
-14	-18	-12	-23	-10	-16	-17	-12	-15
-23	-14	-18	-12	-23	-10	-16	-17	-12
-24	-23	-14	-18	-12	-23	-10	-16	-17
-22	-24	-23	-14	-18	-12	-23	-10	-16
-13	-22	-24	-23	-14	-18	-12	-23	-10
-20	-13	-22	-24	-23	-14	-18	-12	-23
-6	-20	-13	-22	-24	-23	-14	-18	-12
-18	-6	-20	-13	-22	-24	-23	-14	-18
-20	-18	-6	-20	-13	-22	-24	-23	-14
-21	-20	-18	-6	-20	-13	-22	-24	-23
-22	-21	-20	-18	-6	-20	-13	-22	-24
0	-22	-21	-20	-18	-6	-20	-13	-22
-7	0	-22	-21	-20	-18	-6	-20	-13
-12	-7	0	-22	-21	-20	-18	-6	-20
-14	-12	-7	0	-22	-21	-20	-18	-6
-15	-14	-12	-7	0	-22	-21	-20	-18
-14	-15	-14	-12	-7	0	-22	-21	-20
-19	-14	-15	-14	-12	-7	0	-22	-21
-23	-19	-14	-15	-14	-12	-7	0	-22
-14	-23	-19	-14	-15	-14	-12	-7	0
-14	-14	-23	-19	-14	-15	-14	-12	-7
-14	-14	-14	-23	-19	-14	-15	-14	-12
-18	-14	-14	-14	-23	-19	-14	-15	-14
-21	-18	-14	-14	-14	-23	-19	-14	-15
-22	-21	-18	-14	-14	-14	-23	-19	-14
-27	-22	-21	-18	-14	-14	-14	-23	-19
-29	-27	-22	-21	-18	-14	-14	-14	-23
-21	-29	-27	-22	-21	-18	-14	-14	-14
-19	-21	-29	-27	-22	-21	-18	-14	-14
-23	-19	-21	-29	-27	-22	-21	-18	-14
-15	-23	-19	-21	-29	-27	-22	-21	-18
-22	-15	-23	-19	-21	-29	-27	-22	-21
-14	-22	-15	-23	-19	-21	-29	-27	-22
-18	-14	-22	-15	-23	-19	-21	-29	-27
-21	-18	-14	-22	-15	-23	-19	-21	-29
-20	-21	-18	-14	-22	-15	-23	-19	-21
-5	-20	-21	-18	-14	-22	-15	-23	-19
-22	-5	-20	-21	-18	-14	-22	-15	-23
-26	-22	-5	-20	-21	-18	-14	-22	-15
-26	-26	-22	-5	-20	-21	-18	-14	-22
-22	-26	-26	-22	-5	-20	-21	-18	-14
-24	-22	-26	-26	-22	-5	-20	-21	-18
-23	-24	-22	-26	-26	-22	-5	-20	-21
-24	-23	-24	-22	-26	-26	-22	-5	-20
-17	-24	-23	-24	-22	-26	-26	-22	-5
-23	-17	-24	-23	-24	-22	-26	-26	-22
-25	-23	-17	-24	-23	-24	-22	-26	-26
-20	-25	-23	-17	-24	-23	-24	-22	-26
-19	-20	-25	-23	-17	-24	-23	-24	-22
-21	-19	-20	-25	-23	-17	-24	-23	-24
-24	-21	-19	-20	-25	-23	-17	-24	-23
-26	-24	-21	-19	-20	-25	-23	-17	-24
-20	-26	-24	-21	-19	-20	-25	-23	-17
-19	-20	-26	-24	-21	-19	-20	-25	-23
-23	-19	-20	-26	-24	-21	-19	-20	-25
-18	-23	-19	-20	-26	-24	-21	-19	-20
-19	-18	-23	-19	-20	-26	-24	-21	-19
-24	-19	-18	-23	-19	-20	-26	-24	-21
-23	-24	-19	-18	-23	-19	-20	-26	-24
-13	-23	-24	-19	-18	-23	-19	-20	-26
-26	-13	-23	-24	-19	-18	-23	-19	-20
-23	-26	-13	-23	-24	-19	-18	-23	-19
-17	-23	-26	-13	-23	-24	-19	-18	-23
-17	-17	-23	-26	-13	-23	-24	-19	-18
-21	-17	-17	-23	-26	-13	-23	-24	-19
-24	-21	-17	-17	-23	-26	-13	-23	-24
-24	-24	-21	-17	-17	-23	-26	-13	-23
-22	-24	-24	-21	-17	-17	-23	-26	-13
-18	-22	-24	-24	-21	-17	-17	-23	-26
-21	-18	-22	-24	-24	-21	-17	-17	-23
-22	-21	-18	-22	-24	-24	-21	-17	-17
-24	-22	-21	-18	-22	-24	-24	-21	-17
-15	-24	-22	-21	-18	-22	-24	-24	-21
-22	-15	-24	-22	-21	-18	-22	-24	-24
