# Supplementary material for: Distributed forecasting and ant colony optimization for the bike-sharing rebalancing problem with unserved demands
Source: PLoS One. 2019 Dec 31;14(12):e0226204. doi: 10.1371/journal.pone.0226204 (PMC6938368; doi:10.1371/journal.pone.0226204)
Supplement: S3 Appendix — (ZIP) [file pone.0226204.s003.zip › ╠ß╜╗╩2╛▌/historical_record/station_3702.csv]

x	x1	x2	x3	x4	x5	x6	x7	x8
-2	-1	0	-2	1	-2	-1	0	-1
1	-2	-1	0	-2	1	-2	-1	0
1	1	-2	-1	0	-2	1	-2	-1
-1	1	1	-2	-1	0	-2	1	-2
1	-1	1	1	-2	-1	0	-2	1
1	1	-1	1	1	-2	-1	0	-2
-1	1	1	-1	1	1	-2	-1	0
3	-1	1	1	-1	1	1	-2	-1
-1	3	-1	1	1	-1	1	1	-2
0	-1	3	-1	1	1	-1	1	1
1	0	-1	3	-1	1	1	-1	1
0	1	0	-1	3	-1	1	1	-1
2	0	1	0	-1	3	-1	1	1
1	2	0	1	0	-1	3	-1	1
0	1	2	0	1	0	-1	3	-1
2	0	1	2	0	1	0	-1	3
2	2	0	1	2	0	1	0	-1
0	2	2	0	1	2	0	1	0
5	0	2	2	0	1	2	0	1
0	5	0	2	2	0	1	2	0
1	0	5	0	2	2	0	1	2
1	1	0	5	0	2	2	0	1
2	1	1	0	5	0	2	2	0
1	2	1	1	0	5	0	2	2
4	1	2	1	1	0	5	0	2
4	4	1	2	1	1	0	5	0
4	4	4	1	2	1	1	0	5
3	4	4	4	1	2	1	1	0
-1	3	4	4	4	1	2	1	1
3	-1	3	4	4	4	1	2	1
3	3	-1	3	4	4	4	1	2
6	3	3	-1	3	4	4	4	1
2	6	3	3	-1	3	4	4	4
1	2	6	3	3	-1	3	4	4
0	1	2	6	3	3	-1	3	4
3	0	1	2	6	3	3	-1	3
7	3	0	1	2	6	3	3	-1
6	7	3	0	1	2	6	3	3
2	6	7	3	0	1	2	6	3
4	2	6	7	3	0	1	2	6
4	4	2	6	7	3	0	1	2
2	4	4	2	6	7	3	0	1
6	2	4	4	2	6	7	3	0
2	6	2	4	4	2	6	7	3
1	2	6	2	4	4	2	6	7
-1	1	2	6	2	4	4	2	6
0	-1	1	2	6	2	4	4	2
0	0	-1	1	2	6	2	4	4
-1	0	0	-1	1	2	6	2	4
1	-1	0	0	-1	1	2	6	2
0	1	-1	0	0	-1	1	2	6
1	0	1	-1	0	0	-1	1	2
7	1	0	1	-1	0	0	-1	1
3	7	1	0	1	-1	0	0	-1
3	3	7	1	0	1	-1	0	0
4	3	3	7	1	0	1	-1	0
-2	4	3	3	7	1	0	1	-1
4	-2	4	3	3	7	1	0	1
1	4	-2	4	3	3	7	1	0
6	1	4	-2	4	3	3	7	1
6	6	1	4	-2	4	3	3	7
6	6	6	1	4	-2	4	3	3
1	6	6	6	1	4	-2	4	3
2	1	6	6	6	1	4	-2	4
2	2	1	6	6	6	1	4	-2
3	2	2	1	6	6	6	1	4
4	3	2	2	1	6	6	6	1
2	4	3	2	2	1	6	6	6
4	2	4	3	2	2	1	6	6
1	4	2	4	3	2	2	1	6
-2	1	4	2	4	3	2	2	1
3	-2	1	4	2	4	3	2	2
4	3	-2	1	4	2	4	3	2
0	4	3	-2	1	4	2	4	3
2	0	4	3	-2	1	4	2	4
3	2	0	4	3	-2	1	4	2
3	3	2	0	4	3	-2	1	4
-2	3	3	2	0	4	3	-2	1
4	-2	3	3	2	0	4	3	-2
5	4	-2	3	3	2	0	4	3
4	5	4	-2	3	3	2	0	4
3	4	5	4	-2	3	3	2	0
8	3	4	5	4	-2	3	3	2
3	8	3	4	5	4	-2	3	3
0	3	8	3	4	5	4	-2	3
1	0	3	8	3	4	5	4	-2
4	1	0	3	8	3	4	5	4
4	4	1	0	3	8	3	4	5
