# Supplementary material for: Distributed forecasting and ant colony optimization for the bike-sharing rebalancing problem with unserved demands
Source: PLoS One. 2019 Dec 31;14(12):e0226204. doi: 10.1371/journal.pone.0226204 (PMC6938368; doi:10.1371/journal.pone.0226204)
Supplement: S3 Appendix — (ZIP) [file pone.0226204.s003.zip › ╠ß╜╗╩2╛▌/historical_record/station_3704.csv]

x	x1	x2	x3	x4	x5	x6	x7	x8
4	5	3	3	4	4	4	2	4
5	4	5	3	3	4	4	4	2
5	5	4	5	3	3	4	4	4
2	5	5	4	5	3	3	4	4
8	2	5	5	4	5	3	3	4
0	8	2	5	5	4	5	3	3
5	0	8	2	5	5	4	5	3
6	5	0	8	2	5	5	4	5
8	6	5	0	8	2	5	5	4
5	8	6	5	0	8	2	5	5
9	5	8	6	5	0	8	2	5
8	9	5	8	6	5	0	8	2
5	8	9	5	8	6	5	0	8
3	5	8	9	5	8	6	5	0
0	3	5	8	9	5	8	6	5
5	0	3	5	8	9	5	8	6
7	5	0	3	5	8	9	5	8
5	7	5	0	3	5	8	9	5
4	5	7	5	0	3	5	8	9
5	4	5	7	5	0	3	5	8
0	5	4	5	7	5	0	3	5
-1	0	5	4	5	7	5	0	3
6	-1	0	5	4	5	7	5	0
8	6	-1	0	5	4	5	7	5
12	8	6	-1	0	5	4	5	7
5	12	8	6	-1	0	5	4	5
5	5	12	8	6	-1	0	5	4
5	5	5	12	8	6	-1	0	5
2	5	5	5	12	8	6	-1	0
2	2	5	5	5	12	8	6	-1
7	2	2	5	5	5	12	8	6
4	7	2	2	5	5	5	12	8
2	4	7	2	2	5	5	5	12
0	2	4	7	2	2	5	5	5
0	0	2	4	7	2	2	5	5
6	0	0	2	4	7	2	2	5
3	6	0	0	2	4	7	2	2
4	3	6	0	0	2	4	7	2
6	4	3	6	0	0	2	4	7
7	6	4	3	6	0	0	2	4
5	7	6	4	3	6	0	0	2
0	5	7	6	4	3	6	0	0
8	0	5	7	6	4	3	6	0
7	8	0	5	7	6	4	3	6
-1	7	8	0	5	7	6	4	3
1	-1	7	8	0	5	7	6	4
1	1	-1	7	8	0	5	7	6
2	1	1	-1	7	8	0	5	7
1	2	1	1	-1	7	8	0	5
2	1	2	1	1	-1	7	8	0
1	2	1	2	1	1	-1	7	8
2	1	2	1	2	1	1	-1	7
4	2	1	2	1	2	1	1	-1
10	4	2	1	2	1	2	1	1
0	10	4	2	1	2	1	2	1
7	0	10	4	2	1	2	1	2
3	7	0	10	4	2	1	2	1
10	3	7	0	10	4	2	1	2
8	10	3	7	0	10	4	2	1
6	8	10	3	7	0	10	4	2
3	6	8	10	3	7	0	10	4
2	3	6	8	10	3	7	0	10
0	2	3	6	8	10	3	7	0
0	0	2	3	6	8	10	3	7
7	0	0	2	3	6	8	10	3
11	7	0	0	2	3	6	8	10
12	11	7	0	0	2	3	6	8
12	12	11	7	0	0	2	3	6
6	12	12	11	7	0	0	2	3
3	6	12	12	11	7	0	0	2
2	3	6	12	12	11	7	0	0
8	2	3	6	12	12	11	7	0
5	8	2	3	6	12	12	11	7
9	5	8	2	3	6	12	12	11
12	9	5	8	2	3	6	12	12
5	12	9	5	8	2	3	6	12
2	5	12	9	5	8	2	3	6
2	2	5	12	9	5	8	2	3
14	2	2	5	12	9	5	8	2
8	14	2	2	5	12	9	5	8
8	8	14	2	2	5	12	9	5
8	8	8	14	2	2	5	12	9
7	8	8	8	14	2	2	5	12
5	7	8	8	8	14	2	2	5
3	5	7	8	8	8	14	2	2
6	3	5	7	8	8	8	14	2
1	6	3	5	7	8	8	8	14
7	1	6	3	5	7	8	8	8
