# Supplementary material for: Distributed forecasting and ant colony optimization for the bike-sharing rebalancing problem with unserved demands
Source: PLoS One. 2019 Dec 31;14(12):e0226204. doi: 10.1371/journal.pone.0226204 (PMC6938368; doi:10.1371/journal.pone.0226204)
Supplement: S3 Appendix — (ZIP) [file pone.0226204.s003.zip › ╠ß╜╗╩2╛▌/historical_record/station_3706.csv]

x	x1	x2	x3	x4	x5	x6	x7	x8
3	3	3	2	8	11	5	2	7
1	3	3	3	2	8	11	5	2
2	1	3	3	3	2	8	11	5
13	2	1	3	3	3	2	8	11
11	13	2	1	3	3	3	2	8
7	11	13	2	1	3	3	3	2
0	7	11	13	2	1	3	3	3
6	0	7	11	13	2	1	3	3
12	6	0	7	11	13	2	1	3
3	12	6	0	7	11	13	2	1
3	3	12	6	0	7	11	13	2
8	3	3	12	6	0	7	11	13
0	8	3	3	12	6	0	7	11
-3	0	8	3	3	12	6	0	7
1	-3	0	8	3	3	12	6	0
0	1	-3	0	8	3	3	12	6
-1	0	1	-3	0	8	3	3	12
1	-1	0	1	-3	0	8	3	3
13	1	-1	0	1	-3	0	8	3
17	13	1	-1	0	1	-3	0	8
2	17	13	1	-1	0	1	-3	0
4	2	17	13	1	-1	0	1	-3
0	4	2	17	13	1	-1	0	1
1	0	4	2	17	13	1	-1	0
11	1	0	4	2	17	13	1	-1
24	11	1	0	4	2	17	13	1
23	24	11	1	0	4	2	17	13
9	23	24	11	1	0	4	2	17
1	9	23	24	11	1	0	4	2
0	1	9	23	24	11	1	0	4
0	0	1	9	23	24	11	1	0
2	0	0	1	9	23	24	11	1
-1	2	0	0	1	9	23	24	11
-2	-1	2	0	0	1	9	23	24
9	-2	-1	2	0	0	1	9	23
0	9	-2	-1	2	0	0	1	9
0	0	9	-2	-1	2	0	0	1
0	0	0	9	-2	-1	2	0	0
4	0	0	0	9	-2	-1	2	0
-1	4	0	0	0	9	-2	-1	2
6	-1	4	0	0	0	9	-2	-1
5	6	-1	4	0	0	0	9	-2
9	5	6	-1	4	0	0	0	9
9	9	5	6	-1	4	0	0	0
-2	9	9	5	6	-1	4	0	0
2	-2	9	9	5	6	-1	4	0
5	2	-2	9	9	5	6	-1	4
3	5	2	-2	9	9	5	6	-1
4	3	5	2	-2	9	9	5	6
1	4	3	5	2	-2	9	9	5
1	1	4	3	5	2	-2	9	9
0	1	1	4	3	5	2	-2	9
0	0	1	1	4	3	5	2	-2
0	0	0	1	1	4	3	5	2
0	0	0	0	1	1	4	3	5
0	0	0	0	0	1	1	4	3
7	0	0	0	0	0	1	1	4
3	7	0	0	0	0	0	1	1
1	3	7	0	0	0	0	0	1
20	1	3	7	0	0	0	0	0
11	20	1	3	7	0	0	0	0
-1	11	20	1	3	7	0	0	0
16	-1	11	20	1	3	7	0	0
3	16	-1	11	20	1	3	7	0
-2	3	16	-1	11	20	1	3	7
13	-2	3	16	-1	11	20	1	3
10	13	-2	3	16	-1	11	20	1
4	10	13	-2	3	16	-1	11	20
8	4	10	13	-2	3	16	-1	11
8	8	4	10	13	-2	3	16	-1
4	8	8	4	10	13	-2	3	16
0	4	8	8	4	10	13	-2	3
13	0	4	8	8	4	10	13	-2
14	13	0	4	8	8	4	10	13
12	14	13	0	4	8	8	4	10
14	12	14	13	0	4	8	8	4
5	14	12	14	13	0	4	8	8
2	5	14	12	14	13	0	4	8
1	2	5	14	12	14	13	0	4
7	1	2	5	14	12	14	13	0
1	7	1	2	5	14	12	14	13
15	1	7	1	2	5	14	12	14
18	15	1	7	1	2	5	14	12
7	18	15	1	7	1	2	5	14
4	7	18	15	1	7	1	2	5
-1	4	7	18	15	1	7	1	2
4	-1	4	7	18	15	1	7	1
8	4	-1	4	7	18	15	1	7
