# Supplementary material for: Distributed forecasting and ant colony optimization for the bike-sharing rebalancing problem with unserved demands
Source: PLoS One. 2019 Dec 31;14(12):e0226204. doi: 10.1371/journal.pone.0226204 (PMC6938368; doi:10.1371/journal.pone.0226204)
Supplement: S3 Appendix — (ZIP) [file pone.0226204.s003.zip › ╠ß╜╗╩2╛▌/historical_record/station_3707.csv]

x	x1	x2	x3	x4	x5	x6	x7	x8
0	-2	-4	-4	-4	-4	-4	-1	-4
-4	0	-2	-4	-4	-4	-4	-4	-1
-4	-4	0	-2	-4	-4	-4	-4	-4
-14	-4	-4	0	-2	-4	-4	-4	-4
-19	-14	-4	-4	0	-2	-4	-4	-4
-17	-19	-14	-4	-4	0	-2	-4	-4
0	-17	-19	-14	-4	-4	0	-2	-4
-1	0	-17	-19	-14	-4	-4	0	-2
-8	-1	0	-17	-19	-14	-4	-4	0
-12	-8	-1	0	-17	-19	-14	-4	-4
-3	-12	-8	-1	0	-17	-19	-14	-4
-7	-3	-12	-8	-1	0	-17	-19	-14
-4	-7	-3	-12	-8	-1	0	-17	-19
-6	-4	-7	-3	-12	-8	-1	0	-17
-3	-6	-4	-7	-3	-12	-8	-1	0
-5	-3	-6	-4	-7	-3	-12	-8	-1
-3	-5	-3	-6	-4	-7	-3	-12	-8
-8	-3	-5	-3	-6	-4	-7	-3	-12
-9	-8	-3	-5	-3	-6	-4	-7	-3
-3	-9	-8	-3	-5	-3	-6	-4	-7
-2	-3	-9	-8	-3	-5	-3	-6	-4
2	-2	-3	-9	-8	-3	-5	-3	-6
0	2	-2	-3	-9	-8	-3	-5	-3
0	0	2	-2	-3	-9	-8	-3	-5
-8	0	0	2	-2	-3	-9	-8	-3
-6	-8	0	0	2	-2	-3	-9	-8
-8	-6	-8	0	0	2	-2	-3	-9
1	-8	-6	-8	0	0	2	-2	-3
-15	1	-8	-6	-8	0	0	2	-2
-6	-15	1	-8	-6	-8	0	0	2
-2	-6	-15	1	-8	-6	-8	0	0
-9	-2	-6	-15	1	-8	-6	-8	0
-1	-9	-2	-6	-15	1	-8	-6	-8
-1	-1	-9	-2	-6	-15	1	-8	-6
1	-1	-1	-9	-2	-6	-15	1	-8
1	1	-1	-1	-9	-2	-6	-15	1
-8	1	1	-1	-1	-9	-2	-6	-15
-5	-8	1	1	-1	-1	-9	-2	-6
-3	-5	-8	1	1	-1	-1	-9	-2
-4	-3	-5	-8	1	1	-1	-1	-9
-6	-4	-3	-5	-8	1	1	-1	-1
-9	-6	-4	-3	-5	-8	1	1	-1
1	-9	-6	-4	-3	-5	-8	1	1
1	1	-9	-6	-4	-3	-5	-8	1
0	1	1	-9	-6	-4	-3	-5	-8
-1	0	1	1	-9	-6	-4	-3	-5
-2	-1	0	1	1	-9	-6	-4	-3
0	-2	-1	0	1	1	-9	-6	-4
1	0	-2	-1	0	1	1	-9	-6
0	1	0	-2	-1	0	1	1	-9
-1	0	1	0	-2	-1	0	1	1
0	-1	0	1	0	-2	-1	0	1
0	0	-1	0	1	0	-2	-1	0
0	0	0	-1	0	1	0	-2	-1
0	0	0	0	-1	0	1	0	-2
0	0	0	0	0	-1	0	1	0
-4	0	0	0	0	0	-1	0	1
-1	-4	0	0	0	0	0	-1	0
-4	-1	-4	0	0	0	0	0	-1
0	-4	-1	-4	0	0	0	0	0
-2	0	-4	-1	-4	0	0	0	0
-4	-2	0	-4	-1	-4	0	0	0
-2	-4	-2	0	-4	-1	-4	0	0
0	-2	-4	-2	0	-4	-1	-4	0
3	0	-2	-4	-2	0	-4	-1	-4
-2	3	0	-2	-4	-2	0	-4	-1
-2	-2	3	0	-2	-4	-2	0	-4
-2	-2	-2	3	0	-2	-4	-2	0
-1	-2	-2	-2	3	0	-2	-4	-2
-3	-1	-2	-2	-2	3	0	-2	-4
-3	-3	-1	-2	-2	-2	3	0	-2
-2	-3	-3	-1	-2	-2	-2	3	0
-4	-2	-3	-3	-1	-2	-2	-2	3
0	-4	-2	-3	-3	-1	-2	-2	-2
-8	0	-4	-2	-3	-3	-1	-2	-2
-7	-8	0	-4	-2	-3	-3	-1	-2
1	-7	-8	0	-4	-2	-3	-3	-1
0	1	-7	-8	0	-4	-2	-3	-3
-4	0	1	-7	-8	0	-4	-2	-3
0	-4	0	1	-7	-8	0	-4	-2
0	0	-4	0	1	-7	-8	0	-4
-8	0	0	-4	0	1	-7	-8	0
-2	-8	0	0	-4	0	1	-7	-8
4	-2	-8	0	0	-4	0	1	-7
0	4	-2	-8	0	0	-4	0	1
-2	0	4	-2	-8	0	0	-4	0
-1	-2	0	4	-2	-8	0	0	-4
-1	-1	-2	0	4	-2	-8	0	0
