# Supplementary material for: Distributed forecasting and ant colony optimization for the bike-sharing rebalancing problem with unserved demands
Source: PLoS One. 2019 Dec 31;14(12):e0226204. doi: 10.1371/journal.pone.0226204 (PMC6938368; doi:10.1371/journal.pone.0226204)
Supplement: S3 Appendix — (ZIP) [file pone.0226204.s003.zip › ╠ß╜╗╩2╛▌/historical_record/station_3708.csv]

x	x1	x2	x3	x4	x5	x6	x7	x8
0	-1	3	5	3	3	5	-2	-2
5	0	-1	3	5	3	3	5	-2
10	5	0	-1	3	5	3	3	5
2	10	5	0	-1	3	5	3	3
2	2	10	5	0	-1	3	5	3
3	2	2	10	5	0	-1	3	5
-1	3	2	2	10	5	0	-1	3
-5	-1	3	2	2	10	5	0	-1
9	-5	-1	3	2	2	10	5	0
5	9	-5	-1	3	2	2	10	5
0	5	9	-5	-1	3	2	2	10
-1	0	5	9	-5	-1	3	2	2
0	-1	0	5	9	-5	-1	3	2
0	0	-1	0	5	9	-5	-1	3
0	0	0	-1	0	5	9	-5	-1
2	0	0	0	-1	0	5	9	-5
6	2	0	0	0	-1	0	5	9
6	6	2	0	0	0	-1	0	5
8	6	6	2	0	0	0	-1	0
5	8	6	6	2	0	0	0	-1
0	5	8	6	6	2	0	0	0
0	0	5	8	6	6	2	0	0
5	0	0	5	8	6	6	2	0
8	5	0	0	5	8	6	6	2
5	8	5	0	0	5	8	6	6
4	5	8	5	0	0	5	8	6
4	4	5	8	5	0	0	5	8
1	4	4	5	8	5	0	0	5
0	1	4	4	5	8	5	0	0
8	0	1	4	4	5	8	5	0
4	8	0	1	4	4	5	8	5
11	4	8	0	1	4	4	5	8
1	11	4	8	0	1	4	4	5
0	1	11	4	8	0	1	4	4
-1	0	1	11	4	8	0	1	4
5	-1	0	1	11	4	8	0	1
5	5	-1	0	1	11	4	8	0
4	5	5	-1	0	1	11	4	8
0	4	5	5	-1	0	1	11	4
10	0	4	5	5	-1	0	1	11
6	10	0	4	5	5	-1	0	1
-3	6	10	0	4	5	5	-1	0
3	-3	6	10	0	4	5	5	-1
4	3	-3	6	10	0	4	5	5
0	4	3	-3	6	10	0	4	5
-1	0	4	3	-3	6	10	0	4
0	-1	0	4	3	-3	6	10	0
-2	0	-1	0	4	3	-3	6	10
-1	-2	0	-1	0	4	3	-3	6
-1	-1	-2	0	-1	0	4	3	-3
0	-1	-1	-2	0	-1	0	4	3
1	0	-1	-1	-2	0	-1	0	4
4	1	0	-1	-1	-2	0	-1	0
6	4	1	0	-1	-1	-2	0	-1
12	6	4	1	0	-1	-1	-2	0
7	12	6	4	1	0	-1	-1	-2
-2	7	12	6	4	1	0	-1	-1
9	-2	7	12	6	4	1	0	-1
6	9	-2	7	12	6	4	1	0
8	6	9	-2	7	12	6	4	1
12	8	6	9	-2	7	12	6	4
5	12	8	6	9	-2	7	12	6
0	5	12	8	6	9	-2	7	12
1	0	5	12	8	6	9	-2	7
12	1	0	5	12	8	6	9	-2
4	12	1	0	5	12	8	6	9
8	4	12	1	0	5	12	8	6
9	8	4	12	1	0	5	12	8
8	9	8	4	12	1	0	5	12
3	8	9	8	4	12	1	0	5
0	3	8	9	8	4	12	1	0
2	0	3	8	9	8	4	12	1
6	2	0	3	8	9	8	4	12
7	6	2	0	3	8	9	8	4
6	7	6	2	0	3	8	9	8
6	6	7	6	2	0	3	8	9
-2	6	6	7	6	2	0	3	8
0	-2	6	6	7	6	2	0	3
7	0	-2	6	6	7	6	2	0
14	7	0	-2	6	6	7	6	2
10	14	7	0	-2	6	6	7	6
1	10	14	7	0	-2	6	6	7
5	1	10	14	7	0	-2	6	6
0	5	1	10	14	7	0	-2	6
0	0	5	1	10	14	7	0	-2
16	0	0	5	1	10	14	7	0
3	16	0	0	5	1	10	14	7
7	3	16	0	0	5	1	10	14
