# Supplementary material for: Distributed forecasting and ant colony optimization for the bike-sharing rebalancing problem with unserved demands
Source: PLoS One. 2019 Dec 31;14(12):e0226204. doi: 10.1371/journal.pone.0226204 (PMC6938368; doi:10.1371/journal.pone.0226204)
Supplement: S3 Appendix — (ZIP) [file pone.0226204.s003.zip › ╠ß╜╗╩2╛▌/historical_record/station_3709.csv]

x	x1	x2	x3	x4	x5	x6	x7	x8
-3	-3	-1	-2	-3	-4	-7	-2	-1
-5	-3	-3	-1	-2	-3	-4	-7	-2
-2	-5	-3	-3	-1	-2	-3	-4	-7
-1	-2	-5	-3	-3	-1	-2	-3	-4
-3	-1	-2	-5	-3	-3	-1	-2	-3
-5	-3	-1	-2	-5	-3	-3	-1	-2
-1	-5	-3	-1	-2	-5	-3	-3	-1
-2	-1	-5	-3	-1	-2	-5	-3	-3
0	-2	-1	-5	-3	-1	-2	-5	-3
-5	0	-2	-1	-5	-3	-1	-2	-5
-6	-5	0	-2	-1	-5	-3	-1	-2
-2	-6	-5	0	-2	-1	-5	-3	-1
-1	-2	-6	-5	0	-2	-1	-5	-3
2	-1	-2	-6	-5	0	-2	-1	-5
1	2	-1	-2	-6	-5	0	-2	-1
-3	1	2	-1	-2	-6	-5	0	-2
-2	-3	1	2	-1	-2	-6	-5	0
-5	-2	-3	1	2	-1	-2	-6	-5
0	-5	-2	-3	1	2	-1	-2	-6
-9	0	-5	-2	-3	1	2	-1	-2
-4	-9	0	-5	-2	-3	1	2	-1
-1	-4	-9	0	-5	-2	-3	1	2
-6	-1	-4	-9	0	-5	-2	-3	1
-2	-6	-1	-4	-9	0	-5	-2	-3
-8	-2	-6	-1	-4	-9	0	-5	-2
-10	-8	-2	-6	-1	-4	-9	0	-5
-3	-10	-8	-2	-6	-1	-4	-9	0
0	-3	-10	-8	-2	-6	-1	-4	-9
0	0	-3	-10	-8	-2	-6	-1	-4
-4	0	0	-3	-10	-8	-2	-6	-1
-5	-4	0	0	-3	-10	-8	-2	-6
-11	-5	-4	0	0	-3	-10	-8	-2
-2	-11	-5	-4	0	0	-3	-10	-8
-3	-2	-11	-5	-4	0	0	-3	-10
-3	-3	-2	-11	-5	-4	0	0	-3
-5	-3	-3	-2	-11	-5	-4	0	0
-11	-5	-3	-3	-2	-11	-5	-4	0
-8	-11	-5	-3	-3	-2	-11	-5	-4
-4	-8	-11	-5	-3	-3	-2	-11	-5
0	-4	-8	-11	-5	-3	-3	-2	-11
-8	0	-4	-8	-11	-5	-3	-3	-2
-1	-8	0	-4	-8	-11	-5	-3	-3
-5	-1	-8	0	-4	-8	-11	-5	-3
-1	-5	-1	-8	0	-4	-8	-11	-5
-1	-1	-5	-1	-8	0	-4	-8	-11
-3	-1	-1	-5	-1	-8	0	-4	-8
-1	-3	-1	-1	-5	-1	-8	0	-4
-1	-1	-3	-1	-1	-5	-1	-8	0
-1	-1	-1	-3	-1	-1	-5	-1	-8
-4	-1	-1	-1	-3	-1	-1	-5	-1
-1	-4	-1	-1	-1	-3	-1	-1	-5
-3	-1	-4	-1	-1	-1	-3	-1	-1
-4	-3	-1	-4	-1	-1	-1	-3	-1
0	-4	-3	-1	-4	-1	-1	-1	-3
-3	0	-4	-3	-1	-4	-1	-1	-1
-5	-3	0	-4	-3	-1	-4	-1	-1
-2	-5	-3	0	-4	-3	-1	-4	-1
-7	-2	-5	-3	0	-4	-3	-1	-4
-3	-7	-2	-5	-3	0	-4	-3	-1
-4	-3	-7	-2	-5	-3	0	-4	-3
-5	-4	-3	-7	-2	-5	-3	0	-4
-8	-5	-4	-3	-7	-2	-5	-3	0
0	-8	-5	-4	-3	-7	-2	-5	-3
1	0	-8	-5	-4	-3	-7	-2	-5
0	1	0	-8	-5	-4	-3	-7	-2
-5	0	1	0	-8	-5	-4	-3	-7
-5	-5	0	1	0	-8	-5	-4	-3
-7	-5	-5	0	1	0	-8	-5	-4
-6	-7	-5	-5	0	1	0	-8	-5
-1	-6	-7	-5	-5	0	1	0	-8
-1	-1	-6	-7	-5	-5	0	1	0
-5	-1	-1	-6	-7	-5	-5	0	1
-5	-5	-1	-1	-6	-7	-5	-5	0
-5	-5	-5	-1	-1	-6	-7	-5	-5
-9	-5	-5	-5	-1	-1	-6	-7	-5
-5	-9	-5	-5	-5	-1	-1	-6	-7
0	-5	-9	-5	-5	-5	-1	-1	-6
1	0	-5	-9	-5	-5	-5	-1	-1
-6	1	0	-5	-9	-5	-5	-5	-1
-6	-6	1	0	-5	-9	-5	-5	-5
-6	-6	-6	1	0	-5	-9	-5	-5
-8	-6	-6	-6	1	0	-5	-9	-5
-2	-8	-6	-6	-6	1	0	-5	-9
-3	-2	-8	-6	-6	-6	1	0	-5
0	-3	-2	-8	-6	-6	-6	1	0
-9	0	-3	-2	-8	-6	-6	-6	1
1	-9	0	-3	-2	-8	-6	-6	-6
-5	1	-9	0	-3	-2	-8	-6	-6
