# Supplementary material for: Distributed forecasting and ant colony optimization for the bike-sharing rebalancing problem with unserved demands
Source: PLoS One. 2019 Dec 31;14(12):e0226204. doi: 10.1371/journal.pone.0226204 (PMC6938368; doi:10.1371/journal.pone.0226204)
Supplement: S3 Appendix — (ZIP) [file pone.0226204.s003.zip › ╠ß╜╗╩2╛▌/historical_record/station_3710.csv]

x	x1	x2	x3	x4	x5	x6	x7	x8
8	4	2	1	-9	-5	3	4	1
9	8	4	2	1	-9	-5	3	4
-4	9	8	4	2	1	-9	-5	3
0	-4	9	8	4	2	1	-9	-5
5	0	-4	9	8	4	2	1	-9
1	5	0	-4	9	8	4	2	1
1	1	5	0	-4	9	8	4	2
12	1	1	5	0	-4	9	8	4
13	12	1	1	5	0	-4	9	8
2	13	12	1	1	5	0	-4	9
11	2	13	12	1	1	5	0	-4
3	11	2	13	12	1	1	5	0
1	3	11	2	13	12	1	1	5
-5	1	3	11	2	13	12	1	1
5	-5	1	3	11	2	13	12	1
-2	5	-5	1	3	11	2	13	12
2	-2	5	-5	1	3	11	2	13
9	2	-2	5	-5	1	3	11	2
4	9	2	-2	5	-5	1	3	11
10	4	9	2	-2	5	-5	1	3
0	10	4	9	2	-2	5	-5	1
5	0	10	4	9	2	-2	5	-5
4	5	0	10	4	9	2	-2	5
8	4	5	0	10	4	9	2	-2
9	8	4	5	0	10	4	9	2
8	9	8	4	5	0	10	4	9
7	8	9	8	4	5	0	10	4
1	7	8	9	8	4	5	0	10
3	1	7	8	9	8	4	5	0
12	3	1	7	8	9	8	4	5
5	12	3	1	7	8	9	8	4
0	5	12	3	1	7	8	9	8
-5	0	5	12	3	1	7	8	9
4	-5	0	5	12	3	1	7	8
4	4	-5	0	5	12	3	1	7
0	4	4	-5	0	5	12	3	1
-1	0	4	4	-5	0	5	12	3
3	-1	0	4	4	-5	0	5	12
-2	3	-1	0	4	4	-5	0	5
-1	-2	3	-1	0	4	4	-5	0
0	-1	-2	3	-1	0	4	4	-5
0	0	-1	-2	3	-1	0	4	4
14	0	0	-1	-2	3	-1	0	4
15	14	0	0	-1	-2	3	-1	0
1	15	14	0	0	-1	-2	3	-1
-2	1	15	14	0	0	-1	-2	3
-3	-2	1	15	14	0	0	-1	-2
6	-3	-2	1	15	14	0	0	-1
4	6	-3	-2	1	15	14	0	0
2	4	6	-3	-2	1	15	14	0
1	2	4	6	-3	-2	1	15	14
7	1	2	4	6	-3	-2	1	15
-5	7	1	2	4	6	-3	-2	1
8	-5	7	1	2	4	6	-3	-2
5	8	-5	7	1	2	4	6	-3
2	5	8	-5	7	1	2	4	6
4	2	5	8	-5	7	1	2	4
6	4	2	5	8	-5	7	1	2
1	6	4	2	5	8	-5	7	1
21	1	6	4	2	5	8	-5	7
3	21	1	6	4	2	5	8	-5
-1	3	21	1	6	4	2	5	8
7	-1	3	21	1	6	4	2	5
4	7	-1	3	21	1	6	4	2
1	4	7	-1	3	21	1	6	4
16	1	4	7	-1	3	21	1	6
13	16	1	4	7	-1	3	21	1
7	13	16	1	4	7	-1	3	21
2	7	13	16	1	4	7	-1	3
0	2	7	13	16	1	4	7	-1
-2	0	2	7	13	16	1	4	7
0	-2	0	2	7	13	16	1	4
1	0	-2	0	2	7	13	16	1
6	1	0	-2	0	2	7	13	16
6	6	1	0	-2	0	2	7	13
10	6	6	1	0	-2	0	2	7
1	10	6	6	1	0	-2	0	2
-1	1	10	6	6	1	0	-2	0
10	-1	1	10	6	6	1	0	-2
6	10	-1	1	10	6	6	1	0
2	6	10	-1	1	10	6	6	1
12	2	6	10	-1	1	10	6	6
2	12	2	6	10	-1	1	10	6
1	2	12	2	6	10	-1	1	10
5	1	2	12	2	6	10	-1	1
-2	5	1	2	12	2	6	10	-1
2	-2	5	1	2	12	2	6	10
5	2	-2	5	1	2	12	2	6
