# Supplementary material for: Distributed forecasting and ant colony optimization for the bike-sharing rebalancing problem with unserved demands
Source: PLoS One. 2019 Dec 31;14(12):e0226204. doi: 10.1371/journal.pone.0226204 (PMC6938368; doi:10.1371/journal.pone.0226204)
Supplement: S3 Appendix — (ZIP) [file pone.0226204.s003.zip › ╠ß╜╗╩2╛▌/historical_record/station_3712.csv]

x	x1	x2	x3	x4	x5	x6	x7	x8
0	-1	-2	-6	-11	-2	1	-1	1
-6	0	-1	-2	-6	-11	-2	1	-1
-1	-6	0	-1	-2	-6	-11	-2	1
-1	-1	-6	0	-1	-2	-6	-11	-2
-9	-1	-1	-6	0	-1	-2	-6	-11
-4	-9	-1	-1	-6	0	-1	-2	-6
3	-4	-9	-1	-1	-6	0	-1	-2
-3	3	-4	-9	-1	-1	-6	0	-1
-5	-3	3	-4	-9	-1	-1	-6	0
-6	-5	-3	3	-4	-9	-1	-1	-6
-11	-6	-5	-3	3	-4	-9	-1	-1
2	-11	-6	-5	-3	3	-4	-9	-1
2	2	-11	-6	-5	-3	3	-4	-9
-2	2	2	-11	-6	-5	-3	3	-4
-4	-2	2	2	-11	-6	-5	-3	3
1	-4	-2	2	2	-11	-6	-5	-3
-3	1	-4	-2	2	2	-11	-6	-5
-7	-3	1	-4	-2	2	2	-11	-6
0	-7	-3	1	-4	-2	2	2	-11
-3	0	-7	-3	1	-4	-2	2	2
2	-3	0	-7	-3	1	-4	-2	2
0	2	-3	0	-7	-3	1	-4	-2
1	0	2	-3	0	-7	-3	1	-4
2	1	0	2	-3	0	-7	-3	1
0	2	1	0	2	-3	0	-7	-3
1	0	2	1	0	2	-3	0	-7
4	1	0	2	1	0	2	-3	0
1	4	1	0	2	1	0	2	-3
0	1	4	1	0	2	1	0	2
5	0	1	4	1	0	2	1	0
-13	5	0	1	4	1	0	2	1
4	-13	5	0	1	4	1	0	2
-1	4	-13	5	0	1	4	1	0
-3	-1	4	-13	5	0	1	4	1
3	-3	-1	4	-13	5	0	1	4
4	3	-3	-1	4	-13	5	0	1
-1	4	3	-3	-1	4	-13	5	0
-3	-1	4	3	-3	-1	4	-13	5
0	-3	-1	4	3	-3	-1	4	-13
-8	0	-3	-1	4	3	-3	-1	4
-7	-8	0	-3	-1	4	3	-3	-1
0	-7	-8	0	-3	-1	4	3	-3
0	0	-7	-8	0	-3	-1	4	3
-5	0	0	-7	-8	0	-3	-1	4
-1	-5	0	0	-7	-8	0	-3	-1
-2	-1	-5	0	0	-7	-8	0	-3
-5	-2	-1	-5	0	0	-7	-8	0
-1	-5	-2	-1	-5	0	0	-7	-8
-2	-1	-5	-2	-1	-5	0	0	-7
4	-2	-1	-5	-2	-1	-5	0	0
-1	4	-2	-1	-5	-2	-1	-5	0
0	-1	4	-2	-1	-5	-2	-1	-5
0	0	-1	4	-2	-1	-5	-2	-1
0	0	0	-1	4	-2	-1	-5	-2
0	0	0	0	-1	4	-2	-1	-5
0	0	0	0	0	-1	4	-2	-1
2	0	0	0	0	0	-1	4	-2
0	2	0	0	0	0	0	-1	4
0	0	2	0	0	0	0	0	-1
-6	0	0	2	0	0	0	0	0
3	-6	0	0	2	0	0	0	0
0	3	-6	0	0	2	0	0	0
-1	0	3	-6	0	0	2	0	0
0	-1	0	3	-6	0	0	2	0
-1	0	-1	0	3	-6	0	0	2
2	-1	0	-1	0	3	-6	0	0
1	2	-1	0	-1	0	3	-6	0
-2	1	2	-1	0	-1	0	3	-6
0	-2	1	2	-1	0	-1	0	3
0	0	-2	1	2	-1	0	-1	0
-3	0	0	-2	1	2	-1	0	-1
-1	-3	0	0	-2	1	2	-1	0
1	-1	-3	0	0	-2	1	2	-1
-8	1	-1	-3	0	0	-2	1	2
-2	-8	1	-1	-3	0	0	-2	1
-2	-2	-8	1	-1	-3	0	0	-2
1	-2	-2	-8	1	-1	-3	0	0
0	1	-2	-2	-8	1	-1	-3	0
-1	0	1	-2	-2	-8	1	-1	-3
-3	-1	0	1	-2	-2	-8	1	-1
2	-3	-1	0	1	-2	-2	-8	1
2	2	-3	-1	0	1	-2	-2	-8
2	2	2	-3	-1	0	1	-2	-2
-2	2	2	2	-3	-1	0	1	-2
0	-2	2	2	2	-3	-1	0	1
3	0	-2	2	2	2	-3	-1	0
-1	3	0	-2	2	2	2	-3	-1
1	-1	3	0	-2	2	2	2	-3
