# Supplementary material for: Distributed forecasting and ant colony optimization for the bike-sharing rebalancing problem with unserved demands
Source: PLoS One. 2019 Dec 31;14(12):e0226204. doi: 10.1371/journal.pone.0226204 (PMC6938368; doi:10.1371/journal.pone.0226204)
Supplement: S3 Appendix — (ZIP) [file pone.0226204.s003.zip › ╠ß╜╗╩2╛▌/historical_record/station_3713.csv]

x	x1	x2	x3	x4	x5	x6	x7	x8
1	6	1	0	8	3	2	0	-2
3	1	6	1	0	8	3	2	0
4	3	1	6	1	0	8	3	2
4	4	3	1	6	1	0	8	3
6	4	4	3	1	6	1	0	8
6	6	4	4	3	1	6	1	0
7	6	6	4	4	3	1	6	1
0	7	6	6	4	4	3	1	6
3	0	7	6	6	4	4	3	1
4	3	0	7	6	6	4	4	3
5	4	3	0	7	6	6	4	4
3	5	4	3	0	7	6	6	4
-1	3	5	4	3	0	7	6	6
2	-1	3	5	4	3	0	7	6
1	2	-1	3	5	4	3	0	7
3	1	2	-1	3	5	4	3	0
-2	3	1	2	-1	3	5	4	3
1	-2	3	1	2	-1	3	5	4
6	1	-2	3	1	2	-1	3	5
0	6	1	-2	3	1	2	-1	3
1	0	6	1	-2	3	1	2	-1
3	1	0	6	1	-2	3	1	2
8	3	1	0	6	1	-2	3	1
5	8	3	1	0	6	1	-2	3
4	5	8	3	1	0	6	1	-2
4	4	5	8	3	1	0	6	1
3	4	4	5	8	3	1	0	6
0	3	4	4	5	8	3	1	0
-2	0	3	4	4	5	8	3	1
2	-2	0	3	4	4	5	8	3
4	2	-2	0	3	4	4	5	8
5	4	2	-2	0	3	4	4	5
2	5	4	2	-2	0	3	4	4
2	2	5	4	2	-2	0	3	4
-1	2	2	5	4	2	-2	0	3
2	-1	2	2	5	4	2	-2	0
1	2	-1	2	2	5	4	2	-2
4	1	2	-1	2	2	5	4	2
0	4	1	2	-1	2	2	5	4
6	0	4	1	2	-1	2	2	5
2	6	0	4	1	2	-1	2	2
2	2	6	0	4	1	2	-1	2
2	2	2	6	0	4	1	2	-1
2	2	2	2	6	0	4	1	2
0	2	2	2	2	6	0	4	1
0	0	2	2	2	2	6	0	4
1	0	0	2	2	2	2	6	0
1	1	0	0	2	2	2	2	6
1	1	1	0	0	2	2	2	2
1	1	1	1	0	0	2	2	2
1	1	1	1	1	0	0	2	2
3	1	1	1	1	1	0	0	2
1	3	1	1	1	1	1	0	0
2	1	3	1	1	1	1	1	0
1	2	1	3	1	1	1	1	1
3	1	2	1	3	1	1	1	1
-5	3	1	2	1	3	1	1	1
3	-5	3	1	2	1	3	1	1
0	3	-5	3	1	2	1	3	1
7	0	3	-5	3	1	2	1	3
8	7	0	3	-5	3	1	2	1
3	8	7	0	3	-5	3	1	2
2	3	8	7	0	3	-5	3	1
-1	2	3	8	7	0	3	-5	3
4	-1	2	3	8	7	0	3	-5
6	4	-1	2	3	8	7	0	3
3	6	4	-1	2	3	8	7	0
2	3	6	4	-1	2	3	8	7
4	2	3	6	4	-1	2	3	8
3	4	2	3	6	4	-1	2	3
-2	3	4	2	3	6	4	-1	2
6	-2	3	4	2	3	6	4	-1
2	6	-2	3	4	2	3	6	4
3	2	6	-2	3	4	2	3	6
1	3	2	6	-2	3	4	2	3
2	1	3	2	6	-2	3	4	2
0	2	1	3	2	6	-2	3	4
-1	0	2	1	3	2	6	-2	3
5	-1	0	2	1	3	2	6	-2
4	5	-1	0	2	1	3	2	6
4	4	5	-1	0	2	1	3	2
5	4	4	5	-1	0	2	1	3
4	5	4	4	5	-1	0	2	1
-5	4	5	4	4	5	-1	0	2
1	-5	4	5	4	4	5	-1	0
2	1	-5	4	5	4	4	5	-1
2	2	1	-5	4	5	4	4	5
4	2	2	1	-5	4	5	4	4
