# Supplementary material for: Distributed forecasting and ant colony optimization for the bike-sharing rebalancing problem with unserved demands
Source: PLoS One. 2019 Dec 31;14(12):e0226204. doi: 10.1371/journal.pone.0226204 (PMC6938368; doi:10.1371/journal.pone.0226204)
Supplement: S3 Appendix — (ZIP) [file pone.0226204.s003.zip › ╠ß╜╗╩2╛▌/historical_record/station_3715.csv]

x	x1	x2	x3	x4	x5	x6	x7	x8
7	13	0	6	9	11	0	4	17
5	7	13	0	6	9	11	0	4
2	5	7	13	0	6	9	11	0
10	2	5	7	13	0	6	9	11
3	10	2	5	7	13	0	6	9
4	3	10	2	5	7	13	0	6
13	4	3	10	2	5	7	13	0
11	13	4	3	10	2	5	7	13
1	11	13	4	3	10	2	5	7
0	1	11	13	4	3	10	2	5
5	0	1	11	13	4	3	10	2
3	5	0	1	11	13	4	3	10
-2	3	5	0	1	11	13	4	3
14	-2	3	5	0	1	11	13	4
12	14	-2	3	5	0	1	11	13
7	12	14	-2	3	5	0	1	11
2	7	12	14	-2	3	5	0	1
-1	2	7	12	14	-2	3	5	0
0	-1	2	7	12	14	-2	3	5
13	0	-1	2	7	12	14	-2	3
6	13	0	-1	2	7	12	14	-2
18	6	13	0	-1	2	7	12	14
0	18	6	13	0	-1	2	7	12
1	0	18	6	13	0	-1	2	7
0	1	0	18	6	13	0	-1	2
3	0	1	0	18	6	13	0	-1
-1	3	0	1	0	18	6	13	0
13	-1	3	0	1	0	18	6	13
14	13	-1	3	0	1	0	18	6
6	14	13	-1	3	0	1	0	18
2	6	14	13	-1	3	0	1	0
6	2	6	14	13	-1	3	0	1
19	6	2	6	14	13	-1	3	0
5	19	6	2	6	14	13	-1	3
19	5	19	6	2	6	14	13	-1
0	19	5	19	6	2	6	14	13
4	0	19	5	19	6	2	6	14
4	4	0	19	5	19	6	2	6
9	4	4	0	19	5	19	6	2
8	9	4	4	0	19	5	19	6
7	8	9	4	4	0	19	5	19
12	7	8	9	4	4	0	19	5
10	12	7	8	9	4	4	0	19
11	10	12	7	8	9	4	4	0
13	11	10	12	7	8	9	4	4
12	13	11	10	12	7	8	9	4
11	12	13	11	10	12	7	8	9
1	11	12	13	11	10	12	7	8
10	1	11	12	13	11	10	12	7
17	10	1	11	12	13	11	10	12
3	17	10	1	11	12	13	11	10
13	3	17	10	1	11	12	13	11
3	13	3	17	10	1	11	12	13
7	3	13	3	17	10	1	11	12
5	7	3	13	3	17	10	1	11
7	5	7	3	13	3	17	10	1
18	7	5	7	3	13	3	17	10
0	18	7	5	7	3	13	3	17
2	0	18	7	5	7	3	13	3
8	2	0	18	7	5	7	3	13
1	8	2	0	18	7	5	7	3
14	1	8	2	0	18	7	5	7
9	14	1	8	2	0	18	7	5
16	9	14	1	8	2	0	18	7
1	16	9	14	1	8	2	0	18
9	1	16	9	14	1	8	2	0
7	9	1	16	9	14	1	8	2
0	7	9	1	16	9	14	1	8
7	0	7	9	1	16	9	14	1
9	7	0	7	9	1	16	9	14
8	9	7	0	7	9	1	16	9
2	8	9	7	0	7	9	1	16
10	2	8	9	7	0	7	9	1
1	10	2	8	9	7	0	7	9
9	1	10	2	8	9	7	0	7
9	9	1	10	2	8	9	7	0
16	9	9	1	10	2	8	9	7
16	16	9	9	1	10	2	8	9
11	16	16	9	9	1	10	2	8
17	11	16	16	9	9	1	10	2
11	17	11	16	16	9	9	1	10
11	11	17	11	16	16	9	9	1
12	11	11	17	11	16	16	9	9
9	12	11	11	17	11	16	16	9
10	9	12	11	11	17	11	16	16
10	10	9	12	11	11	17	11	16
17	10	10	9	12	11	11	17	11
6	17	10	10	9	12	11	11	17
