# Supplementary material for: Distributed forecasting and ant colony optimization for the bike-sharing rebalancing problem with unserved demands
Source: PLoS One. 2019 Dec 31;14(12):e0226204. doi: 10.1371/journal.pone.0226204 (PMC6938368; doi:10.1371/journal.pone.0226204)
Supplement: S3 Appendix — (ZIP) [file pone.0226204.s003.zip › ╠ß╜╗╩2╛▌/historical_record/station_3716.csv]

x	x1	x2	x3	x4	x5	x6	x7	x8
-1	-2	-1	-2	-1	-1	-2	-2	-4
0	-1	-2	-1	-2	-1	-1	-2	-2
-2	0	-1	-2	-1	-2	-1	-1	-2
0	-2	0	-1	-2	-1	-2	-1	-1
-2	0	-2	0	-1	-2	-1	-2	-1
0	-2	0	-2	0	-1	-2	-1	-2
0	0	-2	0	-2	0	-1	-2	-1
-3	0	0	-2	0	-2	0	-1	-2
-2	-3	0	0	-2	0	-2	0	-1
-1	-2	-3	0	0	-2	0	-2	0
-1	-1	-2	-3	0	0	-2	0	-2
-2	-1	-1	-2	-3	0	0	-2	0
-1	-2	-1	-1	-2	-3	0	0	-2
2	-1	-2	-1	-1	-2	-3	0	0
0	2	-1	-2	-1	-1	-2	-3	0
-3	0	2	-1	-2	-1	-1	-2	-3
0	-3	0	2	-1	-2	-1	-1	-2
0	0	-3	0	2	-1	-2	-1	-1
-4	0	0	-3	0	2	-1	-2	-1
-2	-4	0	0	-3	0	2	-1	-2
-1	-2	-4	0	0	-3	0	2	-1
-3	-1	-2	-4	0	0	-3	0	2
-1	-3	-1	-2	-4	0	0	-3	0
-3	-1	-3	-1	-2	-4	0	0	-3
-2	-3	-1	-3	-1	-2	-4	0	0
-4	-2	-3	-1	-3	-1	-2	-4	0
1	-4	-2	-3	-1	-3	-1	-2	-4
-2	1	-4	-2	-3	-1	-3	-1	-2
-4	-2	1	-4	-2	-3	-1	-3	-1
-4	-4	-2	1	-4	-2	-3	-1	-3
-5	-4	-4	-2	1	-4	-2	-3	-1
-4	-5	-4	-4	-2	1	-4	-2	-3
0	-4	-5	-4	-4	-2	1	-4	-2
-4	0	-4	-5	-4	-4	-2	1	-4
-2	-4	0	-4	-5	-4	-4	-2	1
-4	-2	-4	0	-4	-5	-4	-4	-2
-2	-4	-2	-4	0	-4	-5	-4	-4
-3	-2	-4	-2	-4	0	-4	-5	-4
1	-3	-2	-4	-2	-4	0	-4	-5
-4	1	-3	-2	-4	-2	-4	0	-4
-2	-4	1	-3	-2	-4	-2	-4	0
-4	-2	-4	1	-3	-2	-4	-2	-4
-2	-4	-2	-4	1	-3	-2	-4	-2
-4	-2	-4	-2	-4	1	-3	-2	-4
-2	-4	-2	-4	-2	-4	1	-3	-2
-3	-2	-4	-2	-4	-2	-4	1	-3
-5	-3	-2	-4	-2	-4	-2	-4	1
-4	-5	-3	-2	-4	-2	-4	-2	-4
-4	-4	-5	-3	-2	-4	-2	-4	-2
-4	-4	-4	-5	-3	-2	-4	-2	-4
-1	-4	-4	-4	-5	-3	-2	-4	-2
0	-1	-4	-4	-4	-5	-3	-2	-4
0	0	-1	-4	-4	-4	-5	-3	-2
0	0	0	-1	-4	-4	-4	-5	-3
0	0	0	0	-1	-4	-4	-4	-5
0	0	0	0	0	-1	-4	-4	-4
0	0	0	0	0	0	-1	-4	-4
-3	0	0	0	0	0	0	-1	-4
-5	-3	0	0	0	0	0	0	-1
-2	-5	-3	0	0	0	0	0	0
-2	-2	-5	-3	0	0	0	0	0
-5	-2	-2	-5	-3	0	0	0	0
-2	-5	-2	-2	-5	-3	0	0	0
-3	-2	-5	-2	-2	-5	-3	0	0
-3	-3	-2	-5	-2	-2	-5	-3	0
-3	-3	-3	-2	-5	-2	-2	-5	-3
-4	-3	-3	-3	-2	-5	-2	-2	-5
-7	-4	-3	-3	-3	-2	-5	-2	-2
-4	-7	-4	-3	-3	-3	-2	-5	-2
-5	-4	-7	-4	-3	-3	-3	-2	-5
-1	-5	-4	-7	-4	-3	-3	-3	-2
-1	-1	-5	-4	-7	-4	-3	-3	-3
-3	-1	-1	-5	-4	-7	-4	-3	-3
-2	-3	-1	-1	-5	-4	-7	-4	-3
-2	-2	-3	-1	-1	-5	-4	-7	-4
2	-2	-2	-3	-1	-1	-5	-4	-7
-2	2	-2	-2	-3	-1	-1	-5	-4
-2	-2	2	-2	-2	-3	-1	-1	-5
0	-2	-2	2	-2	-2	-3	-1	-1
-3	0	-2	-2	2	-2	-2	-3	-1
-2	-3	0	-2	-2	2	-2	-2	-3
-2	-2	-3	0	-2	-2	2	-2	-2
0	-2	-2	-3	0	-2	-2	2	-2
-4	0	-2	-2	-3	0	-2	-2	2
0	-4	0	-2	-2	-3	0	-2	-2
-3	0	-4	0	-2	-2	-3	0	-2
0	-3	0	-4	0	-2	-2	-3	0
-1	0	-3	0	-4	0	-2	-2	-3
