# Supplementary material for: Distributed forecasting and ant colony optimization for the bike-sharing rebalancing problem with unserved demands
Source: PLoS One. 2019 Dec 31;14(12):e0226204. doi: 10.1371/journal.pone.0226204 (PMC6938368; doi:10.1371/journal.pone.0226204)
Supplement: S3 Appendix — (ZIP) [file pone.0226204.s003.zip › ╠ß╜╗╩2╛▌/historical_record/station_3717.csv]

x	x1	x2	x3	x4	x5	x6	x7	x8
0	0	0	0	0	-1	0	1	0
0	0	0	0	0	0	-1	0	1
0	0	0	0	0	0	0	-1	0
0	0	0	0	0	0	0	0	-1
0	0	0	0	0	0	0	0	0
0	0	0	0	0	0	0	0	0
0	0	0	0	0	0	0	0	0
0	0	0	0	0	0	0	0	0
0	0	0	0	0	0	0	0	0
0	0	0	0	0	0	0	0	0
0	0	0	0	0	0	0	0	0
0	0	0	0	0	0	0	0	0
0	0	0	0	0	0	0	0	0
1	0	0	0	0	0	0	0	0
-1	1	0	0	0	0	0	0	0
0	-1	1	0	0	0	0	0	0
0	0	-1	1	0	0	0	0	0
-1	0	0	-1	1	0	0	0	0
-1	-1	0	0	-1	1	0	0	0
0	-1	-1	0	0	-1	1	0	0
-1	0	-1	-1	0	0	-1	1	0
0	-1	0	-1	-1	0	0	-1	1
1	0	-1	0	-1	-1	0	0	-1
0	1	0	-1	0	-1	-1	0	0
1	0	1	0	-1	0	-1	-1	0
1	1	0	1	0	-1	0	-1	-1
0	1	1	0	1	0	-1	0	-1
0	0	1	1	0	1	0	-1	0
0	0	0	1	1	0	1	0	-1
-1	0	0	0	1	1	0	1	0
0	-1	0	0	0	1	1	0	1
0	0	-1	0	0	0	1	1	0
0	0	0	-1	0	0	0	1	1
-1	0	0	0	-1	0	0	0	1
0	-1	0	0	0	-1	0	0	0
0	0	-1	0	0	0	-1	0	0
-1	0	0	-1	0	0	0	-1	0
0	-1	0	0	-1	0	0	0	-1
0	0	-1	0	0	-1	0	0	0
-1	0	0	-1	0	0	-1	0	0
-1	-1	0	0	-1	0	0	-1	0
0	-1	-1	0	0	-1	0	0	-1
0	0	-1	-1	0	0	-1	0	0
-2	0	0	-1	-1	0	0	-1	0
0	-2	0	0	-1	-1	0	0	-1
-1	0	-2	0	0	-1	-1	0	0
0	-1	0	-2	0	0	-1	-1	0
0	0	-1	0	-2	0	0	-1	-1
0	0	0	-1	0	-2	0	0	-1
-1	0	0	0	-1	0	-2	0	0
0	-1	0	0	0	-1	0	-2	0
0	0	-1	0	0	0	-1	0	-2
-2	0	0	-1	0	0	0	-1	0
0	-2	0	0	-1	0	0	0	-1
-1	0	-2	0	0	-1	0	0	0
-1	-1	0	-2	0	0	-1	0	0
0	-1	-1	0	-2	0	0	-1	0
0	0	-1	-1	0	-2	0	0	-1
0	0	0	-1	-1	0	-2	0	0
0	0	0	0	-1	-1	0	-2	0
0	0	0	0	0	-1	-1	0	-2
-1	0	0	0	0	0	-1	-1	0
0	-1	0	0	0	0	0	-1	-1
0	0	-1	0	0	0	0	0	-1
0	0	0	-1	0	0	0	0	0
0	0	0	0	-1	0	0	0	0
1	0	0	0	0	-1	0	0	0
0	1	0	0	0	0	-1	0	0
0	0	1	0	0	0	0	-1	0
0	0	0	1	0	0	0	0	-1
0	0	0	0	1	0	0	0	0
0	0	0	0	0	1	0	0	0
0	0	0	0	0	0	1	0	0
1	0	0	0	0	0	0	1	0
0	1	0	0	0	0	0	0	1
-1	0	1	0	0	0	0	0	0
0	-1	0	1	0	0	0	0	0
0	0	-1	0	1	0	0	0	0
0	0	0	-1	0	1	0	0	0
0	0	0	0	-1	0	1	0	0
0	0	0	0	0	-1	0	1	0
0	0	0	0	0	0	-1	0	1
-2	0	0	0	0	0	0	-1	0
0	-2	0	0	0	0	0	0	-1
0	0	-2	0	0	0	0	0	0
0	0	0	-2	0	0	0	0	0
0	0	0	0	-2	0	0	0	0
-1	0	0	0	0	-2	0	0	0
