# Supplementary material for: Distributed forecasting and ant colony optimization for the bike-sharing rebalancing problem with unserved demands
Source: PLoS One. 2019 Dec 31;14(12):e0226204. doi: 10.1371/journal.pone.0226204 (PMC6938368; doi:10.1371/journal.pone.0226204)
Supplement: S3 Appendix — (ZIP) [file pone.0226204.s003.zip › ╠ß╜╗╩2╛▌/historical_record/station_3720.csv]

x	x1	x2	x3	x4	x5	x6	x7	x8
0	0	0	0	1	-1	1	-1	0
0	0	0	0	0	1	-1	1	-1
0	0	0	0	0	0	1	-1	1
0	0	0	0	0	0	0	1	-1
3	0	0	0	0	0	0	0	1
0	3	0	0	0	0	0	0	0
1	0	3	0	0	0	0	0	0
-1	1	0	3	0	0	0	0	0
2	-1	1	0	3	0	0	0	0
3	2	-1	1	0	3	0	0	0
5	3	2	-1	1	0	3	0	0
1	5	3	2	-1	1	0	3	0
2	1	5	3	2	-1	1	0	3
1	2	1	5	3	2	-1	1	0
1	1	2	1	5	3	2	-1	1
3	1	1	2	1	5	3	2	-1
-1	3	1	1	2	1	5	3	2
-2	-1	3	1	1	2	1	5	3
-3	-2	-1	3	1	1	2	1	5
-2	-3	-2	-1	3	1	1	2	1
0	-2	-3	-2	-1	3	1	1	2
1	0	-2	-3	-2	-1	3	1	1
-5	1	0	-2	-3	-2	-1	3	1
0	-5	1	0	-2	-3	-2	-1	3
-4	0	-5	1	0	-2	-3	-2	-1
-2	-4	0	-5	1	0	-2	-3	-2
-3	-2	-4	0	-5	1	0	-2	-3
9	-3	-2	-4	0	-5	1	0	-2
11	9	-3	-2	-4	0	-5	1	0
0	11	9	-3	-2	-4	0	-5	1
-2	0	11	9	-3	-2	-4	0	-5
-3	-2	0	11	9	-3	-2	-4	0
3	-3	-2	0	11	9	-3	-2	-4
3	3	-3	-2	0	11	9	-3	-2
1	3	3	-3	-2	0	11	9	-3
0	1	3	3	-3	-2	0	11	9
-2	0	1	3	3	-3	-2	0	11
1	-2	0	1	3	3	-3	-2	0
-2	1	-2	0	1	3	3	-3	-2
-1	-2	1	-2	0	1	3	3	-3
-4	-1	-2	1	-2	0	1	3	3
4	-4	-1	-2	1	-2	0	1	3
2	4	-4	-1	-2	1	-2	0	1
1	2	4	-4	-1	-2	1	-2	0
1	1	2	4	-4	-1	-2	1	-2
4	1	1	2	4	-4	-1	-2	1
1	4	1	1	2	4	-4	-1	-2
3	1	4	1	1	2	4	-4	-1
3	3	1	4	1	1	2	4	-4
4	3	3	1	4	1	1	2	4
0	4	3	3	1	4	1	1	2
0	0	4	3	3	1	4	1	1
-4	0	0	4	3	3	1	4	1
-2	-4	0	0	4	3	3	1	4
-1	-2	-4	0	0	4	3	3	1
-3	-1	-2	-4	0	0	4	3	3
4	-3	-1	-2	-4	0	0	4	3
2	4	-3	-1	-2	-4	0	0	4
0	2	4	-3	-1	-2	-4	0	0
-1	0	2	4	-3	-1	-2	-4	0
-3	-1	0	2	4	-3	-1	-2	-4
1	-3	-1	0	2	4	-3	-1	-2
-2	1	-3	-1	0	2	4	-3	-1
3	-2	1	-3	-1	0	2	4	-3
2	3	-2	1	-3	-1	0	2	4
-1	2	3	-2	1	-3	-1	0	2
1	-1	2	3	-2	1	-3	-1	0
0	1	-1	2	3	-2	1	-3	-1
2	0	1	-1	2	3	-2	1	-3
6	2	0	1	-1	2	3	-2	1
-1	6	2	0	1	-1	2	3	-2
1	-1	6	2	0	1	-1	2	3
1	1	-1	6	2	0	1	-1	2
2	1	1	-1	6	2	0	1	-1
0	2	1	1	-1	6	2	0	1
-1	0	2	1	1	-1	6	2	0
1	-1	0	2	1	1	-1	6	2
1	1	-1	0	2	1	1	-1	6
2	1	1	-1	0	2	1	1	-1
0	2	1	1	-1	0	2	1	1
1	0	2	1	1	-1	0	2	1
-1	1	0	2	1	1	-1	0	2
0	-1	1	0	2	1	1	-1	0
0	0	-1	1	0	2	1	1	-1
2	0	0	-1	1	0	2	1	1
3	2	0	0	-1	1	0	2	1
1	3	2	0	0	-1	1	0	2
-1	1	3	2	0	0	-1	1	0
