# Supplementary material for: Distributed forecasting and ant colony optimization for the bike-sharing rebalancing problem with unserved demands
Source: PLoS One. 2019 Dec 31;14(12):e0226204. doi: 10.1371/journal.pone.0226204 (PMC6938368; doi:10.1371/journal.pone.0226204)
Supplement: S3 Appendix — (ZIP) [file pone.0226204.s003.zip › ╠ß╜╗╩2╛▌/historical_record/station_3721.csv]

x	x1	x2	x3	x4	x5	x6	x7	x8
2	5	3	3	0	0	3	3	4
2	2	5	3	3	0	0	3	3
-1	2	2	5	3	3	0	0	3
3	-1	2	2	5	3	3	0	0
-2	3	-1	2	2	5	3	3	0
2	-2	3	-1	2	2	5	3	3
2	2	-2	3	-1	2	2	5	3
1	2	2	-2	3	-1	2	2	5
1	1	2	2	-2	3	-1	2	2
-1	1	1	2	2	-2	3	-1	2
-1	-1	1	1	2	2	-2	3	-1
-1	-1	-1	1	1	2	2	-2	3
-1	-1	-1	-1	1	1	2	2	-2
1	-1	-1	-1	-1	1	1	2	2
0	1	-1	-1	-1	-1	1	1	2
-3	0	1	-1	-1	-1	-1	1	1
-4	-3	0	1	-1	-1	-1	-1	1
-1	-4	-3	0	1	-1	-1	-1	-1
-3	-1	-4	-3	0	1	-1	-1	-1
0	-3	-1	-4	-3	0	1	-1	-1
-1	0	-3	-1	-4	-3	0	1	-1
1	-1	0	-3	-1	-4	-3	0	1
-1	1	-1	0	-3	-1	-4	-3	0
-3	-1	1	-1	0	-3	-1	-4	-3
-4	-3	-1	1	-1	0	-3	-1	-4
-3	-4	-3	-1	1	-1	0	-3	-1
-3	-3	-4	-3	-1	1	-1	0	-3
0	-3	-3	-4	-3	-1	1	-1	0
-1	0	-3	-3	-4	-3	-1	1	-1
-6	-1	0	-3	-3	-4	-3	-1	1
-2	-6	-1	0	-3	-3	-4	-3	-1
-3	-2	-6	-1	0	-3	-3	-4	-3
0	-3	-2	-6	-1	0	-3	-3	-4
2	0	-3	-2	-6	-1	0	-3	-3
2	2	0	-3	-2	-6	-1	0	-3
0	2	2	0	-3	-2	-6	-1	0
-3	0	2	2	0	-3	-2	-6	-1
-3	-3	0	2	2	0	-3	-2	-6
-2	-3	-3	0	2	2	0	-3	-2
-3	-2	-3	-3	0	2	2	0	-3
-5	-3	-2	-3	-3	0	2	2	0
0	-5	-3	-2	-3	-3	0	2	2
-2	0	-5	-3	-2	-3	-3	0	2
0	-2	0	-5	-3	-2	-3	-3	0
2	0	-2	0	-5	-3	-2	-3	-3
1	2	0	-2	0	-5	-3	-2	-3
2	1	2	0	-2	0	-5	-3	-2
1	2	1	2	0	-2	0	-5	-3
1	1	2	1	2	0	-2	0	-5
1	1	1	2	1	2	0	-2	0
0	1	1	1	2	1	2	0	-2
0	0	1	1	1	2	1	2	0
-5	0	0	1	1	1	2	1	2
-5	-5	0	0	1	1	1	2	1
-1	-5	-5	0	0	1	1	1	2
2	-1	-5	-5	0	0	1	1	1
3	2	-1	-5	-5	0	0	1	1
1	3	2	-1	-5	-5	0	0	1
-1	1	3	2	-1	-5	-5	0	0
-1	-1	1	3	2	-1	-5	-5	0
0	-1	-1	1	3	2	-1	-5	-5
-2	0	-1	-1	1	3	2	-1	-5
0	-2	0	-1	-1	1	3	2	-1
1	0	-2	0	-1	-1	1	3	2
-4	1	0	-2	0	-1	-1	1	3
-1	-4	1	0	-2	0	-1	-1	1
-4	-1	-4	1	0	-2	0	-1	-1
0	-4	-1	-4	1	0	-2	0	-1
-1	0	-4	-1	-4	1	0	-2	0
1	-1	0	-4	-1	-4	1	0	-2
0	1	-1	0	-4	-1	-4	1	0
0	0	1	-1	0	-4	-1	-4	1
-1	0	0	1	-1	0	-4	-1	-4
-2	-1	0	0	1	-1	0	-4	-1
-2	-2	-1	0	0	1	-1	0	-4
-1	-2	-2	-1	0	0	1	-1	0
0	-1	-2	-2	-1	0	0	1	-1
4	0	-1	-2	-2	-1	0	0	1
-5	4	0	-1	-2	-2	-1	0	0
0	-5	4	0	-1	-2	-2	-1	0
-2	0	-5	4	0	-1	-2	-2	-1
2	-2	0	-5	4	0	-1	-2	-2
0	2	-2	0	-5	4	0	-1	-2
2	0	2	-2	0	-5	4	0	-1
3	2	0	2	-2	0	-5	4	0
-1	3	2	0	2	-2	0	-5	4
-1	-1	3	2	0	2	-2	0	-5
0	-1	-1	3	2	0	2	-2	0
