# Supplementary material for: Distributed forecasting and ant colony optimization for the bike-sharing rebalancing problem with unserved demands
Source: PLoS One. 2019 Dec 31;14(12):e0226204. doi: 10.1371/journal.pone.0226204 (PMC6938368; doi:10.1371/journal.pone.0226204)
Supplement: S3 Appendix — (ZIP) [file pone.0226204.s003.zip › ╠ß╜╗╩2╛▌/historical_record/station_3722.csv]

x	x1	x2	x3	x4	x5	x6	x7	x8
-2	-1	-2	-2	-3	-5	-1	0	1
-5	-2	-1	-2	-2	-3	-5	-1	0
-4	-5	-2	-1	-2	-2	-3	-5	-1
0	-4	-5	-2	-1	-2	-2	-3	-5
-2	0	-4	-5	-2	-1	-2	-2	-3
-2	-2	0	-4	-5	-2	-1	-2	-2
0	-2	-2	0	-4	-5	-2	-1	-2
0	0	-2	-2	0	-4	-5	-2	-1
-4	0	0	-2	-2	0	-4	-5	-2
-3	-4	0	0	-2	-2	0	-4	-5
-5	-3	-4	0	0	-2	-2	0	-4
-7	-5	-3	-4	0	0	-2	-2	0
-1	-7	-5	-3	-4	0	0	-2	-2
-1	-1	-7	-5	-3	-4	0	0	-2
-2	-1	-1	-7	-5	-3	-4	0	0
-5	-2	-1	-1	-7	-5	-3	-4	0
-8	-5	-2	-1	-1	-7	-5	-3	-4
-4	-8	-5	-2	-1	-1	-7	-5	-3
-4	-4	-8	-5	-2	-1	-1	-7	-5
-2	-4	-4	-8	-5	-2	-1	-1	-7
-2	-2	-4	-4	-8	-5	-2	-1	-1
-1	-2	-2	-4	-4	-8	-5	-2	-1
-9	-1	-2	-2	-4	-4	-8	-5	-2
-6	-9	-1	-2	-2	-4	-4	-8	-5
-7	-6	-9	-1	-2	-2	-4	-4	-8
-3	-7	-6	-9	-1	-2	-2	-4	-4
-7	-3	-7	-6	-9	-1	-2	-2	-4
-5	-7	-3	-7	-6	-9	-1	-2	-2
0	-5	-7	-3	-7	-6	-9	-1	-2
-1	0	-5	-7	-3	-7	-6	-9	-1
-8	-1	0	-5	-7	-3	-7	-6	-9
-5	-8	-1	0	-5	-7	-3	-7	-6
0	-5	-8	-1	0	-5	-7	-3	-7
0	0	-5	-8	-1	0	-5	-7	-3
2	0	0	-5	-8	-1	0	-5	-7
-9	2	0	0	-5	-8	-1	0	-5
-11	-9	2	0	0	-5	-8	-1	0
-16	-11	-9	2	0	0	-5	-8	-1
-1	-16	-11	-9	2	0	0	-5	-8
-10	-1	-16	-11	-9	2	0	0	-5
-8	-10	-1	-16	-11	-9	2	0	0
0	-8	-10	-1	-16	-11	-9	2	0
-10	0	-8	-10	-1	-16	-11	-9	2
-5	-10	0	-8	-10	-1	-16	-11	-9
0	-5	-10	0	-8	-10	-1	-16	-11
-1	0	-5	-10	0	-8	-10	-1	-16
-2	-1	0	-5	-10	0	-8	-10	-1
0	-2	-1	0	-5	-10	0	-8	-10
-1	0	-2	-1	0	-5	-10	0	-8
-4	-1	0	-2	-1	0	-5	-10	0
0	-4	-1	0	-2	-1	0	-5	-10
-2	0	-4	-1	0	-2	-1	0	-5
-8	-2	0	-4	-1	0	-2	-1	0
-7	-8	-2	0	-4	-1	0	-2	-1
-2	-7	-8	-2	0	-4	-1	0	-2
-5	-2	-7	-8	-2	0	-4	-1	0
-2	-5	-2	-7	-8	-2	0	-4	-1
-6	-2	-5	-2	-7	-8	-2	0	-4
-5	-6	-2	-5	-2	-7	-8	-2	0
-5	-5	-6	-2	-5	-2	-7	-8	-2
-3	-5	-5	-6	-2	-5	-2	-7	-8
-6	-3	-5	-5	-6	-2	-5	-2	-7
-3	-6	-3	-5	-5	-6	-2	-5	-2
-4	-3	-6	-3	-5	-5	-6	-2	-5
-6	-4	-3	-6	-3	-5	-5	-6	-2
-7	-6	-4	-3	-6	-3	-5	-5	-6
-6	-7	-6	-4	-3	-6	-3	-5	-5
-8	-6	-7	-6	-4	-3	-6	-3	-5
-3	-8	-6	-7	-6	-4	-3	-6	-3
-5	-3	-8	-6	-7	-6	-4	-3	-6
-6	-5	-3	-8	-6	-7	-6	-4	-3
-14	-6	-5	-3	-8	-6	-7	-6	-4
-6	-14	-6	-5	-3	-8	-6	-7	-6
-7	-6	-14	-6	-5	-3	-8	-6	-7
-5	-7	-6	-14	-6	-5	-3	-8	-6
-10	-5	-7	-6	-14	-6	-5	-3	-8
-6	-10	-5	-7	-6	-14	-6	-5	-3
-3	-6	-10	-5	-7	-6	-14	-6	-5
0	-3	-6	-10	-5	-7	-6	-14	-6
-9	0	-3	-6	-10	-5	-7	-6	-14
-5	-9	0	-3	-6	-10	-5	-7	-6
-2	-5	-9	0	-3	-6	-10	-5	-7
-8	-2	-5	-9	0	-3	-6	-10	-5
-6	-8	-2	-5	-9	0	-3	-6	-10
-5	-6	-8	-2	-5	-9	0	-3	-6
-6	-5	-6	-8	-2	-5	-9	0	-3
-3	-6	-5	-6	-8	-2	-5	-9	0
-7	-3	-6	-5	-6	-8	-2	-5	-9
