# Supplementary material for: Distributed forecasting and ant colony optimization for the bike-sharing rebalancing problem with unserved demands
Source: PLoS One. 2019 Dec 31;14(12):e0226204. doi: 10.1371/journal.pone.0226204 (PMC6938368; doi:10.1371/journal.pone.0226204)
Supplement: S3 Appendix — (ZIP) [file pone.0226204.s003.zip › ╠ß╜╗╩2╛▌/historical_record/station_3723.csv]

x	x1	x2	x3	x4	x5	x6	x7	x8
6	4	20	19	18	17	21	5	-1
10	6	4	20	19	18	17	21	5
-1	10	6	4	20	19	18	17	21
16	-1	10	6	4	20	19	18	17
20	16	-1	10	6	4	20	19	18
22	20	16	-1	10	6	4	20	19
11	22	20	16	-1	10	6	4	20
7	11	22	20	16	-1	10	6	4
9	7	11	22	20	16	-1	10	6
21	9	7	11	22	20	16	-1	10
26	21	9	7	11	22	20	16	-1
17	26	21	9	7	11	22	20	16
8	17	26	21	9	7	11	22	20
17	8	17	26	21	9	7	11	22
-2	17	8	17	26	21	9	7	11
23	-2	17	8	17	26	21	9	7
8	23	-2	17	8	17	26	21	9
24	8	23	-2	17	8	17	26	21
21	24	8	23	-2	17	8	17	26
28	21	24	8	23	-2	17	8	17
2	28	21	24	8	23	-2	17	8
5	2	28	21	24	8	23	-2	17
23	5	2	28	21	24	8	23	-2
15	23	5	2	28	21	24	8	23
17	15	23	5	2	28	21	24	8
22	17	15	23	5	2	28	21	24
16	22	17	15	23	5	2	28	21
13	16	22	17	15	23	5	2	28
-2	13	16	22	17	15	23	5	2
13	-2	13	16	22	17	15	23	5
21	13	-2	13	16	22	17	15	23
21	21	13	-2	13	16	22	17	15
5	21	21	13	-2	13	16	22	17
7	5	21	21	13	-2	13	16	22
3	7	5	21	21	13	-2	13	16
10	3	7	5	21	21	13	-2	13
17	10	3	7	5	21	21	13	-2
20	17	10	3	7	5	21	21	13
15	20	17	10	3	7	5	21	21
25	15	20	17	10	3	7	5	21
12	25	15	20	17	10	3	7	5
5	12	25	15	20	17	10	3	7
23	5	12	25	15	20	17	10	3
20	23	5	12	25	15	20	17	10
10	20	23	5	12	25	15	20	17
1	10	20	23	5	12	25	15	20
3	1	10	20	23	5	12	25	15
1	3	1	10	20	23	5	12	25
12	1	3	1	10	20	23	5	12
9	12	1	3	1	10	20	23	5
2	9	12	1	3	1	10	20	23
5	2	9	12	1	3	1	10	20
24	5	2	9	12	1	3	1	10
20	24	5	2	9	12	1	3	1
18	20	24	5	2	9	12	1	3
23	18	20	24	5	2	9	12	1
1	23	18	20	24	5	2	9	12
2	1	23	18	20	24	5	2	9
16	2	1	23	18	20	24	5	2
20	16	2	1	23	18	20	24	5
11	20	16	2	1	23	18	20	24
16	11	20	16	2	1	23	18	20
6	16	11	20	16	2	1	23	18
6	6	16	11	20	16	2	1	23
20	6	6	16	11	20	16	2	1
15	20	6	6	16	11	20	16	2
12	15	20	6	6	16	11	20	16
18	12	15	20	6	6	16	11	20
15	18	12	15	20	6	6	16	11
5	15	18	12	15	20	6	6	16
6	5	15	18	12	15	20	6	6
17	6	5	15	18	12	15	20	6
22	17	6	5	15	18	12	15	20
17	22	17	6	5	15	18	12	15
17	17	22	17	6	5	15	18	12
18	17	17	22	17	6	5	15	18
18	18	17	17	22	17	6	5	15
1	18	18	17	17	22	17	6	5
5	1	18	18	17	17	22	17	6
21	5	1	18	18	17	17	22	17
20	21	5	1	18	18	17	17	22
15	20	21	5	1	18	18	17	17
21	15	20	21	5	1	18	18	17
8	21	15	20	21	5	1	18	18
-3	8	21	15	20	21	5	1	18
21	-3	8	21	15	20	21	5	1
2	21	-3	8	21	15	20	21	5
7	2	21	-3	8	21	15	20	21
