# Supplementary material for: Distributed forecasting and ant colony optimization for the bike-sharing rebalancing problem with unserved demands
Source: PLoS One. 2019 Dec 31;14(12):e0226204. doi: 10.1371/journal.pone.0226204 (PMC6938368; doi:10.1371/journal.pone.0226204)
Supplement: S3 Appendix — (ZIP) [file pone.0226204.s003.zip › ╠ß╜╗╩2╛▌/historical_record/station_3724.csv]

x	x1	x2	x3	x4	x5	x6	x7	x8
4	11	16	19	17	24	18	5	6
6	4	11	16	19	17	24	18	5
8	6	4	11	16	19	17	24	18
24	8	6	4	11	16	19	17	24
20	24	8	6	4	11	16	19	17
18	20	24	8	6	4	11	16	19
9	18	20	24	8	6	4	11	16
8	9	18	20	24	8	6	4	11
3	8	9	18	20	24	8	6	4
22	3	8	9	18	20	24	8	6
27	22	3	8	9	18	20	24	8
18	27	22	3	8	9	18	20	24
21	18	27	22	3	8	9	18	20
5	21	18	27	22	3	8	9	18
4	5	21	18	27	22	3	8	9
23	4	5	21	18	27	22	3	8
18	23	4	5	21	18	27	22	3
14	18	23	4	5	21	18	27	22
22	14	18	23	4	5	21	18	27
20	22	14	18	23	4	5	21	18
-2	20	22	14	18	23	4	5	21
-4	-2	20	22	14	18	23	4	5
11	-4	-2	20	22	14	18	23	4
23	11	-4	-2	20	22	14	18	23
26	23	11	-4	-2	20	22	14	18
17	26	23	11	-4	-2	20	22	14
17	17	26	23	11	-4	-2	20	22
3	17	17	26	23	11	-4	-2	20
2	3	17	17	26	23	11	-4	-2
23	2	3	17	17	26	23	11	-4
21	23	2	3	17	17	26	23	11
17	21	23	2	3	17	17	26	23
3	17	21	23	2	3	17	17	26
11	3	17	21	23	2	3	17	17
8	11	3	17	21	23	2	3	17
9	8	11	3	17	21	23	2	3
24	9	8	11	3	17	21	23	2
15	24	9	8	11	3	17	21	23
7	15	24	9	8	11	3	17	21
22	7	15	24	9	8	11	3	17
28	22	7	15	24	9	8	11	3
21	28	22	7	15	24	9	8	11
16	21	28	22	7	15	24	9	8
16	16	21	28	22	7	15	24	9
-1	16	16	21	28	22	7	15	24
1	-1	16	16	21	28	22	7	15
1	1	-1	16	16	21	28	22	7
3	1	1	-1	16	16	21	28	22
9	3	1	1	-1	16	16	21	28
2	9	3	1	1	-1	16	16	21
1	2	9	3	1	1	-1	16	16
6	1	2	9	3	1	1	-1	16
20	6	1	2	9	3	1	1	-1
20	20	6	1	2	9	3	1	1
23	20	20	6	1	2	9	3	1
21	23	20	20	6	1	2	9	3
4	21	23	20	20	6	1	2	9
20	4	21	23	20	20	6	1	2
26	20	4	21	23	20	20	6	1
26	26	20	4	21	23	20	20	6
30	26	26	20	4	21	23	20	20
25	30	26	26	20	4	21	23	20
8	25	30	26	26	20	4	21	23
2	8	25	30	26	26	20	4	21
21	2	8	25	30	26	26	20	4
28	21	2	8	25	30	26	26	20
30	28	21	2	8	25	30	26	26
29	30	28	21	2	8	25	30	26
29	29	30	28	21	2	8	25	30
2	29	29	30	28	21	2	8	25
1	2	29	29	30	28	21	2	8
27	1	2	29	29	30	28	21	2
29	27	1	2	29	29	30	28	21
29	29	27	1	2	29	29	30	28
28	29	29	27	1	2	29	29	30
27	28	29	29	27	1	2	29	29
9	27	28	29	29	27	1	2	29
6	9	27	28	29	29	27	1	2
25	6	9	27	28	29	29	27	1
23	25	6	9	27	28	29	29	27
27	23	25	6	9	27	28	29	29
29	27	23	25	6	9	27	28	29
25	29	27	23	25	6	9	27	28
8	25	29	27	23	25	6	9	27
5	8	25	29	27	23	25	6	9
11	5	8	25	29	27	23	25	6
8	11	5	8	25	29	27	23	25
27	8	11	5	8	25	29	27	23
