# Supplementary material for: Distributed forecasting and ant colony optimization for the bike-sharing rebalancing problem with unserved demands
Source: PLoS One. 2019 Dec 31;14(12):e0226204. doi: 10.1371/journal.pone.0226204 (PMC6938368; doi:10.1371/journal.pone.0226204)
Supplement: S3 Appendix — (ZIP) [file pone.0226204.s003.zip › ╠ß╜╗╩2╛▌/historical_record/station_3725.csv]

x	x1	x2	x3	x4	x5	x6	x7	x8
4	-7	-6	-7	-6	-5	5	-2	-2
3	4	-7	-6	-7	-6	-5	5	-2
-2	3	4	-7	-6	-7	-6	-5	5
3	-2	3	4	-7	-6	-7	-6	-5
-4	3	-2	3	4	-7	-6	-7	-6
1	-4	3	-2	3	4	-7	-6	-7
-6	1	-4	3	-2	3	4	-7	-6
-2	-6	1	-4	3	-2	3	4	-7
5	-2	-6	1	-4	3	-2	3	4
8	5	-2	-6	1	-4	3	-2	3
3	8	5	-2	-6	1	-4	3	-2
1	3	8	5	-2	-6	1	-4	3
6	1	3	8	5	-2	-6	1	-4
1	6	1	3	8	5	-2	-6	1
2	1	6	1	3	8	5	-2	-6
2	2	1	6	1	3	8	5	-2
-6	2	2	1	6	1	3	8	5
-7	-6	2	2	1	6	1	3	8
-3	-7	-6	2	2	1	6	1	3
-1	-3	-7	-6	2	2	1	6	1
-5	-1	-3	-7	-6	2	2	1	6
0	-5	-1	-3	-7	-6	2	2	1
-2	0	-5	-1	-3	-7	-6	2	2
-4	-2	0	-5	-1	-3	-7	-6	2
-1	-4	-2	0	-5	-1	-3	-7	-6
-2	-1	-4	-2	0	-5	-1	-3	-7
6	-2	-1	-4	-2	0	-5	-1	-3
5	6	-2	-1	-4	-2	0	-5	-1
3	5	6	-2	-1	-4	-2	0	-5
1	3	5	6	-2	-1	-4	-2	0
-9	1	3	5	6	-2	-1	-4	-2
4	-9	1	3	5	6	-2	-1	-4
4	4	-9	1	3	5	6	-2	-1
1	4	4	-9	1	3	5	6	-2
-3	1	4	4	-9	1	3	5	6
7	-3	1	4	4	-9	1	3	5
4	7	-3	1	4	4	-9	1	3
-3	4	7	-3	1	4	4	-9	1
-1	-3	4	7	-3	1	4	4	-9
-5	-1	-3	4	7	-3	1	4	4
4	-5	-1	-3	4	7	-3	1	4
0	4	-5	-1	-3	4	7	-3	1
-1	0	4	-5	-1	-3	4	7	-3
5	-1	0	4	-5	-1	-3	4	7
2	5	-1	0	4	-5	-1	-3	4
3	2	5	-1	0	4	-5	-1	-3
-1	3	2	5	-1	0	4	-5	-1
3	-1	3	2	5	-1	0	4	-5
4	3	-1	3	2	5	-1	0	4
2	4	3	-1	3	2	5	-1	0
1	2	4	3	-1	3	2	5	-1
-2	1	2	4	3	-1	3	2	5
4	-2	1	2	4	3	-1	3	2
-4	4	-2	1	2	4	3	-1	3
4	-4	4	-2	1	2	4	3	-1
4	4	-4	4	-2	1	2	4	3
-4	4	4	-4	4	-2	1	2	4
-2	-4	4	4	-4	4	-2	1	2
0	-2	-4	4	4	-4	4	-2	1
-5	0	-2	-4	4	4	-4	4	-2
0	-5	0	-2	-4	4	4	-4	4
6	0	-5	0	-2	-4	4	4	-4
-9	6	0	-5	0	-2	-4	4	4
0	-9	6	0	-5	0	-2	-4	4
5	0	-9	6	0	-5	0	-2	-4
-4	5	0	-9	6	0	-5	0	-2
0	-4	5	0	-9	6	0	-5	0
-5	0	-4	5	0	-9	6	0	-5
-6	-5	0	-4	5	0	-9	6	0
-5	-6	-5	0	-4	5	0	-9	6
5	-5	-6	-5	0	-4	5	0	-9
-2	5	-5	-6	-5	0	-4	5	0
-1	-2	5	-5	-6	-5	0	-4	5
-3	-1	-2	5	-5	-6	-5	0	-4
5	-3	-1	-2	5	-5	-6	-5	0
-2	5	-3	-1	-2	5	-5	-6	-5
-1	-2	5	-3	-1	-2	5	-5	-6
2	-1	-2	5	-3	-1	-2	5	-5
0	2	-1	-2	5	-3	-1	-2	5
-4	0	2	-1	-2	5	-3	-1	-2
1	-4	0	2	-1	-2	5	-3	-1
-1	1	-4	0	2	-1	-2	5	-3
6	-1	1	-4	0	2	-1	-2	5
-2	6	-1	1	-4	0	2	-1	-2
1	-2	6	-1	1	-4	0	2	-1
8	1	-2	6	-1	1	-4	0	2
1	8	1	-2	6	-1	1	-4	0
1	1	8	1	-2	6	-1	1	-4
