# Supplementary material for: Distributed forecasting and ant colony optimization for the bike-sharing rebalancing problem with unserved demands
Source: PLoS One. 2019 Dec 31;14(12):e0226204. doi: 10.1371/journal.pone.0226204 (PMC6938368; doi:10.1371/journal.pone.0226204)
Supplement: S3 Appendix — (ZIP) [file pone.0226204.s003.zip › ╠ß╜╗╩2╛▌/historical_record/station_3726.csv]

x	x1	x2	x3	x4	x5	x6	x7	x8
7	15	25	9	15	15	8	12	15
13	7	15	25	9	15	15	8	12
21	13	7	15	25	9	15	15	8
9	21	13	7	15	25	9	15	15
20	9	21	13	7	15	25	9	15
15	20	9	21	13	7	15	25	9
17	15	20	9	21	13	7	15	25
12	17	15	20	9	21	13	7	15
7	12	17	15	20	9	21	13	7
21	7	12	17	15	20	9	21	13
20	21	7	12	17	15	20	9	21
19	20	21	7	12	17	15	20	9
25	19	20	21	7	12	17	15	20
13	25	19	20	21	7	12	17	15
7	13	25	19	20	21	7	12	17
18	7	13	25	19	20	21	7	12
23	18	7	13	25	19	20	21	7
19	23	18	7	13	25	19	20	21
21	19	23	18	7	13	25	19	20
20	21	19	23	18	7	13	25	19
9	20	21	19	23	18	7	13	25
4	9	20	21	19	23	18	7	13
4	4	9	20	21	19	23	18	7
28	4	4	9	20	21	19	23	18
18	28	4	4	9	20	21	19	23
24	18	28	4	4	9	20	21	19
22	24	18	28	4	4	9	20	21
12	22	24	18	28	4	4	9	20
12	12	22	24	18	28	4	4	9
13	12	12	22	24	18	28	4	4
24	13	12	12	22	24	18	28	4
25	24	13	12	12	22	24	18	28
11	25	24	13	12	12	22	24	18
10	11	25	24	13	12	12	22	24
7	10	11	25	24	13	12	12	22
22	7	10	11	25	24	13	12	12
22	22	7	10	11	25	24	13	12
23	22	22	7	10	11	25	24	13
15	23	22	22	7	10	11	25	24
21	15	23	22	22	7	10	11	25
22	21	15	23	22	22	7	10	11
17	22	21	15	23	22	22	7	10
25	17	22	21	15	23	22	22	7
21	25	17	22	21	15	23	22	22
8	21	25	17	22	21	15	23	22
6	8	21	25	17	22	21	15	23
1	6	8	21	25	17	22	21	15
9	1	6	8	21	25	17	22	21
10	9	1	6	8	21	25	17	22
7	10	9	1	6	8	21	25	17
3	7	10	9	1	6	8	21	25
10	3	7	10	9	1	6	8	21
20	10	3	7	10	9	1	6	8
27	20	10	3	7	10	9	1	6
27	27	20	10	3	7	10	9	1
26	27	27	20	10	3	7	10	9
7	26	27	27	20	10	3	7	10
22	7	26	27	27	20	10	3	7
23	22	7	26	27	27	20	10	3
18	23	22	7	26	27	27	20	10
20	18	23	22	7	26	27	27	20
24	20	18	23	22	7	26	27	27
19	24	20	18	23	22	7	26	27
7	19	24	20	18	23	22	7	26
13	7	19	24	20	18	23	22	7
24	13	7	19	24	20	18	23	22
22	24	13	7	19	24	20	18	23
23	22	24	13	7	19	24	20	18
23	23	22	24	13	7	19	24	20
12	23	23	22	24	13	7	19	24
3	12	23	23	22	24	13	7	19
20	3	12	23	23	22	24	13	7
20	20	3	12	23	23	22	24	13
22	20	20	3	12	23	23	22	24
20	22	20	20	3	12	23	23	22
21	20	22	20	20	3	12	23	23
24	21	20	22	20	20	3	12	23
6	24	21	20	22	20	20	3	12
25	6	24	21	20	22	20	20	3
20	25	6	24	21	20	22	20	20
23	20	25	6	24	21	20	22	20
24	23	20	25	6	24	21	20	22
25	24	23	20	25	6	24	21	20
24	25	24	23	20	25	6	24	21
5	24	25	24	23	20	25	6	24
21	5	24	25	24	23	20	25	6
12	21	5	24	25	24	23	20	25
5	12	21	5	24	25	24	23	20
