# Supplementary material for: Distributed forecasting and ant colony optimization for the bike-sharing rebalancing problem with unserved demands
Source: PLoS One. 2019 Dec 31;14(12):e0226204. doi: 10.1371/journal.pone.0226204 (PMC6938368; doi:10.1371/journal.pone.0226204)
Supplement: S3 Appendix — (ZIP) [file pone.0226204.s003.zip › ╠ß╜╗╩2╛▌/historical_record/station_3727.csv]

x	x1	x2	x3	x4	x5	x6	x7	x8
7	12	11	5	8	6	8	2	4
13	7	12	11	5	8	6	8	2
11	13	7	12	11	5	8	6	8
13	11	13	7	12	11	5	8	6
6	13	11	13	7	12	11	5	8
9	6	13	11	13	7	12	11	5
11	9	6	13	11	13	7	12	11
3	11	9	6	13	11	13	7	12
22	3	11	9	6	13	11	13	7
10	22	3	11	9	6	13	11	13
14	10	22	3	11	9	6	13	11
12	14	10	22	3	11	9	6	13
13	12	14	10	22	3	11	9	6
6	13	12	14	10	22	3	11	9
1	6	13	12	14	10	22	3	11
13	1	6	13	12	14	10	22	3
13	13	1	6	13	12	14	10	22
10	13	13	1	6	13	12	14	10
9	10	13	13	1	6	13	12	14
6	9	10	13	13	1	6	13	12
1	6	9	10	13	13	1	6	13
4	1	6	9	10	13	13	1	6
12	4	1	6	9	10	13	13	1
12	12	4	1	6	9	10	13	13
13	12	12	4	1	6	9	10	13
9	13	12	12	4	1	6	9	10
15	9	13	12	12	4	1	6	9
4	15	9	13	12	12	4	1	6
5	4	15	9	13	12	12	4	1
19	5	4	15	9	13	12	12	4
14	19	5	4	15	9	13	12	12
13	14	19	5	4	15	9	13	12
2	13	14	19	5	4	15	9	13
7	2	13	14	19	5	4	15	9
4	7	2	13	14	19	5	4	15
11	4	7	2	13	14	19	5	4
10	11	4	7	2	13	14	19	5
13	10	11	4	7	2	13	14	19
3	13	10	11	4	7	2	13	14
9	3	13	10	11	4	7	2	13
4	9	3	13	10	11	4	7	2
12	4	9	3	13	10	11	4	7
2	12	4	9	3	13	10	11	4
2	2	12	4	9	3	13	10	11
2	2	2	12	4	9	3	13	10
-1	2	2	2	12	4	9	3	13
-1	-1	2	2	2	12	4	9	3
2	-1	-1	2	2	2	12	4	9
1	2	-1	-1	2	2	2	12	4
-2	1	2	-1	-1	2	2	2	12
2	-2	1	2	-1	-1	2	2	2
2	2	-2	1	2	-1	-1	2	2
12	2	2	-2	1	2	-1	-1	2
13	12	2	2	-2	1	2	-1	-1
11	13	12	2	2	-2	1	2	-1
8	11	13	12	2	2	-2	1	2
3	8	11	13	12	2	2	-2	1
12	3	8	11	13	12	2	2	-2
7	12	3	8	11	13	12	2	2
10	7	12	3	8	11	13	12	2
7	10	7	12	3	8	11	13	12
4	7	10	7	12	3	8	11	13
4	4	7	10	7	12	3	8	11
6	4	4	7	10	7	12	3	8
7	6	4	4	7	10	7	12	3
5	7	6	4	4	7	10	7	12
2	5	7	6	4	4	7	10	7
5	2	5	7	6	4	4	7	10
3	5	2	5	7	6	4	4	7
11	3	5	2	5	7	6	4	4
6	11	3	5	2	5	7	6	4
5	6	11	3	5	2	5	7	6
4	5	6	11	3	5	2	5	7
3	4	5	6	11	3	5	2	5
3	3	4	5	6	11	3	5	2
2	3	3	4	5	6	11	3	5
3	2	3	3	4	5	6	11	3
3	3	2	3	3	4	5	6	11
9	3	3	2	3	3	4	5	6
6	9	3	3	2	3	3	4	5
5	6	9	3	3	2	3	3	4
7	5	6	9	3	3	2	3	3
6	7	5	6	9	3	3	2	3
5	6	7	5	6	9	3	3	2
4	5	6	7	5	6	9	3	3
4	4	5	6	7	5	6	9	3
0	4	4	5	6	7	5	6	9
4	0	4	4	5	6	7	5	6
