# Supplementary material for: Distributed forecasting and ant colony optimization for the bike-sharing rebalancing problem with unserved demands
Source: PLoS One. 2019 Dec 31;14(12):e0226204. doi: 10.1371/journal.pone.0226204 (PMC6938368; doi:10.1371/journal.pone.0226204)
Supplement: S3 Appendix — (ZIP) [file pone.0226204.s003.zip › ╠ß╜╗╩2╛▌/historical_record/station_3728.csv]

x	x1	x2	x3	x4	x5	x6	x7	x8
0	1	10	10	9	11	19	1	6
5	0	1	10	10	9	11	19	1
12	5	0	1	10	10	9	11	19
8	12	5	0	1	10	10	9	11
4	8	12	5	0	1	10	10	9
16	4	8	12	5	0	1	10	10
6	16	4	8	12	5	0	1	10
11	6	16	4	8	12	5	0	1
0	11	6	16	4	8	12	5	0
6	0	11	6	16	4	8	12	5
18	6	0	11	6	16	4	8	12
18	18	6	0	11	6	16	4	8
5	18	18	6	0	11	6	16	4
6	5	18	18	6	0	11	6	16
3	6	5	18	18	6	0	11	6
23	3	6	5	18	18	6	0	11
21	23	3	6	5	18	18	6	0
12	21	23	3	6	5	18	18	6
20	12	21	23	3	6	5	18	18
19	20	12	21	23	3	6	5	18
0	19	20	12	21	23	3	6	5
2	0	19	20	12	21	23	3	6
26	2	0	19	20	12	21	23	3
19	26	2	0	19	20	12	21	23
18	19	26	2	0	19	20	12	21
18	18	19	26	2	0	19	20	12
18	18	18	19	26	2	0	19	20
6	18	18	18	19	26	2	0	19
17	6	18	18	18	19	26	2	0
20	17	6	18	18	18	19	26	2
27	20	17	6	18	18	18	19	26
21	27	20	17	6	18	18	18	19
9	21	27	20	17	6	18	18	18
5	9	21	27	20	17	6	18	18
2	5	9	21	27	20	17	6	18
16	2	5	9	21	27	20	17	6
27	16	2	5	9	21	27	20	17
25	27	16	2	5	9	21	27	20
10	25	27	16	2	5	9	21	27
27	10	25	27	16	2	5	9	21
14	27	10	25	27	16	2	5	9
6	14	27	10	25	27	16	2	5
19	6	14	27	10	25	27	16	2
17	19	6	14	27	10	25	27	16
7	17	19	6	14	27	10	25	27
4	7	17	19	6	14	27	10	25
1	4	7	17	19	6	14	27	10
-1	1	4	7	17	19	6	14	27
3	-1	1	4	7	17	19	6	14
2	3	-1	1	4	7	17	19	6
0	2	3	-1	1	4	7	17	19
7	0	2	3	-1	1	4	7	17
20	7	0	2	3	-1	1	4	7
21	20	7	0	2	3	-1	1	4
27	21	20	7	0	2	3	-1	1
22	27	21	20	7	0	2	3	-1
1	22	27	21	20	7	0	2	3
23	1	22	27	21	20	7	0	2
25	23	1	22	27	21	20	7	0
26	25	23	1	22	27	21	20	7
25	26	25	23	1	22	27	21	20
26	25	26	25	23	1	22	27	21
5	26	25	26	25	23	1	22	27
4	5	26	25	26	25	23	1	22
21	4	5	26	25	26	25	23	1
20	21	4	5	26	25	26	25	23
27	20	21	4	5	26	25	26	25
22	27	20	21	4	5	26	25	26
26	22	27	20	21	4	5	26	25
14	26	22	27	20	21	4	5	26
8	14	26	22	27	20	21	4	5
9	8	14	26	22	27	20	21	4
24	9	8	14	26	22	27	20	21
24	24	9	8	14	26	22	27	20
20	24	24	9	8	14	26	22	27
19	20	24	24	9	8	14	26	22
3	19	20	24	24	9	8	14	26
2	3	19	20	24	24	9	8	14
22	2	3	19	20	24	24	9	8
12	22	2	3	19	20	24	24	9
20	12	22	2	3	19	20	24	24
25	20	12	22	2	3	19	20	24
24	25	20	12	22	2	3	19	20
4	24	25	20	12	22	2	3	19
-2	4	24	25	20	12	22	2	3
13	-2	4	24	25	20	12	22	2
4	13	-2	4	24	25	20	12	22
27	4	13	-2	4	24	25	20	12
