# Supplementary material for: Distributed forecasting and ant colony optimization for the bike-sharing rebalancing problem with unserved demands
Source: PLoS One. 2019 Dec 31;14(12):e0226204. doi: 10.1371/journal.pone.0226204 (PMC6938368; doi:10.1371/journal.pone.0226204)
Supplement: S3 Appendix — (ZIP) [file pone.0226204.s003.zip › ╠ß╜╗╩2╛▌/historical_record/station_3729.csv]

x	x1	x2	x3	x4	x5	x6	x7	x8
2	6	0	0	-1	8	0	0	13
14	2	6	0	0	-1	8	0	0
7	14	2	6	0	0	-1	8	0
11	7	14	2	6	0	0	-1	8
16	11	7	14	2	6	0	0	-1
14	16	11	7	14	2	6	0	0
13	14	16	11	7	14	2	6	0
4	13	14	16	11	7	14	2	6
8	4	13	14	16	11	7	14	2
16	8	4	13	14	16	11	7	14
14	16	8	4	13	14	16	11	7
19	14	16	8	4	13	14	16	11
15	19	14	16	8	4	13	14	16
16	15	19	14	16	8	4	13	14
9	16	15	19	14	16	8	4	13
6	9	16	15	19	14	16	8	4
17	6	9	16	15	19	14	16	8
17	17	6	9	16	15	19	14	16
16	17	17	6	9	16	15	19	14
8	16	17	17	6	9	16	15	19
3	8	16	17	17	6	9	16	15
14	3	8	16	17	17	6	9	16
14	14	3	8	16	17	17	6	9
17	14	14	3	8	16	17	17	6
15	17	14	14	3	8	16	17	17
12	15	17	14	14	3	8	16	17
9	12	15	17	14	14	3	8	16
16	9	12	15	17	14	14	3	8
5	16	9	12	15	17	14	14	3
11	5	16	9	12	15	17	14	14
12	11	5	16	9	12	15	17	14
10	12	11	5	16	9	12	15	17
2	10	12	11	5	16	9	12	15
5	2	10	12	11	5	16	9	12
8	5	2	10	12	11	5	16	9
16	8	5	2	10	12	11	5	16
14	16	8	5	2	10	12	11	5
10	14	16	8	5	2	10	12	11
13	10	14	16	8	5	2	10	12
13	13	10	14	16	8	5	2	10
8	13	13	10	14	16	8	5	2
9	8	13	13	10	14	16	8	5
0	9	8	13	13	10	14	16	8
2	0	9	8	13	13	10	14	16
8	2	0	9	8	13	13	10	14
11	8	2	0	9	8	13	13	10
9	11	8	2	0	9	8	13	13
11	9	11	8	2	0	9	8	13
5	11	9	11	8	2	0	9	8
9	5	11	9	11	8	2	0	9
2	9	5	11	9	11	8	2	0
8	2	9	5	11	9	11	8	2
15	8	2	9	5	11	9	11	8
17	15	8	2	9	5	11	9	11
10	17	15	8	2	9	5	11	9
20	10	17	15	8	2	9	5	11
7	20	10	17	15	8	2	9	5
16	7	20	10	17	15	8	2	9
17	16	7	20	10	17	15	8	2
19	17	16	7	20	10	17	15	8
22	19	17	16	7	20	10	17	15
19	22	19	17	16	7	20	10	17
-1	19	22	19	17	16	7	20	10
7	-1	19	22	19	17	16	7	20
16	7	-1	19	22	19	17	16	7
19	16	7	-1	19	22	19	17	16
20	19	16	7	-1	19	22	19	17
18	20	19	16	7	-1	19	22	19
20	18	20	19	16	7	-1	19	22
8	20	18	20	19	16	7	-1	19
7	8	20	18	20	19	16	7	-1
18	7	8	20	18	20	19	16	7
15	18	7	8	20	18	20	19	16
18	15	18	7	8	20	18	20	19
21	18	15	18	7	8	20	18	20
17	21	18	15	18	7	8	20	18
10	17	21	18	15	18	7	8	20
12	10	17	21	18	15	18	7	8
17	12	10	17	21	18	15	18	7
18	17	12	10	17	21	18	15	18
22	18	17	12	10	17	21	18	15
16	22	18	17	12	10	17	21	18
19	16	22	18	17	12	10	17	21
17	19	16	22	18	17	12	10	17
5	17	19	16	22	18	17	12	10
24	5	17	19	16	22	18	17	12
18	24	5	17	19	16	22	18	17
11	18	24	5	17	19	16	22	18
