# Supplementary material for: Distributed forecasting and ant colony optimization for the bike-sharing rebalancing problem with unserved demands
Source: PLoS One. 2019 Dec 31;14(12):e0226204. doi: 10.1371/journal.pone.0226204 (PMC6938368; doi:10.1371/journal.pone.0226204)
Supplement: S3 Appendix — (ZIP) [file pone.0226204.s003.zip › ╠ß╜╗╩2╛▌/historical_record/station_3730.csv]

x	x1	x2	x3	x4	x5	x6	x7	x8
5	3	9	12	7	12	17	2	7
2	5	3	9	12	7	12	17	2
9	2	5	3	9	12	7	12	17
14	9	2	5	3	9	12	7	12
19	14	9	2	5	3	9	12	7
7	19	14	9	2	5	3	9	12
6	7	19	14	9	2	5	3	9
-1	6	7	19	14	9	2	5	3
11	-1	6	7	19	14	9	2	5
18	11	-1	6	7	19	14	9	2
14	18	11	-1	6	7	19	14	9
14	14	18	11	-1	6	7	19	14
12	14	14	18	11	-1	6	7	19
8	12	14	14	18	11	-1	6	7
4	8	12	14	14	18	11	-1	6
-1	4	8	12	14	14	18	11	-1
6	-1	4	8	12	14	14	18	11
9	6	-1	4	8	12	14	14	18
3	9	6	-1	4	8	12	14	14
18	3	9	6	-1	4	8	12	14
-1	18	3	9	6	-1	4	8	12
-1	-1	18	3	9	6	-1	4	8
-1	-1	-1	18	3	9	6	-1	4
0	-1	-1	-1	18	3	9	6	-1
8	0	-1	-1	-1	18	3	9	6
13	8	0	-1	-1	-1	18	3	9
5	13	8	0	-1	-1	-1	18	3
4	5	13	8	0	-1	-1	-1	18
10	4	5	13	8	0	-1	-1	-1
1	10	4	5	13	8	0	-1	-1
9	1	10	4	5	13	8	0	-1
11	9	1	10	4	5	13	8	0
-4	11	9	1	10	4	5	13	8
5	-4	11	9	1	10	4	5	13
-2	5	-4	11	9	1	10	4	5
-3	-2	5	-4	11	9	1	10	4
0	-3	-2	5	-4	11	9	1	10
8	0	-3	-2	5	-4	11	9	1
7	8	0	-3	-2	5	-4	11	9
13	7	8	0	-3	-2	5	-4	11
9	13	7	8	0	-3	-2	5	-4
13	9	13	7	8	0	-3	-2	5
11	13	9	13	7	8	0	-3	-2
13	11	13	9	13	7	8	0	-3
5	13	11	13	9	13	7	8	0
1	5	13	11	13	9	13	7	8
4	1	5	13	11	13	9	13	7
2	4	1	5	13	11	13	9	13
3	2	4	1	5	13	11	13	9
2	3	2	4	1	5	13	11	13
0	2	3	2	4	1	5	13	11
3	0	2	3	2	4	1	5	13
-2	3	0	2	3	2	4	1	5
-1	-2	3	0	2	3	2	4	1
10	-1	-2	3	0	2	3	2	4
10	10	-1	-2	3	0	2	3	2
10	10	10	-1	-2	3	0	2	3
0	10	10	10	-1	-2	3	0	2
0	0	10	10	10	-1	-2	3	0
4	0	0	10	10	10	-1	-2	3
10	4	0	0	10	10	10	-1	-2
10	10	4	0	0	10	10	10	-1
15	10	10	4	0	0	10	10	10
11	15	10	10	4	0	0	10	10
-1	11	15	10	10	4	0	0	10
11	-1	11	15	10	10	4	0	0
13	11	-1	11	15	10	10	4	0
9	13	11	-1	11	15	10	10	4
14	9	13	11	-1	11	15	10	10
7	14	9	13	11	-1	11	15	10
5	7	14	9	13	11	-1	11	15
-2	5	7	14	9	13	11	-1	11
11	-2	5	7	14	9	13	11	-1
6	11	-2	5	7	14	9	13	11
6	6	11	-2	5	7	14	9	13
20	6	6	11	-2	5	7	14	9
8	20	6	6	11	-2	5	7	14
7	8	20	6	6	11	-2	5	7
-1	7	8	20	6	6	11	-2	5
6	-1	7	8	20	6	6	11	-2
2	6	-1	7	8	20	6	6	11
2	2	6	-1	7	8	20	6	6
8	2	2	6	-1	7	8	20	6
8	8	2	2	6	-1	7	8	20
4	8	8	2	2	6	-1	7	8
2	4	8	8	2	2	6	-1	7
7	2	4	8	8	2	2	6	-1
20	7	2	4	8	8	2	2	6
