# Supplementary material for: Distributed forecasting and ant colony optimization for the bike-sharing rebalancing problem with unserved demands
Source: PLoS One. 2019 Dec 31;14(12):e0226204. doi: 10.1371/journal.pone.0226204 (PMC6938368; doi:10.1371/journal.pone.0226204)
Supplement: S3 Appendix — (ZIP) [file pone.0226204.s003.zip › ╠ß╜╗╩2╛▌/historical_record/station_3731.csv]

x	x1	x2	x3	x4	x5	x6	x7	x8
11	6	16	8	6	8	6	13	12
13	11	6	16	8	6	8	6	13
9	13	11	6	16	8	6	8	6
17	9	13	11	6	16	8	6	8
15	17	9	13	11	6	16	8	6
-1	15	17	9	13	11	6	16	8
-1	-1	15	17	9	13	11	6	16
11	-1	-1	15	17	9	13	11	6
17	11	-1	-1	15	17	9	13	11
9	17	11	-1	-1	15	17	9	13
10	9	17	11	-1	-1	15	17	9
15	10	9	17	11	-1	-1	15	17
6	15	10	9	17	11	-1	-1	15
5	6	15	10	9	17	11	-1	-1
24	5	6	15	10	9	17	11	-1
18	24	5	6	15	10	9	17	11
15	18	24	5	6	15	10	9	17
5	15	18	24	5	6	15	10	9
9	5	15	18	24	5	6	15	10
6	9	5	15	18	24	5	6	15
4	6	9	5	15	18	24	5	6
15	4	6	9	5	15	18	24	5
5	15	4	6	9	5	15	18	24
9	5	15	4	6	9	5	15	18
7	9	5	15	4	6	9	5	15
0	7	9	5	15	4	6	9	5
8	0	7	9	5	15	4	6	9
6	8	0	7	9	5	15	4	6
3	6	8	0	7	9	5	15	4
12	3	6	8	0	7	9	5	15
17	12	3	6	8	0	7	9	5
12	17	12	3	6	8	0	7	9
5	12	17	12	3	6	8	0	7
8	5	12	17	12	3	6	8	0
10	8	5	12	17	12	3	6	8
28	10	8	5	12	17	12	3	6
14	28	10	8	5	12	17	12	3
11	14	28	10	8	5	12	17	12
10	11	14	28	10	8	5	12	17
16	10	11	14	28	10	8	5	12
16	16	10	11	14	28	10	8	5
2	16	16	10	11	14	28	10	8
7	2	16	16	10	11	14	28	10
4	7	2	16	16	10	11	14	28
5	4	7	2	16	16	10	11	14
3	5	4	7	2	16	16	10	11
8	3	5	4	7	2	16	16	10
10	8	3	5	4	7	2	16	16
4	10	8	3	5	4	7	2	16
5	4	10	8	3	5	4	7	2
3	5	4	10	8	3	5	4	7
6	3	5	4	10	8	3	5	4
19	6	3	5	4	10	8	3	5
16	19	6	3	5	4	10	8	3
24	16	19	6	3	5	4	10	8
11	24	16	19	6	3	5	4	10
9	11	24	16	19	6	3	5	4
11	9	11	24	16	19	6	3	5
4	11	9	11	24	16	19	6	3
-1	4	11	9	11	24	16	19	6
6	-1	4	11	9	11	24	16	19
1	6	-1	4	11	9	11	24	16
9	1	6	-1	4	11	9	11	24
7	9	1	6	-1	4	11	9	11
11	7	9	1	6	-1	4	11	9
13	11	7	9	1	6	-1	4	11
12	13	11	7	9	1	6	-1	4
12	12	13	11	7	9	1	6	-1
12	12	12	13	11	7	9	1	6
2	12	12	12	13	11	7	9	1
6	2	12	12	12	13	11	7	9
13	6	2	12	12	12	13	11	7
23	13	6	2	12	12	12	13	11
24	23	13	6	2	12	12	12	13
17	24	23	13	6	2	12	12	12
12	17	24	23	13	6	2	12	12
13	12	17	24	23	13	6	2	12
4	13	12	17	24	23	13	6	2
2	4	13	12	17	24	23	13	6
-1	2	4	13	12	17	24	23	13
2	-1	2	4	13	12	17	24	23
4	2	-1	2	4	13	12	17	24
1	4	2	-1	2	4	13	12	17
6	1	4	2	-1	2	4	13	12
9	6	1	4	2	-1	2	4	13
8	9	6	1	4	2	-1	2	4
4	8	9	6	1	4	2	-1	2
11	4	8	9	6	1	4	2	-1
