# Supplementary material for: Distributed forecasting and ant colony optimization for the bike-sharing rebalancing problem with unserved demands
Source: PLoS One. 2019 Dec 31;14(12):e0226204. doi: 10.1371/journal.pone.0226204 (PMC6938368; doi:10.1371/journal.pone.0226204)
Supplement: S3 Appendix — (ZIP) [file pone.0226204.s003.zip › ╠ß╜╗╩2╛▌/historical_record/station_3732.csv]

x	x1	x2	x3	x4	x5	x6	x7	x8
6	4	5	8	10	0	2	1	11
6	6	4	5	8	10	0	2	1
7	6	6	4	5	8	10	0	2
2	7	6	6	4	5	8	10	0
2	2	7	6	6	4	5	8	10
6	2	2	7	6	6	4	5	8
0	6	2	2	7	6	6	4	5
-1	0	6	2	2	7	6	6	4
6	-1	0	6	2	2	7	6	6
7	6	-1	0	6	2	2	7	6
8	7	6	-1	0	6	2	2	7
7	8	7	6	-1	0	6	2	2
8	7	8	7	6	-1	0	6	2
5	8	7	8	7	6	-1	0	6
0	5	8	7	8	7	6	-1	0
2	0	5	8	7	8	7	6	-1
5	2	0	5	8	7	8	7	6
14	5	2	0	5	8	7	8	7
6	14	5	2	0	5	8	7	8
2	6	14	5	2	0	5	8	7
0	2	6	14	5	2	0	5	8
-1	0	2	6	14	5	2	0	5
6	-1	0	2	6	14	5	2	0
7	6	-1	0	2	6	14	5	2
6	7	6	-1	0	2	6	14	5
10	6	7	6	-1	0	2	6	14
9	10	6	7	6	-1	0	2	6
8	9	10	6	7	6	-1	0	2
0	8	9	10	6	7	6	-1	0
5	0	8	9	10	6	7	6	-1
4	5	0	8	9	10	6	7	6
1	4	5	0	8	9	10	6	7
-3	1	4	5	0	8	9	10	6
4	-3	1	4	5	0	8	9	10
3	4	-3	1	4	5	0	8	9
3	3	4	-3	1	4	5	0	8
-1	3	3	4	-3	1	4	5	0
6	-1	3	3	4	-3	1	4	5
-2	6	-1	3	3	4	-3	1	4
2	-2	6	-1	3	3	4	-3	1
4	2	-2	6	-1	3	3	4	-3
3	4	2	-2	6	-1	3	3	4
6	3	4	2	-2	6	-1	3	3
1	6	3	4	2	-2	6	-1	3
0	1	6	3	4	2	-2	6	-1
0	0	1	6	3	4	2	-2	6
1	0	0	1	6	3	4	2	-2
4	1	0	0	1	6	3	4	2
1	4	1	0	0	1	6	3	4
2	1	4	1	0	0	1	6	3
0	2	1	4	1	0	0	1	6
0	0	2	1	4	1	0	0	1
6	0	0	2	1	4	1	0	0
10	6	0	0	2	1	4	1	0
8	10	6	0	0	2	1	4	1
6	8	10	6	0	0	2	1	4
2	6	8	10	6	0	0	2	1
10	2	6	8	10	6	0	0	2
6	10	2	6	8	10	6	0	0
5	6	10	2	6	8	10	6	0
7	5	6	10	2	6	8	10	6
9	7	5	6	10	2	6	8	10
7	9	7	5	6	10	2	6	8
4	7	9	7	5	6	10	2	6
9	4	7	9	7	5	6	10	2
4	9	4	7	9	7	5	6	10
5	4	9	4	7	9	7	5	6
4	5	4	9	4	7	9	7	5
11	4	5	4	9	4	7	9	7
7	11	4	5	4	9	4	7	9
-1	7	11	4	5	4	9	4	7
4	-1	7	11	4	5	4	9	4
0	4	-1	7	11	4	5	4	9
6	0	4	-1	7	11	4	5	4
7	6	0	4	-1	7	11	4	5
3	7	6	0	4	-1	7	11	4
7	3	7	6	0	4	-1	7	11
0	7	3	7	6	0	4	-1	7
5	0	7	3	7	6	0	4	-1
2	5	0	7	3	7	6	0	4
8	2	5	0	7	3	7	6	0
5	8	2	5	0	7	3	7	6
5	5	8	2	5	0	7	3	7
3	5	5	8	2	5	0	7	3
-1	3	5	5	8	2	5	0	7
7	-1	3	5	5	8	2	5	0
3	7	-1	3	5	5	8	2	5
5	3	7	-1	3	5	5	8	2
