# Supplementary material for: Distributed forecasting and ant colony optimization for the bike-sharing rebalancing problem with unserved demands
Source: PLoS One. 2019 Dec 31;14(12):e0226204. doi: 10.1371/journal.pone.0226204 (PMC6938368; doi:10.1371/journal.pone.0226204)
Supplement: S3 Appendix — (ZIP) [file pone.0226204.s003.zip › ╠ß╜╗╩2╛▌/historical_record/station_3733.csv]

x	x1	x2	x3	x4	x5	x6	x7	x8
6	7	7	6	9	6	4	-1	4
4	6	7	7	6	9	6	4	-1
3	4	6	7	7	6	9	6	4
8	3	4	6	7	7	6	9	6
9	8	3	4	6	7	7	6	9
5	9	8	3	4	6	7	7	6
9	5	9	8	3	4	6	7	7
6	9	5	9	8	3	4	6	7
7	6	9	5	9	8	3	4	6
8	7	6	9	5	9	8	3	4
12	8	7	6	9	5	9	8	3
8	12	8	7	6	9	5	9	8
0	8	12	8	7	6	9	5	9
7	0	8	12	8	7	6	9	5
3	7	0	8	12	8	7	6	9
6	3	7	0	8	12	8	7	6
12	6	3	7	0	8	12	8	7
12	12	6	3	7	0	8	12	8
12	12	12	6	3	7	0	8	12
13	12	12	12	6	3	7	0	8
-1	13	12	12	12	6	3	7	0
2	-1	13	12	12	12	6	3	7
5	2	-1	13	12	12	12	6	3
12	5	2	-1	13	12	12	12	6
13	12	5	2	-1	13	12	12	12
10	13	12	5	2	-1	13	12	12
9	10	13	12	5	2	-1	13	12
6	9	10	13	12	5	2	-1	13
2	6	9	10	13	12	5	2	-1
9	2	6	9	10	13	12	5	2
10	9	2	6	9	10	13	12	5
7	10	9	2	6	9	10	13	12
4	7	10	9	2	6	9	10	13
3	4	7	10	9	2	6	9	10
4	3	4	7	10	9	2	6	9
4	4	3	4	7	10	9	2	6
8	4	4	3	4	7	10	9	2
10	8	4	4	3	4	7	10	9
9	10	8	4	4	3	4	7	10
10	9	10	8	4	4	3	4	7
8	10	9	10	8	4	4	3	4
6	8	10	9	10	8	4	4	3
8	6	8	10	9	10	8	4	4
3	8	6	8	10	9	10	8	4
-3	3	8	6	8	10	9	10	8
-4	-3	3	8	6	8	10	9	10
-2	-4	-3	3	8	6	8	10	9
1	-2	-4	-3	3	8	6	8	10
2	1	-2	-4	-3	3	8	6	8
2	2	1	-2	-4	-3	3	8	6
0	2	2	1	-2	-4	-3	3	8
1	0	2	2	1	-2	-4	-3	3
8	1	0	2	2	1	-2	-4	-3
13	8	1	0	2	2	1	-2	-4
9	13	8	1	0	2	2	1	-2
9	9	13	8	1	0	2	2	1
-2	9	9	13	8	1	0	2	2
2	-2	9	9	13	8	1	0	2
8	2	-2	9	9	13	8	1	0
5	8	2	-2	9	9	13	8	1
8	5	8	2	-2	9	9	13	8
7	8	5	8	2	-2	9	9	13
10	7	8	5	8	2	-2	9	9
0	10	7	8	5	8	2	-2	9
5	0	10	7	8	5	8	2	-2
11	5	0	10	7	8	5	8	2
10	11	5	0	10	7	8	5	8
8	10	11	5	0	10	7	8	5
7	8	10	11	5	0	10	7	8
1	7	8	10	11	5	0	10	7
0	1	7	8	10	11	5	0	10
7	0	1	7	8	10	11	5	0
8	7	0	1	7	8	10	11	5
11	8	7	0	1	7	8	10	11
9	11	8	7	0	1	7	8	10
6	9	11	8	7	0	1	7	8
6	6	9	11	8	7	0	1	7
1	6	6	9	11	8	7	0	1
6	1	6	6	9	11	8	7	0
9	6	1	6	6	9	11	8	7
10	9	6	1	6	6	9	11	8
11	10	9	6	1	6	6	9	11
9	11	10	9	6	1	6	6	9
4	9	11	10	9	6	1	6	6
-1	4	9	11	10	9	6	1	6
6	-1	4	9	11	10	9	6	1
3	6	-1	4	9	11	10	9	6
7	3	6	-1	4	9	11	10	9
