# Supplementary material for: Distributed forecasting and ant colony optimization for the bike-sharing rebalancing problem with unserved demands
Source: PLoS One. 2019 Dec 31;14(12):e0226204. doi: 10.1371/journal.pone.0226204 (PMC6938368; doi:10.1371/journal.pone.0226204)
Supplement: S3 Appendix — (ZIP) [file pone.0226204.s003.zip › ╠ß╜╗╩2╛▌/historical_record/station_3734.csv]

x	x1	x2	x3	x4	x5	x6	x7	x8
-2	0	-1	3	8	7	3	-2	2
-2	-2	0	-1	3	8	7	3	-2
4	-2	-2	0	-1	3	8	7	3
6	4	-2	-2	0	-1	3	8	7
2	6	4	-2	-2	0	-1	3	8
-2	2	6	4	-2	-2	0	-1	3
-2	-2	2	6	4	-2	-2	0	-1
-2	-2	-2	2	6	4	-2	-2	0
7	-2	-2	-2	2	6	4	-2	-2
3	7	-2	-2	-2	2	6	4	-2
-2	3	7	-2	-2	-2	2	6	4
-1	-2	3	7	-2	-2	-2	2	6
1	-1	-2	3	7	-2	-2	-2	2
0	1	-1	-2	3	7	-2	-2	-2
4	0	1	-1	-2	3	7	-2	-2
4	4	0	1	-1	-2	3	7	-2
2	4	4	0	1	-1	-2	3	7
4	2	4	4	0	1	-1	-2	3
4	4	2	4	4	0	1	-1	-2
3	4	4	2	4	4	0	1	-1
-1	3	4	4	2	4	4	0	1
-2	-1	3	4	4	2	4	4	0
2	-2	-1	3	4	4	2	4	4
2	2	-2	-1	3	4	4	2	4
3	2	2	-2	-1	3	4	4	2
2	3	2	2	-2	-1	3	4	4
6	2	3	2	2	-2	-1	3	4
-1	6	2	3	2	2	-2	-1	3
1	-1	6	2	3	2	2	-2	-1
4	1	-1	6	2	3	2	2	-2
1	4	1	-1	6	2	3	2	2
0	1	4	1	-1	6	2	3	2
-2	0	1	4	1	-1	6	2	3
1	-2	0	1	4	1	-1	6	2
-2	1	-2	0	1	4	1	-1	6
1	-2	1	-2	0	1	4	1	-1
6	1	-2	1	-2	0	1	4	1
2	6	1	-2	1	-2	0	1	4
2	2	6	1	-2	1	-2	0	1
2	2	2	6	1	-2	1	-2	0
3	2	2	2	6	1	-2	1	-2
3	3	2	2	2	6	1	-2	1
-1	3	3	2	2	2	6	1	-2
-2	-1	3	3	2	2	2	6	1
-1	-2	-1	3	3	2	2	2	6
-2	-1	-2	-1	3	3	2	2	2
-3	-2	-1	-2	-1	3	3	2	2
0	-3	-2	-1	-2	-1	3	3	2
0	0	-3	-2	-1	-2	-1	3	3
-3	0	0	-3	-2	-1	-2	-1	3
-1	-3	0	0	-3	-2	-1	-2	-1
1	-1	-3	0	0	-3	-2	-1	-2
0	1	-1	-3	0	0	-3	-2	-1
-5	0	1	-1	-3	0	0	-3	-2
1	-5	0	1	-1	-3	0	0	-3
-4	1	-5	0	1	-1	-3	0	0
-1	-4	1	-5	0	1	-1	-3	0
1	-1	-4	1	-5	0	1	-1	-3
0	1	-1	-4	1	-5	0	1	-1
3	0	1	-1	-4	1	-5	0	1
-4	3	0	1	-1	-4	1	-5	0
1	-4	3	0	1	-1	-4	1	-5
2	1	-4	3	0	1	-1	-4	1
0	2	1	-4	3	0	1	-1	-4
3	0	2	1	-4	3	0	1	-1
0	3	0	2	1	-4	3	0	1
5	0	3	0	2	1	-4	3	0
5	5	0	3	0	2	1	-4	3
4	5	5	0	3	0	2	1	-4
7	4	5	5	0	3	0	2	1
3	7	4	5	5	0	3	0	2
6	3	7	4	5	5	0	3	0
2	6	3	7	4	5	5	0	3
3	2	6	3	7	4	5	5	0
1	3	2	6	3	7	4	5	5
0	1	3	2	6	3	7	4	5
-2	0	1	3	2	6	3	7	4
0	-2	0	1	3	2	6	3	7
4	0	-2	0	1	3	2	6	3
-1	4	0	-2	0	1	3	2	6
0	-1	4	0	-2	0	1	3	2
3	0	-1	4	0	-2	0	1	3
3	3	0	-1	4	0	-2	0	1
1	3	3	0	-1	4	0	-2	0
2	1	3	3	0	-1	4	0	-2
4	2	1	3	3	0	-1	4	0
1	4	2	1	3	3	0	-1	4
2	1	4	2	1	3	3	0	-1
