# Supplementary material for: Distributed forecasting and ant colony optimization for the bike-sharing rebalancing problem with unserved demands
Source: PLoS One. 2019 Dec 31;14(12):e0226204. doi: 10.1371/journal.pone.0226204 (PMC6938368; doi:10.1371/journal.pone.0226204)
Supplement: S3 Appendix — (ZIP) [file pone.0226204.s003.zip › ╠ß╜╗╩2╛▌/historical_record/station_3735.csv]

x	x1	x2	x3	x4	x5	x6	x7	x8
-3	-1	8	2	2	0	0	1	1
-2	-3	-1	8	2	2	0	0	1
0	-2	-3	-1	8	2	2	0	0
0	0	-2	-3	-1	8	2	2	0
2	0	0	-2	-3	-1	8	2	2
-2	2	0	0	-2	-3	-1	8	2
-2	-2	2	0	0	-2	-3	-1	8
-2	-2	-2	2	0	0	-2	-3	-1
2	-2	-2	-2	2	0	0	-2	-3
-2	2	-2	-2	-2	2	0	0	-2
0	-2	2	-2	-2	-2	2	0	0
0	0	-2	2	-2	-2	-2	2	0
1	0	0	-2	2	-2	-2	-2	2
-1	1	0	0	-2	2	-2	-2	-2
3	-1	1	0	0	-2	2	-2	-2
-2	3	-1	1	0	0	-2	2	-2
-1	-2	3	-1	1	0	0	-2	2
0	-1	-2	3	-1	1	0	0	-2
-1	0	-1	-2	3	-1	1	0	0
-3	-1	0	-1	-2	3	-1	1	0
0	-3	-1	0	-1	-2	3	-1	1
-1	0	-3	-1	0	-1	-2	3	-1
0	-1	0	-3	-1	0	-1	-2	3
1	0	-1	0	-3	-1	0	-1	-2
-2	1	0	-1	0	-3	-1	0	-1
-1	-2	1	0	-1	0	-3	-1	0
-1	-1	-2	1	0	-1	0	-3	-1
0	-1	-1	-2	1	0	-1	0	-3
0	0	-1	-1	-2	1	0	-1	0
-1	0	0	-1	-1	-2	1	0	-1
1	-1	0	0	-1	-1	-2	1	0
1	1	-1	0	0	-1	-1	-2	1
-1	1	1	-1	0	0	-1	-1	-2
0	-1	1	1	-1	0	0	-1	-1
0	0	-1	1	1	-1	0	0	-1
-5	0	0	-1	1	1	-1	0	0
1	-5	0	0	-1	1	1	-1	0
1	1	-5	0	0	-1	1	1	-1
0	1	1	-5	0	0	-1	1	1
1	0	1	1	-5	0	0	-1	1
1	1	0	1	1	-5	0	0	-1
0	1	1	0	1	1	-5	0	0
1	0	1	1	0	1	1	-5	0
3	1	0	1	1	0	1	1	-5
1	3	1	0	1	1	0	1	1
2	1	3	1	0	1	1	0	1
3	2	1	3	1	0	1	1	0
3	3	2	1	3	1	0	1	1
-1	3	3	2	1	3	1	0	1
2	-1	3	3	2	1	3	1	0
1	2	-1	3	3	2	1	3	1
4	1	2	-1	3	3	2	1	3
1	4	1	2	-1	3	3	2	1
1	1	4	1	2	-1	3	3	2
-2	1	1	4	1	2	-1	3	3
2	-2	1	1	4	1	2	-1	3
1	2	-2	1	1	4	1	2	-1
1	1	2	-2	1	1	4	1	2
-2	1	1	2	-2	1	1	4	1
0	-2	1	1	2	-2	1	1	4
0	0	-2	1	1	2	-2	1	1
4	0	0	-2	1	1	2	-2	1
4	4	0	0	-2	1	1	2	-2
2	4	4	0	0	-2	1	1	2
3	2	4	4	0	0	-2	1	1
1	3	2	4	4	0	0	-2	1
-1	1	3	2	4	4	0	0	-2
-1	-1	1	3	2	4	4	0	0
-1	-1	-1	1	3	2	4	4	0
0	-1	-1	-1	1	3	2	4	4
2	0	-1	-1	-1	1	3	2	4
-1	2	0	-1	-1	-1	1	3	2
2	-1	2	0	-1	-1	-1	1	3
1	2	-1	2	0	-1	-1	-1	1
4	1	2	-1	2	0	-1	-1	-1
1	4	1	2	-1	2	0	-1	-1
2	1	4	1	2	-1	2	0	-1
0	2	1	4	1	2	-1	2	0
1	0	2	1	4	1	2	-1	2
4	1	0	2	1	4	1	2	-1
3	4	1	0	2	1	4	1	2
3	3	4	1	0	2	1	4	1
1	3	3	4	1	0	2	1	4
4	1	3	3	4	1	0	2	1
0	4	1	3	3	4	1	0	2
-1	0	4	1	3	3	4	1	0
0	-1	0	4	1	3	3	4	1
1	0	-1	0	4	1	3	3	4
