# Supplementary material for: Distributed forecasting and ant colony optimization for the bike-sharing rebalancing problem with unserved demands
Source: PLoS One. 2019 Dec 31;14(12):e0226204. doi: 10.1371/journal.pone.0226204 (PMC6938368; doi:10.1371/journal.pone.0226204)
Supplement: S3 Appendix — (ZIP) [file pone.0226204.s003.zip › ╠ß╜╗╩2╛▌/historical_record/station_3736.csv]

x	x1	x2	x3	x4	x5	x6	x7	x8
6	7	6	7	0	-3	7	-1	6
0	6	7	6	7	0	-3	7	-1
8	0	6	7	6	7	0	-3	7
6	8	0	6	7	6	7	0	-3
4	6	8	0	6	7	6	7	0
5	4	6	8	0	6	7	6	7
5	5	4	6	8	0	6	7	6
5	5	5	4	6	8	0	6	7
8	5	5	5	4	6	8	0	6
3	8	5	5	5	4	6	8	0
5	3	8	5	5	5	4	6	8
6	5	3	8	5	5	5	4	6
5	6	5	3	8	5	5	5	4
8	5	6	5	3	8	5	5	5
5	8	5	6	5	3	8	5	5
10	5	8	5	6	5	3	8	5
15	10	5	8	5	6	5	3	8
15	15	10	5	8	5	6	5	3
19	15	15	10	5	8	5	6	5
13	19	15	15	10	5	8	5	6
2	13	19	15	15	10	5	8	5
7	2	13	19	15	15	10	5	8
17	7	2	13	19	15	15	10	5
11	17	7	2	13	19	15	15	10
13	11	17	7	2	13	19	15	15
11	13	11	17	7	2	13	19	15
13	11	13	11	17	7	2	13	19
17	13	11	13	11	17	7	2	13
13	17	13	11	13	11	17	7	2
9	13	17	13	11	13	11	17	7
8	9	13	17	13	11	13	11	17
9	8	9	13	17	13	11	13	11
1	9	8	9	13	17	13	11	13
6	1	9	8	9	13	17	13	11
7	6	1	9	8	9	13	17	13
10	7	6	1	9	8	9	13	17
13	10	7	6	1	9	8	9	13
12	13	10	7	6	1	9	8	9
5	12	13	10	7	6	1	9	8
15	5	12	13	10	7	6	1	9
6	15	5	12	13	10	7	6	1
8	6	15	5	12	13	10	7	6
11	8	6	15	5	12	13	10	7
7	11	8	6	15	5	12	13	10
0	7	11	8	6	15	5	12	13
2	0	7	11	8	6	15	5	12
3	2	0	7	11	8	6	15	5
2	3	2	0	7	11	8	6	15
4	2	3	2	0	7	11	8	6
7	4	2	3	2	0	7	11	8
4	7	4	2	3	2	0	7	11
6	4	7	4	2	3	2	0	7
7	6	4	7	4	2	3	2	0
14	7	6	4	7	4	2	3	2
7	14	7	6	4	7	4	2	3
8	7	14	7	6	4	7	4	2
8	8	7	14	7	6	4	7	4
10	8	8	7	14	7	6	4	7
6	10	8	8	7	14	7	6	4
8	6	10	8	8	7	14	7	6
9	8	6	10	8	8	7	14	7
6	9	8	6	10	8	8	7	14
2	6	9	8	6	10	8	8	7
3	2	6	9	8	6	10	8	8
7	3	2	6	9	8	6	10	8
10	7	3	2	6	9	8	6	10
4	10	7	3	2	6	9	8	6
4	4	10	7	3	2	6	9	8
6	4	4	10	7	3	2	6	9
3	6	4	4	10	7	3	2	6
6	3	6	4	4	10	7	3	2
9	6	3	6	4	4	10	7	3
4	9	6	3	6	4	4	10	7
8	4	9	6	3	6	4	4	10
7	8	4	9	6	3	6	4	4
13	7	8	4	9	6	3	6	4
7	13	7	8	4	9	6	3	6
5	7	13	7	8	4	9	6	3
7	5	7	13	7	8	4	9	6
5	7	5	7	13	7	8	4	9
6	5	7	5	7	13	7	8	4
7	6	5	7	5	7	13	7	8
8	7	6	5	7	5	7	13	7
6	8	7	6	5	7	5	7	13
1	6	8	7	6	5	7	5	7
8	1	6	8	7	6	5	7	5
5	8	1	6	8	7	6	5	7
13	5	8	1	6	8	7	6	5
