# Supplementary material for: Distributed forecasting and ant colony optimization for the bike-sharing rebalancing problem with unserved demands
Source: PLoS One. 2019 Dec 31;14(12):e0226204. doi: 10.1371/journal.pone.0226204 (PMC6938368; doi:10.1371/journal.pone.0226204)
Supplement: S3 Appendix — (ZIP) [file pone.0226204.s003.zip › ╠ß╜╗╩2╛▌/historical_record/station_3737.csv]

x	x1	x2	x3	x4	x5	x6	x7	x8
1	0	-1	4	3	2	4	6	3
3	1	0	-1	4	3	2	4	6
3	3	1	0	-1	4	3	2	4
1	3	3	1	0	-1	4	3	2
-1	1	3	3	1	0	-1	4	3
0	-1	1	3	3	1	0	-1	4
1	0	-1	1	3	3	1	0	-1
3	1	0	-1	1	3	3	1	0
0	3	1	0	-1	1	3	3	1
0	0	3	1	0	-1	1	3	3
2	0	0	3	1	0	-1	1	3
2	2	0	0	3	1	0	-1	1
0	2	2	0	0	3	1	0	-1
1	0	2	2	0	0	3	1	0
-1	1	0	2	2	0	0	3	1
3	-1	1	0	2	2	0	0	3
5	3	-1	1	0	2	2	0	0
3	5	3	-1	1	0	2	2	0
2	3	5	3	-1	1	0	2	2
4	2	3	5	3	-1	1	0	2
0	4	2	3	5	3	-1	1	0
3	0	4	2	3	5	3	-1	1
3	3	0	4	2	3	5	3	-1
4	3	3	0	4	2	3	5	3
4	4	3	3	0	4	2	3	5
4	4	4	3	3	0	4	2	3
2	4	4	4	3	3	0	4	2
1	2	4	4	4	3	3	0	4
2	1	2	4	4	4	3	3	0
4	2	1	2	4	4	4	3	3
0	4	2	1	2	4	4	4	3
4	0	4	2	1	2	4	4	4
-1	4	0	4	2	1	2	4	4
4	-1	4	0	4	2	1	2	4
5	4	-1	4	0	4	2	1	2
-4	5	4	-1	4	0	4	2	1
2	-4	5	4	-1	4	0	4	2
-1	2	-4	5	4	-1	4	0	4
4	-1	2	-4	5	4	-1	4	0
0	4	-1	2	-4	5	4	-1	4
1	0	4	-1	2	-4	5	4	-1
2	1	0	4	-1	2	-4	5	4
0	2	1	0	4	-1	2	-4	5
-1	0	2	1	0	4	-1	2	-4
2	-1	0	2	1	0	4	-1	2
1	2	-1	0	2	1	0	4	-1
0	1	2	-1	0	2	1	0	4
1	0	1	2	-1	0	2	1	0
1	1	0	1	2	-1	0	2	1
2	1	1	0	1	2	-1	0	2
2	2	1	1	0	1	2	-1	0
-1	2	2	1	1	0	1	2	-1
1	-1	2	2	1	1	0	1	2
5	1	-1	2	2	1	1	0	1
0	5	1	-1	2	2	1	1	0
2	0	5	1	-1	2	2	1	1
2	2	0	5	1	-1	2	2	1
-1	2	2	0	5	1	-1	2	2
1	-1	2	2	0	5	1	-1	2
3	1	-1	2	2	0	5	1	-1
-1	3	1	-1	2	2	0	5	1
3	-1	3	1	-1	2	2	0	5
-1	3	-1	3	1	-1	2	2	0
0	-1	3	-1	3	1	-1	2	2
2	0	-1	3	-1	3	1	-1	2
6	2	0	-1	3	-1	3	1	-1
0	6	2	0	-1	3	-1	3	1
1	0	6	2	0	-1	3	-1	3
3	1	0	6	2	0	-1	3	-1
4	3	1	0	6	2	0	-1	3
-1	4	3	1	0	6	2	0	-1
2	-1	4	3	1	0	6	2	0
3	2	-1	4	3	1	0	6	2
6	3	2	-1	4	3	1	0	6
2	6	3	2	-1	4	3	1	0
3	2	6	3	2	-1	4	3	1
1	3	2	6	3	2	-1	4	3
2	1	3	2	6	3	2	-1	4
0	2	1	3	2	6	3	2	-1
1	0	2	1	3	2	6	3	2
-1	1	0	2	1	3	2	6	3
1	-1	1	0	2	1	3	2	6
1	1	-1	1	0	2	1	3	2
1	1	1	-1	1	0	2	1	3
-1	1	1	1	-1	1	0	2	1
4	-1	1	1	1	-1	1	0	2
1	4	-1	1	1	1	-1	1	0
-1	1	4	-1	1	1	1	-1	1
