# Supplementary material for: Distributed forecasting and ant colony optimization for the bike-sharing rebalancing problem with unserved demands
Source: PLoS One. 2019 Dec 31;14(12):e0226204. doi: 10.1371/journal.pone.0226204 (PMC6938368; doi:10.1371/journal.pone.0226204)
Supplement: S3 Appendix — (ZIP) [file pone.0226204.s003.zip › ╠ß╜╗╩2╛▌/historical_record/station_3738.csv]

x	x1	x2	x3	x4	x5	x6	x7	x8
3	7	6	4	2	-4	-2	-1	0
0	3	7	6	4	2	-4	-2	-1
4	0	3	7	6	4	2	-4	-2
1	4	0	3	7	6	4	2	-4
4	1	4	0	3	7	6	4	2
-1	4	1	4	0	3	7	6	4
3	-1	4	1	4	0	3	7	6
8	3	-1	4	1	4	0	3	7
2	8	3	-1	4	1	4	0	3
-2	2	8	3	-1	4	1	4	0
7	-2	2	8	3	-1	4	1	4
4	7	-2	2	8	3	-1	4	1
-2	4	7	-2	2	8	3	-1	4
7	-2	4	7	-2	2	8	3	-1
5	7	-2	4	7	-2	2	8	3
-2	5	7	-2	4	7	-2	2	8
-1	-2	5	7	-2	4	7	-2	2
-5	-1	-2	5	7	-2	4	7	-2
0	-5	-1	-2	5	7	-2	4	7
2	0	-5	-1	-2	5	7	-2	4
4	2	0	-5	-1	-2	5	7	-2
3	4	2	0	-5	-1	-2	5	7
4	3	4	2	0	-5	-1	-2	5
2	4	3	4	2	0	-5	-1	-2
-2	2	4	3	4	2	0	-5	-1
0	-2	2	4	3	4	2	0	-5
3	0	-2	2	4	3	4	2	0
4	3	0	-2	2	4	3	4	2
6	4	3	0	-2	2	4	3	4
0	6	4	3	0	-2	2	4	3
7	0	6	4	3	0	-2	2	4
1	7	0	6	4	3	0	-2	2
2	1	7	0	6	4	3	0	-2
3	2	1	7	0	6	4	3	0
1	3	2	1	7	0	6	4	3
4	1	3	2	1	7	0	6	4
3	4	1	3	2	1	7	0	6
2	3	4	1	3	2	1	7	0
1	2	3	4	1	3	2	1	7
2	1	2	3	4	1	3	2	1
1	2	1	2	3	4	1	3	2
5	1	2	1	2	3	4	1	3
4	5	1	2	1	2	3	4	1
1	4	5	1	2	1	2	3	4
-1	1	4	5	1	2	1	2	3
0	-1	1	4	5	1	2	1	2
2	0	-1	1	4	5	1	2	1
0	2	0	-1	1	4	5	1	2
-1	0	2	0	-1	1	4	5	1
2	-1	0	2	0	-1	1	4	5
0	2	-1	0	2	0	-1	1	4
2	0	2	-1	0	2	0	-1	1
4	2	0	2	-1	0	2	0	-1
-2	4	2	0	2	-1	0	2	0
-5	-2	4	2	0	2	-1	0	2
-2	-5	-2	4	2	0	2	-1	0
2	-2	-5	-2	4	2	0	2	-1
-1	2	-2	-5	-2	4	2	0	2
-7	-1	2	-2	-5	-2	4	2	0
-4	-7	-1	2	-2	-5	-2	4	2
-3	-4	-7	-1	2	-2	-5	-2	4
-5	-3	-4	-7	-1	2	-2	-5	-2
-2	-5	-3	-4	-7	-1	2	-2	-5
2	-2	-5	-3	-4	-7	-1	2	-2
-3	2	-2	-5	-3	-4	-7	-1	2
-2	-3	2	-2	-5	-3	-4	-7	-1
-1	-2	-3	2	-2	-5	-3	-4	-7
2	-1	-2	-3	2	-2	-5	-3	-4
-1	2	-1	-2	-3	2	-2	-5	-3
1	-1	2	-1	-2	-3	2	-2	-5
4	1	-1	2	-1	-2	-3	2	-2
-1	4	1	-1	2	-1	-2	-3	2
-3	-1	4	1	-1	2	-1	-2	-3
-1	-3	-1	4	1	-1	2	-1	-2
0	-1	-3	-1	4	1	-1	2	-1
1	0	-1	-3	-1	4	1	-1	2
1	1	0	-1	-3	-1	4	1	-1
5	1	1	0	-1	-3	-1	4	1
0	5	1	1	0	-1	-3	-1	4
2	0	5	1	1	0	-1	-3	-1
-1	2	0	5	1	1	0	-1	-3
2	-1	2	0	5	1	1	0	-1
0	2	-1	2	0	5	1	1	0
1	0	2	-1	2	0	5	1	1
-1	1	0	2	-1	2	0	5	1
-4	-1	1	0	2	-1	2	0	5
-5	-4	-1	1	0	2	-1	2	0
2	-5	-4	-1	1	0	2	-1	2
