# Supplementary material for: Distributed forecasting and ant colony optimization for the bike-sharing rebalancing problem with unserved demands
Source: PLoS One. 2019 Dec 31;14(12):e0226204. doi: 10.1371/journal.pone.0226204 (PMC6938368; doi:10.1371/journal.pone.0226204)
Supplement: S3 Appendix — (ZIP) [file pone.0226204.s003.zip › ╠ß╜╗╩2╛▌/historical_record/station_3739.csv]

x	x1	x2	x3	x4	x5	x6	x7	x8
1	-4	-11	-3	-8	-5	-7	-3	-7
-4	1	-4	-11	-3	-8	-5	-7	-3
-4	-4	1	-4	-11	-3	-8	-5	-7
-6	-4	-4	1	-4	-11	-3	-8	-5
-9	-6	-4	-4	1	-4	-11	-3	-8
-6	-9	-6	-4	-4	1	-4	-11	-3
-6	-6	-9	-6	-4	-4	1	-4	-11
-1	-6	-6	-9	-6	-4	-4	1	-4
-8	-1	-6	-6	-9	-6	-4	-4	1
-7	-8	-1	-6	-6	-9	-6	-4	-4
-8	-7	-8	-1	-6	-6	-9	-6	-4
-6	-8	-7	-8	-1	-6	-6	-9	-6
-3	-6	-8	-7	-8	-1	-6	-6	-9
-3	-3	-6	-8	-7	-8	-1	-6	-6
0	-3	-3	-6	-8	-7	-8	-1	-6
-7	0	-3	-3	-6	-8	-7	-8	-1
-9	-7	0	-3	-3	-6	-8	-7	-8
-5	-9	-7	0	-3	-3	-6	-8	-7
-6	-5	-9	-7	0	-3	-3	-6	-8
-6	-6	-5	-9	-7	0	-3	-3	-6
-1	-6	-6	-5	-9	-7	0	-3	-3
0	-1	-6	-6	-5	-9	-7	0	-3
-12	0	-1	-6	-6	-5	-9	-7	0
-12	-12	0	-1	-6	-6	-5	-9	-7
-10	-12	-12	0	-1	-6	-6	-5	-9
-12	-10	-12	-12	0	-1	-6	-6	-5
-6	-12	-10	-12	-12	0	-1	-6	-6
-3	-6	-12	-10	-12	-12	0	-1	-6
-1	-3	-6	-12	-10	-12	-12	0	-1
-11	-1	-3	-6	-12	-10	-12	-12	0
-5	-11	-1	-3	-6	-12	-10	-12	-12
-6	-5	-11	-1	-3	-6	-12	-10	-12
-1	-6	-5	-11	-1	-3	-6	-12	-10
-2	-1	-6	-5	-11	-1	-3	-6	-12
-2	-2	-1	-6	-5	-11	-1	-3	-6
-6	-2	-2	-1	-6	-5	-11	-1	-3
-6	-6	-2	-2	-1	-6	-5	-11	-1
-8	-6	-6	-2	-2	-1	-6	-5	-11
-6	-8	-6	-6	-2	-2	-1	-6	-5
-5	-6	-8	-6	-6	-2	-2	-1	-6
-5	-5	-6	-8	-6	-6	-2	-2	-1
-2	-5	-5	-6	-8	-6	-6	-2	-2
-3	-2	-5	-5	-6	-8	-6	-6	-2
-8	-3	-2	-5	-5	-6	-8	-6	-6
-2	-8	-3	-2	-5	-5	-6	-8	-6
-1	-2	-8	-3	-2	-5	-5	-6	-8
-2	-1	-2	-8	-3	-2	-5	-5	-6
-6	-2	-1	-2	-8	-3	-2	-5	-5
-4	-6	-2	-1	-2	-8	-3	-2	-5
-4	-4	-6	-2	-1	-2	-8	-3	-2
-1	-4	-4	-6	-2	-1	-2	-8	-3
-3	-1	-4	-4	-6	-2	-1	-2	-8
-8	-3	-1	-4	-4	-6	-2	-1	-2
-10	-8	-3	-1	-4	-4	-6	-2	-1
-6	-10	-8	-3	-1	-4	-4	-6	-2
-5	-6	-10	-8	-3	-1	-4	-4	-6
1	-5	-6	-10	-8	-3	-1	-4	-4
-7	1	-5	-6	-10	-8	-3	-1	-4
-9	-7	1	-5	-6	-10	-8	-3	-1
-6	-9	-7	1	-5	-6	-10	-8	-3
-6	-6	-9	-7	1	-5	-6	-10	-8
-8	-6	-6	-9	-7	1	-5	-6	-10
-2	-8	-6	-6	-9	-7	1	-5	-6
0	-2	-8	-6	-6	-9	-7	1	-5
-10	0	-2	-8	-6	-6	-9	-7	1
-12	-10	0	-2	-8	-6	-6	-9	-7
-14	-12	-10	0	-2	-8	-6	-6	-9
-10	-14	-12	-10	0	-2	-8	-6	-6
-12	-10	-14	-12	-10	0	-2	-8	-6
-4	-12	-10	-14	-12	-10	0	-2	-8
0	-4	-12	-10	-14	-12	-10	0	-2
-12	0	-4	-12	-10	-14	-12	-10	0
-10	-12	0	-4	-12	-10	-14	-12	-10
-14	-10	-12	0	-4	-12	-10	-14	-12
-9	-14	-10	-12	0	-4	-12	-10	-14
-8	-9	-14	-10	-12	0	-4	-12	-10
-1	-8	-9	-14	-10	-12	0	-4	-12
0	-1	-8	-9	-14	-10	-12	0	-4
-9	0	-1	-8	-9	-14	-10	-12	0
-5	-9	0	-1	-8	-9	-14	-10	-12
-5	-5	-9	0	-1	-8	-9	-14	-10
-6	-5	-5	-9	0	-1	-8	-9	-14
-5	-6	-5	-5	-9	0	-1	-8	-9
-1	-5	-6	-5	-5	-9	0	-1	-8
0	-1	-5	-6	-5	-5	-9	0	-1
-10	0	-1	-5	-6	-5	-5	-9	0
-3	-10	0	-1	-5	-6	-5	-5	-9
-5	-3	-10	0	-1	-5	-6	-5	-5
