# Supplementary material for: Distributed forecasting and ant colony optimization for the bike-sharing rebalancing problem with unserved demands
Source: PLoS One. 2019 Dec 31;14(12):e0226204. doi: 10.1371/journal.pone.0226204 (PMC6938368; doi:10.1371/journal.pone.0226204)
Supplement: S3 Appendix — (ZIP) [file pone.0226204.s003.zip › ╠ß╜╗╩2╛▌/historical_record/station_3740.csv]

x	x1	x2	x3	x4	x5	x6	x7	x8
-2	-5	-15	-9	-11	-10	-5	-2	-5
-8	-2	-5	-15	-9	-11	-10	-5	-2
-7	-8	-2	-5	-15	-9	-11	-10	-5
-9	-7	-8	-2	-5	-15	-9	-11	-10
-10	-9	-7	-8	-2	-5	-15	-9	-11
-6	-10	-9	-7	-8	-2	-5	-15	-9
-4	-6	-10	-9	-7	-8	-2	-5	-15
-4	-4	-6	-10	-9	-7	-8	-2	-5
-8	-4	-4	-6	-10	-9	-7	-8	-2
-9	-8	-4	-4	-6	-10	-9	-7	-8
-10	-9	-8	-4	-4	-6	-10	-9	-7
-9	-10	-9	-8	-4	-4	-6	-10	-9
-10	-9	-10	-9	-8	-4	-4	-6	-10
-7	-10	-9	-10	-9	-8	-4	-4	-6
0	-7	-10	-9	-10	-9	-8	-4	-4
-8	0	-7	-10	-9	-10	-9	-8	-4
-14	-8	0	-7	-10	-9	-10	-9	-8
-5	-14	-8	0	-7	-10	-9	-10	-9
-8	-5	-14	-8	0	-7	-10	-9	-10
-9	-8	-5	-14	-8	0	-7	-10	-9
1	-9	-8	-5	-14	-8	0	-7	-10
0	1	-9	-8	-5	-14	-8	0	-7
-8	0	1	-9	-8	-5	-14	-8	0
-8	-8	0	1	-9	-8	-5	-14	-8
-7	-8	-8	0	1	-9	-8	-5	-14
-7	-7	-8	-8	0	1	-9	-8	-5
-8	-7	-7	-8	-8	0	1	-9	-8
-2	-8	-7	-7	-8	-8	0	1	-9
-1	-2	-8	-7	-7	-8	-8	0	1
-2	-1	-2	-8	-7	-7	-8	-8	0
-5	-2	-1	-2	-8	-7	-7	-8	-8
-8	-5	-2	-1	-2	-8	-7	-7	-8
-1	-8	-5	-2	-1	-2	-8	-7	-7
-4	-1	-8	-5	-2	-1	-2	-8	-7
-2	-4	-1	-8	-5	-2	-1	-2	-8
-2	-2	-4	-1	-8	-5	-2	-1	-2
-7	-2	-2	-4	-1	-8	-5	-2	-1
-9	-7	-2	-2	-4	-1	-8	-5	-2
-7	-9	-7	-2	-2	-4	-1	-8	-5
-10	-7	-9	-7	-2	-2	-4	-1	-8
-11	-10	-7	-9	-7	-2	-2	-4	-1
-8	-11	-10	-7	-9	-7	-2	-2	-4
-8	-8	-11	-10	-7	-9	-7	-2	-2
-6	-8	-8	-11	-10	-7	-9	-7	-2
0	-6	-8	-8	-11	-10	-7	-9	-7
0	0	-6	-8	-8	-11	-10	-7	-9
-3	0	0	-6	-8	-8	-11	-10	-7
-4	-3	0	0	-6	-8	-8	-11	-10
1	-4	-3	0	0	-6	-8	-8	-11
-2	1	-4	-3	0	0	-6	-8	-8
0	-2	1	-4	-3	0	0	-6	-8
-6	0	-2	1	-4	-3	0	0	-6
-10	-6	0	-2	1	-4	-3	0	0
-9	-10	-6	0	-2	1	-4	-3	0
-7	-9	-10	-6	0	-2	1	-4	-3
-7	-7	-9	-10	-6	0	-2	1	-4
0	-7	-7	-9	-10	-6	0	-2	1
-10	0	-7	-7	-9	-10	-6	0	-2
-10	-10	0	-7	-7	-9	-10	-6	0
-7	-10	-10	0	-7	-7	-9	-10	-6
-8	-7	-10	-10	0	-7	-7	-9	-10
-6	-8	-7	-10	-10	0	-7	-7	-9
-3	-6	-8	-7	-10	-10	0	-7	-7
-3	-3	-6	-8	-7	-10	-10	0	-7
-6	-3	-3	-6	-8	-7	-10	-10	0
-8	-6	-3	-3	-6	-8	-7	-10	-10
-7	-8	-6	-3	-3	-6	-8	-7	-10
-9	-7	-8	-6	-3	-3	-6	-8	-7
-10	-9	-7	-8	-6	-3	-3	-6	-8
0	-10	-9	-7	-8	-6	-3	-3	-6
-5	0	-10	-9	-7	-8	-6	-3	-3
-4	-5	0	-10	-9	-7	-8	-6	-3
-10	-4	-5	0	-10	-9	-7	-8	-6
-8	-10	-4	-5	0	-10	-9	-7	-8
-7	-8	-10	-4	-5	0	-10	-9	-7
-10	-7	-8	-10	-4	-5	0	-10	-9
-4	-10	-7	-8	-10	-4	-5	0	-10
-4	-4	-10	-7	-8	-10	-4	-5	0
-12	-4	-4	-10	-7	-8	-10	-4	-5
-14	-12	-4	-4	-10	-7	-8	-10	-4
-7	-14	-12	-4	-4	-10	-7	-8	-10
-12	-7	-14	-12	-4	-4	-10	-7	-8
-9	-12	-7	-14	-12	-4	-4	-10	-7
-5	-9	-12	-7	-14	-12	-4	-4	-10
-3	-5	-9	-12	-7	-14	-12	-4	-4
-6	-3	-5	-9	-12	-7	-14	-12	-4
-7	-6	-3	-5	-9	-12	-7	-14	-12
-9	-7	-6	-3	-5	-9	-12	-7	-14
