# Supplementary material for: Distributed forecasting and ant colony optimization for the bike-sharing rebalancing problem with unserved demands
Source: PLoS One. 2019 Dec 31;14(12):e0226204. doi: 10.1371/journal.pone.0226204 (PMC6938368; doi:10.1371/journal.pone.0226204)
Supplement: S3 Appendix — (ZIP) [file pone.0226204.s003.zip › ╠ß╜╗╩2╛▌/historical_record/station_3742.csv]

x	x1	x2	x3	x4	x5	x6	x7	x8
-1	-5	-9	-8	-8	-10	-9	-4	-2
-9	-1	-5	-9	-8	-8	-10	-9	-4
-6	-9	-1	-5	-9	-8	-8	-10	-9
-7	-6	-9	-1	-5	-9	-8	-8	-10
-8	-7	-6	-9	-1	-5	-9	-8	-8
-13	-8	-7	-6	-9	-1	-5	-9	-8
0	-13	-8	-7	-6	-9	-1	-5	-9
1	0	-13	-8	-7	-6	-9	-1	-5
-10	1	0	-13	-8	-7	-6	-9	-1
-8	-10	1	0	-13	-8	-7	-6	-9
-5	-8	-10	1	0	-13	-8	-7	-6
-7	-5	-8	-10	1	0	-13	-8	-7
-7	-7	-5	-8	-10	1	0	-13	-8
0	-7	-7	-5	-8	-10	1	0	-13
-2	0	-7	-7	-5	-8	-10	1	0
-11	-2	0	-7	-7	-5	-8	-10	1
-12	-11	-2	0	-7	-7	-5	-8	-10
-13	-12	-11	-2	0	-7	-7	-5	-8
-12	-13	-12	-11	-2	0	-7	-7	-5
-4	-12	-13	-12	-11	-2	0	-7	-7
0	-4	-12	-13	-12	-11	-2	0	-7
-2	0	-4	-12	-13	-12	-11	-2	0
-3	-2	0	-4	-12	-13	-12	-11	-2
-9	-3	-2	0	-4	-12	-13	-12	-11
-13	-9	-3	-2	0	-4	-12	-13	-12
-11	-13	-9	-3	-2	0	-4	-12	-13
-15	-11	-13	-9	-3	-2	0	-4	-12
-3	-15	-11	-13	-9	-3	-2	0	-4
-9	-3	-15	-11	-13	-9	-3	-2	0
-6	-9	-3	-15	-11	-13	-9	-3	-2
-11	-6	-9	-3	-15	-11	-13	-9	-3
-14	-11	-6	-9	-3	-15	-11	-13	-9
-1	-14	-11	-6	-9	-3	-15	-11	-13
-3	-1	-14	-11	-6	-9	-3	-15	-11
-3	-3	-1	-14	-11	-6	-9	-3	-15
-6	-3	-3	-1	-14	-11	-6	-9	-3
-11	-6	-3	-3	-1	-14	-11	-6	-9
-15	-11	-6	-3	-3	-1	-14	-11	-6
-2	-15	-11	-6	-3	-3	-1	-14	-11
-16	-2	-15	-11	-6	-3	-3	-1	-14
-12	-16	-2	-15	-11	-6	-3	-3	-1
-11	-12	-16	-2	-15	-11	-6	-3	-3
-11	-11	-12	-16	-2	-15	-11	-6	-3
-6	-11	-11	-12	-16	-2	-15	-11	-6
0	-6	-11	-11	-12	-16	-2	-15	-11
1	0	-6	-11	-11	-12	-16	-2	-15
-1	1	0	-6	-11	-11	-12	-16	-2
0	-1	1	0	-6	-11	-11	-12	-16
-2	0	-1	1	0	-6	-11	-11	-12
0	-2	0	-1	1	0	-6	-11	-11
0	0	-2	0	-1	1	0	-6	-11
0	0	0	-2	0	-1	1	0	-6
0	0	0	0	-2	0	-1	1	0
0	0	0	0	0	-2	0	-1	1
0	0	0	0	0	0	-2	0	-1
0	0	0	0	0	0	0	-2	0
-4	0	0	0	0	0	0	0	-2
-12	-4	0	0	0	0	0	0	0
-8	-12	-4	0	0	0	0	0	0
-9	-8	-12	-4	0	0	0	0	0
-8	-9	-8	-12	-4	0	0	0	0
-10	-8	-9	-8	-12	-4	0	0	0
-3	-10	-8	-9	-8	-12	-4	0	0
1	-3	-10	-8	-9	-8	-12	-4	0
-7	1	-3	-10	-8	-9	-8	-12	-4
-7	-7	1	-3	-10	-8	-9	-8	-12
-5	-7	-7	1	-3	-10	-8	-9	-8
-18	-5	-7	-7	1	-3	-10	-8	-9
-14	-18	-5	-7	-7	1	-3	-10	-8
2	-14	-18	-5	-7	-7	1	-3	-10
2	2	-14	-18	-5	-7	-7	1	-3
-7	2	2	-14	-18	-5	-7	-7	1
-9	-7	2	2	-14	-18	-5	-7	-7
-7	-9	-7	2	2	-14	-18	-5	-7
-9	-7	-9	-7	2	2	-14	-18	-5
-5	-9	-7	-9	-7	2	2	-14	-18
0	-5	-9	-7	-9	-7	2	2	-14
-1	0	-5	-9	-7	-9	-7	2	2
-5	-1	0	-5	-9	-7	-9	-7	2
-5	-5	-1	0	-5	-9	-7	-9	-7
-4	-5	-5	-1	0	-5	-9	-7	-9
-11	-4	-5	-5	-1	0	-5	-9	-7
-14	-11	-4	-5	-5	-1	0	-5	-9
-2	-14	-11	-4	-5	-5	-1	0	-5
-1	-2	-14	-11	-4	-5	-5	-1	0
-4	-1	-2	-14	-11	-4	-5	-5	-1
-1	-4	-1	-2	-14	-11	-4	-5	-5
-8	-1	-4	-1	-2	-14	-11	-4	-5
