# Supplementary material for: Distributed forecasting and ant colony optimization for the bike-sharing rebalancing problem with unserved demands
Source: PLoS One. 2019 Dec 31;14(12):e0226204. doi: 10.1371/journal.pone.0226204 (PMC6938368; doi:10.1371/journal.pone.0226204)
Supplement: S3 Appendix — (ZIP) [file pone.0226204.s003.zip › ╠ß╜╗╩2╛▌/historical_record/station_3743.csv]

x	x1	x2	x3	x4	x5	x6	x7	x8
-9	-6	-18	-15	-13	-9	-11	-2	-3
-14	-9	-6	-18	-15	-13	-9	-11	-2
-16	-14	-9	-6	-18	-15	-13	-9	-11
-16	-16	-14	-9	-6	-18	-15	-13	-9
-13	-16	-16	-14	-9	-6	-18	-15	-13
-9	-13	-16	-16	-14	-9	-6	-18	-15
-5	-9	-13	-16	-16	-14	-9	-6	-18
-7	-5	-9	-13	-16	-16	-14	-9	-6
-10	-7	-5	-9	-13	-16	-16	-14	-9
-16	-10	-7	-5	-9	-13	-16	-16	-14
-20	-16	-10	-7	-5	-9	-13	-16	-16
-13	-20	-16	-10	-7	-5	-9	-13	-16
-15	-13	-20	-16	-10	-7	-5	-9	-13
-7	-15	-13	-20	-16	-10	-7	-5	-9
-7	-7	-15	-13	-20	-16	-10	-7	-5
-13	-7	-7	-15	-13	-20	-16	-10	-7
-14	-13	-7	-7	-15	-13	-20	-16	-10
-10	-14	-13	-7	-7	-15	-13	-20	-16
-10	-10	-14	-13	-7	-7	-15	-13	-20
-13	-10	-10	-14	-13	-7	-7	-15	-13
-4	-13	-10	-10	-14	-13	-7	-7	-15
-4	-4	-13	-10	-10	-14	-13	-7	-7
-7	-4	-4	-13	-10	-10	-14	-13	-7
-13	-7	-4	-4	-13	-10	-10	-14	-13
-15	-13	-7	-4	-4	-13	-10	-10	-14
-11	-15	-13	-7	-4	-4	-13	-10	-10
-14	-11	-15	-13	-7	-4	-4	-13	-10
-7	-14	-11	-15	-13	-7	-4	-4	-13
-8	-7	-14	-11	-15	-13	-7	-4	-4
-10	-8	-7	-14	-11	-15	-13	-7	-4
-14	-10	-8	-7	-14	-11	-15	-13	-7
-14	-14	-10	-8	-7	-14	-11	-15	-13
0	-14	-14	-10	-8	-7	-14	-11	-15
0	0	-14	-14	-10	-8	-7	-14	-11
-5	0	0	-14	-14	-10	-8	-7	-14
-13	-5	0	0	-14	-14	-10	-8	-7
-14	-13	-5	0	0	-14	-14	-10	-8
-11	-14	-13	-5	0	0	-14	-14	-10
-4	-11	-14	-13	-5	0	0	-14	-14
-19	-4	-11	-14	-13	-5	0	0	-14
-20	-19	-4	-11	-14	-13	-5	0	0
-7	-20	-19	-4	-11	-14	-13	-5	0
-15	-7	-20	-19	-4	-11	-14	-13	-5
-16	-15	-7	-20	-19	-4	-11	-14	-13
-6	-16	-15	-7	-20	-19	-4	-11	-14
-6	-6	-16	-15	-7	-20	-19	-4	-11
-3	-6	-6	-16	-15	-7	-20	-19	-4
-5	-3	-6	-6	-16	-15	-7	-20	-19
-12	-5	-3	-6	-6	-16	-15	-7	-20
-5	-12	-5	-3	-6	-6	-16	-15	-7
-4	-5	-12	-5	-3	-6	-6	-16	-15
-8	-4	-5	-12	-5	-3	-6	-6	-16
-13	-8	-4	-5	-12	-5	-3	-6	-6
-17	-13	-8	-4	-5	-12	-5	-3	-6
-21	-17	-13	-8	-4	-5	-12	-5	-3
-17	-21	-17	-13	-8	-4	-5	-12	-5
-9	-17	-21	-17	-13	-8	-4	-5	-12
-21	-9	-17	-21	-17	-13	-8	-4	-5
-19	-21	-9	-17	-21	-17	-13	-8	-4
-21	-19	-21	-9	-17	-21	-17	-13	-8
-25	-21	-19	-21	-9	-17	-21	-17	-13
-18	-25	-21	-19	-21	-9	-17	-21	-17
-8	-18	-25	-21	-19	-21	-9	-17	-21
-4	-8	-18	-25	-21	-19	-21	-9	-17
-13	-4	-8	-18	-25	-21	-19	-21	-9
-14	-13	-4	-8	-18	-25	-21	-19	-21
-16	-14	-13	-4	-8	-18	-25	-21	-19
-16	-16	-14	-13	-4	-8	-18	-25	-21
-15	-16	-16	-14	-13	-4	-8	-18	-25
-5	-15	-16	-16	-14	-13	-4	-8	-18
-1	-5	-15	-16	-16	-14	-13	-4	-8
-15	-1	-5	-15	-16	-16	-14	-13	-4
-12	-15	-1	-5	-15	-16	-16	-14	-13
-15	-12	-15	-1	-5	-15	-16	-16	-14
-14	-15	-12	-15	-1	-5	-15	-16	-16
-10	-14	-15	-12	-15	-1	-5	-15	-16
-9	-10	-14	-15	-12	-15	-1	-5	-15
-8	-9	-10	-14	-15	-12	-15	-1	-5
-11	-8	-9	-10	-14	-15	-12	-15	-1
-14	-11	-8	-9	-10	-14	-15	-12	-15
-11	-14	-11	-8	-9	-10	-14	-15	-12
-19	-11	-14	-11	-8	-9	-10	-14	-15
-13	-19	-11	-14	-11	-8	-9	-10	-14
-8	-13	-19	-11	-14	-11	-8	-9	-10
-4	-8	-13	-19	-11	-14	-11	-8	-9
-14	-4	-8	-13	-19	-11	-14	-11	-8
-7	-14	-4	-8	-13	-19	-11	-14	-11
-14	-7	-14	-4	-8	-13	-19	-11	-14
