# Supplementary material for: Distributed forecasting and ant colony optimization for the bike-sharing rebalancing problem with unserved demands
Source: PLoS One. 2019 Dec 31;14(12):e0226204. doi: 10.1371/journal.pone.0226204 (PMC6938368; doi:10.1371/journal.pone.0226204)
Supplement: S3 Appendix — (ZIP) [file pone.0226204.s003.zip › ╠ß╜╗╩2╛▌/historical_record/station_3744.csv]

x	x1	x2	x3	x4	x5	x6	x7	x8
-5	-4	-10	-8	-13	-12	-7	-5	-7
-2	-5	-4	-10	-8	-13	-12	-7	-5
-4	-2	-5	-4	-10	-8	-13	-12	-7
-8	-4	-2	-5	-4	-10	-8	-13	-12
-7	-8	-4	-2	-5	-4	-10	-8	-13
-3	-7	-8	-4	-2	-5	-4	-10	-8
-3	-3	-7	-8	-4	-2	-5	-4	-10
-3	-3	-3	-7	-8	-4	-2	-5	-4
13	-3	-3	-3	-7	-8	-4	-2	-5
-5	13	-3	-3	-3	-7	-8	-4	-2
-10	-5	13	-3	-3	-3	-7	-8	-4
-6	-10	-5	13	-3	-3	-3	-7	-8
-8	-6	-10	-5	13	-3	-3	-3	-7
-11	-8	-6	-10	-5	13	-3	-3	-3
-9	-11	-8	-6	-10	-5	13	-3	-3
-3	-9	-11	-8	-6	-10	-5	13	-3
-15	-3	-9	-11	-8	-6	-10	-5	13
-9	-15	-3	-9	-11	-8	-6	-10	-5
-8	-9	-15	-3	-9	-11	-8	-6	-10
-5	-8	-9	-15	-3	-9	-11	-8	-6
-2	-5	-8	-9	-15	-3	-9	-11	-8
-6	-2	-5	-8	-9	-15	-3	-9	-11
-3	-6	-2	-5	-8	-9	-15	-3	-9
-9	-3	-6	-2	-5	-8	-9	-15	-3
-5	-9	-3	-6	-2	-5	-8	-9	-15
-1	-5	-9	-3	-6	-2	-5	-8	-9
-1	-1	-5	-9	-3	-6	-2	-5	-8
-3	-1	-1	-5	-9	-3	-6	-2	-5
-1	-3	-1	-1	-5	-9	-3	-6	-2
6	-1	-3	-1	-1	-5	-9	-3	-6
-2	6	-1	-3	-1	-1	-5	-9	-3
2	-2	6	-1	-3	-1	-1	-5	-9
0	2	-2	6	-1	-3	-1	-1	-5
-5	0	2	-2	6	-1	-3	-1	-1
-7	-5	0	2	-2	6	-1	-3	-1
5	-7	-5	0	2	-2	6	-1	-3
-8	5	-7	-5	0	2	-2	6	-1
-7	-8	5	-7	-5	0	2	-2	6
-4	-7	-8	5	-7	-5	0	2	-2
-3	-4	-7	-8	5	-7	-5	0	2
-5	-3	-4	-7	-8	5	-7	-5	0
-4	-5	-3	-4	-7	-8	5	-7	-5
-3	-4	-5	-3	-4	-7	-8	5	-7
-1	-3	-4	-5	-3	-4	-7	-8	5
0	-1	-3	-4	-5	-3	-4	-7	-8
-3	0	-1	-3	-4	-5	-3	-4	-7
-3	-3	0	-1	-3	-4	-5	-3	-4
-2	-3	-3	0	-1	-3	-4	-5	-3
-5	-2	-3	-3	0	-1	-3	-4	-5
-6	-5	-2	-3	-3	0	-1	-3	-4
-1	-6	-5	-2	-3	-3	0	-1	-3
-2	-1	-6	-5	-2	-3	-3	0	-1
-6	-2	-1	-6	-5	-2	-3	-3	0
-9	-6	-2	-1	-6	-5	-2	-3	-3
-4	-9	-6	-2	-1	-6	-5	-2	-3
-7	-4	-9	-6	-2	-1	-6	-5	-2
0	-7	-4	-9	-6	-2	-1	-6	-5
3	0	-7	-4	-9	-6	-2	-1	-6
-3	3	0	-7	-4	-9	-6	-2	-1
0	-3	3	0	-7	-4	-9	-6	-2
2	0	-3	3	0	-7	-4	-9	-6
-5	2	0	-3	3	0	-7	-4	-9
-7	-5	2	0	-3	3	0	-7	-4
-5	-7	-5	2	0	-3	3	0	-7
-2	-5	-7	-5	2	0	-3	3	0
-8	-2	-5	-7	-5	2	0	-3	3
-6	-8	-2	-5	-7	-5	2	0	-3
-6	-6	-8	-2	-5	-7	-5	2	0
-1	-6	-6	-8	-2	-5	-7	-5	2
-4	-1	-6	-6	-8	-2	-5	-7	-5
-4	-4	-1	-6	-6	-8	-2	-5	-7
-1	-4	-4	-1	-6	-6	-8	-2	-5
-6	-1	-4	-4	-1	-6	-6	-8	-2
-2	-6	-1	-4	-4	-1	-6	-6	-8
2	-2	-6	-1	-4	-4	-1	-6	-6
-4	2	-2	-6	-1	-4	-4	-1	-6
-8	-4	2	-2	-6	-1	-4	-4	-1
-4	-8	-4	2	-2	-6	-1	-4	-4
6	-4	-8	-4	2	-2	-6	-1	-4
-5	6	-4	-8	-4	2	-2	-6	-1
-4	-5	6	-4	-8	-4	2	-2	-6
-5	-4	-5	6	-4	-8	-4	2	-2
-6	-5	-4	-5	6	-4	-8	-4	2
-6	-6	-5	-4	-5	6	-4	-8	-4
-6	-6	-6	-5	-4	-5	6	-4	-8
2	-6	-6	-6	-5	-4	-5	6	-4
-2	2	-6	-6	-6	-5	-4	-5	6
-1	-2	2	-6	-6	-6	-5	-4	-5
