# Supplementary material for: Distributed forecasting and ant colony optimization for the bike-sharing rebalancing problem with unserved demands
Source: PLoS One. 2019 Dec 31;14(12):e0226204. doi: 10.1371/journal.pone.0226204 (PMC6938368; doi:10.1371/journal.pone.0226204)
Supplement: S3 Appendix — (ZIP) [file pone.0226204.s003.zip › ╠ß╜╗╩2╛▌/historical_record/station_3745.csv]

x	x1	x2	x3	x4	x5	x6	x7	x8
-1	-5	-4	-6	-7	-9	-8	-2	-10
-3	-1	-5	-4	-6	-7	-9	-8	-2
-14	-3	-1	-5	-4	-6	-7	-9	-8
-13	-14	-3	-1	-5	-4	-6	-7	-9
-8	-13	-14	-3	-1	-5	-4	-6	-7
-7	-8	-13	-14	-3	-1	-5	-4	-6
-6	-7	-8	-13	-14	-3	-1	-5	-4
-9	-6	-7	-8	-13	-14	-3	-1	-5
-3	-9	-6	-7	-8	-13	-14	-3	-1
-8	-3	-9	-6	-7	-8	-13	-14	-3
-13	-8	-3	-9	-6	-7	-8	-13	-14
-9	-13	-8	-3	-9	-6	-7	-8	-13
-6	-9	-13	-8	-3	-9	-6	-7	-8
-8	-6	-9	-13	-8	-3	-9	-6	-7
-1	-8	-6	-9	-13	-8	-3	-9	-6
-6	-1	-8	-6	-9	-13	-8	-3	-9
-7	-6	-1	-8	-6	-9	-13	-8	-3
-8	-7	-6	-1	-8	-6	-9	-13	-8
-10	-8	-7	-6	-1	-8	-6	-9	-13
-7	-10	-8	-7	-6	-1	-8	-6	-9
-2	-7	-10	-8	-7	-6	-1	-8	-6
0	-2	-7	-10	-8	-7	-6	-1	-8
-11	0	-2	-7	-10	-8	-7	-6	-1
-18	-11	0	-2	-7	-10	-8	-7	-6
-18	-18	-11	0	-2	-7	-10	-8	-7
-16	-18	-18	-11	0	-2	-7	-10	-8
-16	-16	-18	-18	-11	0	-2	-7	-10
-15	-16	-16	-18	-18	-11	0	-2	-7
-9	-15	-16	-16	-18	-18	-11	0	-2
-10	-9	-15	-16	-16	-18	-18	-11	0
-7	-10	-9	-15	-16	-16	-18	-18	-11
-14	-7	-10	-9	-15	-16	-16	-18	-18
0	-14	-7	-10	-9	-15	-16	-16	-18
-11	0	-14	-7	-10	-9	-15	-16	-16
-10	-11	0	-14	-7	-10	-9	-15	-16
-11	-10	-11	0	-14	-7	-10	-9	-15
-15	-11	-10	-11	0	-14	-7	-10	-9
-14	-15	-11	-10	-11	0	-14	-7	-10
-6	-14	-15	-11	-10	-11	0	-14	-7
-13	-6	-14	-15	-11	-10	-11	0	-14
-12	-13	-6	-14	-15	-11	-10	-11	0
-14	-12	-13	-6	-14	-15	-11	-10	-11
-7	-14	-12	-13	-6	-14	-15	-11	-10
-9	-7	-14	-12	-13	-6	-14	-15	-11
-2	-9	-7	-14	-12	-13	-6	-14	-15
-2	-2	-9	-7	-14	-12	-13	-6	-14
-2	-2	-2	-9	-7	-14	-12	-13	-6
-6	-2	-2	-2	-9	-7	-14	-12	-13
-7	-6	-2	-2	-2	-9	-7	-14	-12
-6	-7	-6	-2	-2	-2	-9	-7	-14
-1	-6	-7	-6	-2	-2	-2	-9	-7
-2	-1	-6	-7	-6	-2	-2	-2	-9
-6	-2	-1	-6	-7	-6	-2	-2	-2
-12	-6	-2	-1	-6	-7	-6	-2	-2
-7	-12	-6	-2	-1	-6	-7	-6	-2
-10	-7	-12	-6	-2	-1	-6	-7	-6
-6	-10	-7	-12	-6	-2	-1	-6	-7
-12	-6	-10	-7	-12	-6	-2	-1	-6
-12	-12	-6	-10	-7	-12	-6	-2	-1
-11	-12	-12	-6	-10	-7	-12	-6	-2
-15	-11	-12	-12	-6	-10	-7	-12	-6
-15	-15	-11	-12	-12	-6	-10	-7	-12
-8	-15	-15	-11	-12	-12	-6	-10	-7
-6	-8	-15	-15	-11	-12	-12	-6	-10
-11	-6	-8	-15	-15	-11	-12	-12	-6
-11	-11	-6	-8	-15	-15	-11	-12	-12
-13	-11	-11	-6	-8	-15	-15	-11	-12
-11	-13	-11	-11	-6	-8	-15	-15	-11
-10	-11	-13	-11	-11	-6	-8	-15	-15
-8	-10	-11	-13	-11	-11	-6	-8	-15
-3	-8	-10	-11	-13	-11	-11	-6	-8
-13	-3	-8	-10	-11	-13	-11	-11	-6
-15	-13	-3	-8	-10	-11	-13	-11	-11
-13	-15	-13	-3	-8	-10	-11	-13	-11
-9	-13	-15	-13	-3	-8	-10	-11	-13
-15	-9	-13	-15	-13	-3	-8	-10	-11
-11	-15	-9	-13	-15	-13	-3	-8	-10
0	-11	-15	-9	-13	-15	-13	-3	-8
-10	0	-11	-15	-9	-13	-15	-13	-3
-10	-10	0	-11	-15	-9	-13	-15	-13
-15	-10	-10	0	-11	-15	-9	-13	-15
-14	-15	-10	-10	0	-11	-15	-9	-13
-10	-14	-15	-10	-10	0	-11	-15	-9
-8	-10	-14	-15	-10	-10	0	-11	-15
-4	-8	-10	-14	-15	-10	-10	0	-11
-11	-4	-8	-10	-14	-15	-10	-10	0
-5	-11	-4	-8	-10	-14	-15	-10	-10
-11	-5	-11	-4	-8	-10	-14	-15	-10
