# Supplementary material for: Distributed forecasting and ant colony optimization for the bike-sharing rebalancing problem with unserved demands
Source: PLoS One. 2019 Dec 31;14(12):e0226204. doi: 10.1371/journal.pone.0226204 (PMC6938368; doi:10.1371/journal.pone.0226204)
Supplement: S3 Appendix — (ZIP) [file pone.0226204.s003.zip › ╠ß╜╗╩2╛▌/historical_record/station_3746.csv]

x	x1	x2	x3	x4	x5	x6	x7	x8
-4	-2	11	11	16	15	21	-1	8
31	-4	-2	11	11	16	15	21	-1
8	31	-4	-2	11	11	16	15	21
-4	8	31	-4	-2	11	11	16	15
18	-4	8	31	-4	-2	11	11	16
20	18	-4	8	31	-4	-2	11	11
10	20	18	-4	8	31	-4	-2	11
6	10	20	18	-4	8	31	-4	-2
12	6	10	20	18	-4	8	31	-4
18	12	6	10	20	18	-4	8	31
12	18	12	6	10	20	18	-4	8
17	12	18	12	6	10	20	18	-4
8	17	12	18	12	6	10	20	18
13	8	17	12	18	12	6	10	20
1	13	8	17	12	18	12	6	10
29	1	13	8	17	12	18	12	6
32	29	1	13	8	17	12	18	12
20	32	29	1	13	8	17	12	18
21	20	32	29	1	13	8	17	12
11	21	20	32	29	1	13	8	17
13	11	21	20	32	29	1	13	8
-1	13	11	21	20	32	29	1	13
29	-1	13	11	21	20	32	29	1
24	29	-1	13	11	21	20	32	29
32	24	29	-1	13	11	21	20	32
12	32	24	29	-1	13	11	21	20
24	12	32	24	29	-1	13	11	21
9	24	12	32	24	29	-1	13	11
1	9	24	12	32	24	29	-1	13
28	1	9	24	12	32	24	29	-1
25	28	1	9	24	12	32	24	29
16	25	28	1	9	24	12	32	24
0	16	25	28	1	9	24	12	32
-7	0	16	25	28	1	9	24	12
8	-7	0	16	25	28	1	9	24
19	8	-7	0	16	25	28	1	9
29	19	8	-7	0	16	25	28	1
23	29	19	8	-7	0	16	25	28
10	23	29	19	8	-7	0	16	25
18	10	23	29	19	8	-7	0	16
13	18	10	23	29	19	8	-7	0
11	13	18	10	23	29	19	8	-7
31	11	13	18	10	23	29	19	8
14	31	11	13	18	10	23	29	19
0	14	31	11	13	18	10	23	29
-7	0	14	31	11	13	18	10	23
-9	-7	0	14	31	11	13	18	10
-12	-9	-7	0	14	31	11	13	18
3	-12	-9	-7	0	14	31	11	13
3	3	-12	-9	-7	0	14	31	11
1	3	3	-12	-9	-7	0	14	31
3	1	3	3	-12	-9	-7	0	14
27	3	1	3	3	-12	-9	-7	0
23	27	3	1	3	3	-12	-9	-7
21	23	27	3	1	3	3	-12	-9
23	21	23	27	3	1	3	3	-12
-10	23	21	23	27	3	1	3	3
25	-10	23	21	23	27	3	1	3
25	25	-10	23	21	23	27	3	1
7	25	25	-10	23	21	23	27	3
21	7	25	25	-10	23	21	23	27
24	21	7	25	25	-10	23	21	23
-9	24	21	7	25	25	-10	23	21
-7	-9	24	21	7	25	25	-10	23
10	-7	-9	24	21	7	25	25	-10
16	10	-7	-9	24	21	7	25	25
23	16	10	-7	-9	24	21	7	25
21	23	16	10	-7	-9	24	21	7
10	21	23	16	10	-7	-9	24	21
-7	10	21	23	16	10	-7	-9	24
-5	-7	10	21	23	16	10	-7	-9
19	-5	-7	10	21	23	16	10	-7
28	19	-5	-7	10	21	23	16	10
21	28	19	-5	-7	10	21	23	16
17	21	28	19	-5	-7	10	21	23
1	17	21	28	19	-5	-7	10	21
-1	1	17	21	28	19	-5	-7	10
-1	-1	1	17	21	28	19	-5	-7
19	-1	-1	1	17	21	28	19	-5
18	19	-1	-1	1	17	21	28	19
32	18	19	-1	-1	1	17	21	28
17	32	18	19	-1	-1	1	17	21
19	17	32	18	19	-1	-1	1	17
-1	19	17	32	18	19	-1	-1	1
-3	-1	19	17	32	18	19	-1	-1
26	-3	-1	19	17	32	18	19	-1
8	26	-3	-1	19	17	32	18	19
13	8	26	-3	-1	19	17	32	18
