# Supplementary material for: Distributed forecasting and ant colony optimization for the bike-sharing rebalancing problem with unserved demands
Source: PLoS One. 2019 Dec 31;14(12):e0226204. doi: 10.1371/journal.pone.0226204 (PMC6938368; doi:10.1371/journal.pone.0226204)
Supplement: S3 Appendix — (ZIP) [file pone.0226204.s003.zip › ╠ß╜╗╩2╛▌/historical_record/station_3747.csv]

x	x1	x2	x3	x4	x5	x6	x7	x8
1	-8	-10	-5	-1	-3	-9	-2	-9
-7	1	-8	-10	-5	-1	-3	-9	-2
-9	-7	1	-8	-10	-5	-1	-3	-9
-12	-9	-7	1	-8	-10	-5	-1	-3
-7	-12	-9	-7	1	-8	-10	-5	-1
-10	-7	-12	-9	-7	1	-8	-10	-5
-6	-10	-7	-12	-9	-7	1	-8	-10
-2	-6	-10	-7	-12	-9	-7	1	-8
0	-2	-6	-10	-7	-12	-9	-7	1
-6	0	-2	-6	-10	-7	-12	-9	-7
-10	-6	0	-2	-6	-10	-7	-12	-9
-12	-10	-6	0	-2	-6	-10	-7	-12
-12	-12	-10	-6	0	-2	-6	-10	-7
-2	-12	-12	-10	-6	0	-2	-6	-10
-10	-2	-12	-12	-10	-6	0	-2	-6
-3	-10	-2	-12	-12	-10	-6	0	-2
-5	-3	-10	-2	-12	-12	-10	-6	0
-7	-5	-3	-10	-2	-12	-12	-10	-6
-3	-7	-5	-3	-10	-2	-12	-12	-10
-5	-3	-7	-5	-3	-10	-2	-12	-12
-5	-5	-3	-7	-5	-3	-10	-2	-12
-3	-5	-5	-3	-7	-5	-3	-10	-2
-3	-3	-5	-5	-3	-7	-5	-3	-10
-8	-3	-3	-5	-5	-3	-7	-5	-3
-5	-8	-3	-3	-5	-5	-3	-7	-5
-6	-5	-8	-3	-3	-5	-5	-3	-7
-2	-6	-5	-8	-3	-3	-5	-5	-3
-16	-2	-6	-5	-8	-3	-3	-5	-5
-2	-16	-2	-6	-5	-8	-3	-3	-5
-3	-2	-16	-2	-6	-5	-8	-3	-3
1	-3	-2	-16	-2	-6	-5	-8	-3
-6	1	-3	-2	-16	-2	-6	-5	-8
-8	-6	1	-3	-2	-16	-2	-6	-5
-13	-8	-6	1	-3	-2	-16	-2	-6
-3	-13	-8	-6	1	-3	-2	-16	-2
3	-3	-13	-8	-6	1	-3	-2	-16
-3	3	-3	-13	-8	-6	1	-3	-2
2	-3	3	-3	-13	-8	-6	1	-3
-2	2	-3	3	-3	-13	-8	-6	1
-7	-2	2	-3	3	-3	-13	-8	-6
-7	-7	-2	2	-3	3	-3	-13	-8
0	-7	-7	-2	2	-3	3	-3	-13
-10	0	-7	-7	-2	2	-3	3	-3
0	-10	0	-7	-7	-2	2	-3	3
-10	0	-10	0	-7	-7	-2	2	-3
-4	-10	0	-10	0	-7	-7	-2	2
-12	-4	-10	0	-10	0	-7	-7	-2
-4	-12	-4	-10	0	-10	0	-7	-7
-3	-4	-12	-4	-10	0	-10	0	-7
-1	-3	-4	-12	-4	-10	0	-10	0
0	-1	-3	-4	-12	-4	-10	0	-10
2	0	-1	-3	-4	-12	-4	-10	0
2	2	0	-1	-3	-4	-12	-4	-10
3	2	2	0	-1	-3	-4	-12	-4
0	3	2	2	0	-1	-3	-4	-12
6	0	3	2	2	0	-1	-3	-4
-4	6	0	3	2	2	0	-1	-3
7	-4	6	0	3	2	2	0	-1
6	7	-4	6	0	3	2	2	0
3	6	7	-4	6	0	3	2	2
4	3	6	7	-4	6	0	3	2
0	4	3	6	7	-4	6	0	3
2	0	4	3	6	7	-4	6	0
-4	2	0	4	3	6	7	-4	6
-1	-4	2	0	4	3	6	7	-4
6	-1	-4	2	0	4	3	6	7
4	6	-1	-4	2	0	4	3	6
3	4	6	-1	-4	2	0	4	3
0	3	4	6	-1	-4	2	0	4
-11	0	3	4	6	-1	-4	2	0
-10	-11	0	3	4	6	-1	-4	2
6	-10	-11	0	3	4	6	-1	-4
7	6	-10	-11	0	3	4	6	-1
8	7	6	-10	-11	0	3	4	6
4	8	7	6	-10	-11	0	3	4
-4	4	8	7	6	-10	-11	0	3
-7	-4	4	8	7	6	-10	-11	0
-4	-7	-4	4	8	7	6	-10	-11
-1	-4	-7	-4	4	8	7	6	-10
14	-1	-4	-7	-4	4	8	7	6
1	14	-1	-4	-7	-4	4	8	7
-6	1	14	-1	-4	-7	-4	4	8
-4	-6	1	14	-1	-4	-7	-4	4
-9	-4	-6	1	14	-1	-4	-7	-4
-5	-9	-4	-6	1	14	-1	-4	-7
6	-5	-9	-4	-6	1	14	-1	-4
3	6	-5	-9	-4	-6	1	14	-1
2	3	6	-5	-9	-4	-6	1	14
