# Supplementary material for: Distributed forecasting and ant colony optimization for the bike-sharing rebalancing problem with unserved demands
Source: PLoS One. 2019 Dec 31;14(12):e0226204. doi: 10.1371/journal.pone.0226204 (PMC6938368; doi:10.1371/journal.pone.0226204)
Supplement: S3 Appendix — (ZIP) [file pone.0226204.s003.zip › ╠ß╜╗╩2╛▌/historical_record/station_3748.csv]

x	x1	x2	x3	x4	x5	x6	x7	x8
-4	-8	-8	-15	-11	-7	-8	0	-1
-6	-4	-8	-8	-15	-11	-7	-8	0
-9	-6	-4	-8	-8	-15	-11	-7	-8
-13	-9	-6	-4	-8	-8	-15	-11	-7
7	-13	-9	-6	-4	-8	-8	-15	-11
-7	7	-13	-9	-6	-4	-8	-8	-15
-2	-7	7	-13	-9	-6	-4	-8	-8
0	-2	-7	7	-13	-9	-6	-4	-8
-2	0	-2	-7	7	-13	-9	-6	-4
-3	-2	0	-2	-7	7	-13	-9	-6
-10	-3	-2	0	-2	-7	7	-13	-9
-20	-10	-3	-2	0	-2	-7	7	-13
-11	-20	-10	-3	-2	0	-2	-7	7
-14	-11	-20	-10	-3	-2	0	-2	-7
-8	-14	-11	-20	-10	-3	-2	0	-2
-6	-8	-14	-11	-20	-10	-3	-2	0
-2	-6	-8	-14	-11	-20	-10	-3	-2
-12	-2	-6	-8	-14	-11	-20	-10	-3
-6	-12	-2	-6	-8	-14	-11	-20	-10
-1	-6	-12	-2	-6	-8	-14	-11	-20
1	-1	-6	-12	-2	-6	-8	-14	-11
-11	1	-1	-6	-12	-2	-6	-8	-14
-17	-11	1	-1	-6	-12	-2	-6	-8
-7	-17	-11	1	-1	-6	-12	-2	-6
-8	-7	-17	-11	1	-1	-6	-12	-2
-22	-8	-7	-17	-11	1	-1	-6	-12
-7	-22	-8	-7	-17	-11	1	-1	-6
-8	-7	-22	-8	-7	-17	-11	1	-1
-7	-8	-7	-22	-8	-7	-17	-11	1
-9	-7	-8	-7	-22	-8	-7	-17	-11
-17	-9	-7	-8	-7	-22	-8	-7	-17
-6	-17	-9	-7	-8	-7	-22	-8	-7
-7	-6	-17	-9	-7	-8	-7	-22	-8
-3	-7	-6	-17	-9	-7	-8	-7	-22
-1	-3	-7	-6	-17	-9	-7	-8	-7
-3	-1	-3	-7	-6	-17	-9	-7	-8
-10	-3	-1	-3	-7	-6	-17	-9	-7
-18	-10	-3	-1	-3	-7	-6	-17	-9
-5	-18	-10	-3	-1	-3	-7	-6	-17
-15	-5	-18	-10	-3	-1	-3	-7	-6
0	-15	-5	-18	-10	-3	-1	-3	-7
0	0	-15	-5	-18	-10	-3	-1	-3
-17	0	0	-15	-5	-18	-10	-3	-1
-19	-17	0	0	-15	-5	-18	-10	-3
-6	-19	-17	0	0	-15	-5	-18	-10
-1	-6	-19	-17	0	0	-15	-5	-18
-2	-1	-6	-19	-17	0	0	-15	-5
-8	-2	-1	-6	-19	-17	0	0	-15
4	-8	-2	-1	-6	-19	-17	0	0
-1	4	-8	-2	-1	-6	-19	-17	0
0	-1	4	-8	-2	-1	-6	-19	-17
0	0	-1	4	-8	-2	-1	-6	-19
0	0	0	-1	4	-8	-2	-1	-6
-8	0	0	0	-1	4	-8	-2	-1
-16	-8	0	0	0	-1	4	-8	-2
-15	-16	-8	0	0	0	-1	4	-8
-6	-15	-16	-8	0	0	0	-1	4
0	-6	-15	-16	-8	0	0	0	-1
-4	0	-6	-15	-16	-8	0	0	0
-4	-4	0	-6	-15	-16	-8	0	0
-3	-4	-4	0	-6	-15	-16	-8	0
3	-3	-4	-4	0	-6	-15	-16	-8
-5	3	-3	-4	-4	0	-6	-15	-16
-1	-5	3	-3	-4	-4	0	-6	-15
-12	-1	-5	3	-3	-4	-4	0	-6
-4	-12	-1	-5	3	-3	-4	-4	0
-9	-4	-12	-1	-5	3	-3	-4	-4
-5	-9	-4	-12	-1	-5	3	-3	-4
-16	-5	-9	-4	-12	-1	-5	3	-3
1	-16	-5	-9	-4	-12	-1	-5	3
-6	1	-16	-5	-9	-4	-12	-1	-5
5	-6	1	-16	-5	-9	-4	-12	-1
-9	5	-6	1	-16	-5	-9	-4	-12
-4	-9	5	-6	1	-16	-5	-9	-4
-5	-4	-9	5	-6	1	-16	-5	-9
-5	-5	-4	-9	5	-6	1	-16	-5
-3	-5	-5	-4	-9	5	-6	1	-16
-5	-3	-5	-5	-4	-9	5	-6	1
-3	-5	-3	-5	-5	-4	-9	5	-6
-7	-3	-5	-3	-5	-5	-4	-9	5
-13	-7	-3	-5	-3	-5	-5	-4	-9
-10	-13	-7	-3	-5	-3	-5	-5	-4
-17	-10	-13	-7	-3	-5	-3	-5	-5
-12	-17	-10	-13	-7	-3	-5	-3	-5
-2	-12	-17	-10	-13	-7	-3	-5	-3
-7	-2	-12	-17	-10	-13	-7	-3	-5
-6	-7	-2	-12	-17	-10	-13	-7	-3
-1	-6	-7	-2	-12	-17	-10	-13	-7
