# Supplementary material for: Distributed forecasting and ant colony optimization for the bike-sharing rebalancing problem with unserved demands
Source: PLoS One. 2019 Dec 31;14(12):e0226204. doi: 10.1371/journal.pone.0226204 (PMC6938368; doi:10.1371/journal.pone.0226204)
Supplement: S3 Appendix — (ZIP) [file pone.0226204.s003.zip › ╠ß╜╗╩2╛▌/historical_record/station_3749.csv]

x	x1	x2	x3	x4	x5	x6	x7	x8
3	-6	-10	-4	0	-17	-3	-2	-7
-4	3	-6	-10	-4	0	-17	-3	-2
-1	-4	3	-6	-10	-4	0	-17	-3
-5	-1	-4	3	-6	-10	-4	0	-17
-11	-5	-1	-4	3	-6	-10	-4	0
-13	-11	-5	-1	-4	3	-6	-10	-4
-7	-13	-11	-5	-1	-4	3	-6	-10
0	-7	-13	-11	-5	-1	-4	3	-6
-1	0	-7	-13	-11	-5	-1	-4	3
-5	-1	0	-7	-13	-11	-5	-1	-4
2	-5	-1	0	-7	-13	-11	-5	-1
-8	2	-5	-1	0	-7	-13	-11	-5
-5	-8	2	-5	-1	0	-7	-13	-11
-2	-5	-8	2	-5	-1	0	-7	-13
-4	-2	-5	-8	2	-5	-1	0	-7
4	-4	-2	-5	-8	2	-5	-1	0
-6	4	-4	-2	-5	-8	2	-5	-1
-1	-6	4	-4	-2	-5	-8	2	-5
-4	-1	-6	4	-4	-2	-5	-8	2
-7	-4	-1	-6	4	-4	-2	-5	-8
-2	-7	-4	-1	-6	4	-4	-2	-5
-4	-2	-7	-4	-1	-6	4	-4	-2
4	-4	-2	-7	-4	-1	-6	4	-4
8	4	-4	-2	-7	-4	-1	-6	4
1	8	4	-4	-2	-7	-4	-1	-6
-8	1	8	4	-4	-2	-7	-4	-1
-4	-8	1	8	4	-4	-2	-7	-4
-8	-4	-8	1	8	4	-4	-2	-7
-3	-8	-4	-8	1	8	4	-4	-2
2	-3	-8	-4	-8	1	8	4	-4
3	2	-3	-8	-4	-8	1	8	4
-3	3	2	-3	-8	-4	-8	1	8
-9	-3	3	2	-3	-8	-4	-8	1
-5	-9	-3	3	2	-3	-8	-4	-8
-3	-5	-9	-3	3	2	-3	-8	-4
1	-3	-5	-9	-3	3	2	-3	-8
5	1	-3	-5	-9	-3	3	2	-3
-4	5	1	-3	-5	-9	-3	3	2
-9	-4	5	1	-3	-5	-9	-3	3
-4	-9	-4	5	1	-3	-5	-9	-3
1	-4	-9	-4	5	1	-3	-5	-9
-14	1	-4	-9	-4	5	1	-3	-5
-8	-14	1	-4	-9	-4	5	1	-3
-17	-8	-14	1	-4	-9	-4	5	1
-1	-17	-8	-14	1	-4	-9	-4	5
-9	-1	-17	-8	-14	1	-4	-9	-4
-9	-9	-1	-17	-8	-14	1	-4	-9
-6	-9	-9	-1	-17	-8	-14	1	-4
1	-6	-9	-9	-1	-17	-8	-14	1
0	1	-6	-9	-9	-1	-17	-8	-14
1	0	1	-6	-9	-9	-1	-17	-8
-3	1	0	1	-6	-9	-9	-1	-17
6	-3	1	0	1	-6	-9	-9	-1
-3	6	-3	1	0	1	-6	-9	-9
-3	-3	6	-3	1	0	1	-6	-9
-1	-3	-3	6	-3	1	0	1	-6
-1	-1	-3	-3	6	-3	1	0	1
1	-1	-1	-3	-3	6	-3	1	0
1	1	-1	-1	-3	-3	6	-3	1
-5	1	1	-1	-1	-3	-3	6	-3
1	-5	1	1	-1	-1	-3	-3	6
-13	1	-5	1	1	-1	-1	-3	-3
-15	-13	1	-5	1	1	-1	-1	-3
1	-15	-13	1	-5	1	1	-1	-1
2	1	-15	-13	1	-5	1	1	-1
-6	2	1	-15	-13	1	-5	1	1
1	-6	2	1	-15	-13	1	-5	1
-1	1	-6	2	1	-15	-13	1	-5
-13	-1	1	-6	2	1	-15	-13	1
-7	-13	-1	1	-6	2	1	-15	-13
-6	-7	-13	-1	1	-6	2	1	-15
4	-6	-7	-13	-1	1	-6	2	1
1	4	-6	-7	-13	-1	1	-6	2
-5	1	4	-6	-7	-13	-1	1	-6
-10	-5	1	4	-6	-7	-13	-1	1
-15	-10	-5	1	4	-6	-7	-13	-1
-8	-15	-10	-5	1	4	-6	-7	-13
-1	-8	-15	-10	-5	1	4	-6	-7
0	-1	-8	-15	-10	-5	1	4	-6
-5	0	-1	-8	-15	-10	-5	1	4
2	-5	0	-1	-8	-15	-10	-5	1
0	2	-5	0	-1	-8	-15	-10	-5
-15	0	2	-5	0	-1	-8	-15	-10
-23	-15	0	2	-5	0	-1	-8	-15
-5	-23	-15	0	2	-5	0	-1	-8
-1	-5	-23	-15	0	2	-5	0	-1
-6	-1	-5	-23	-15	0	2	-5	0
-9	-6	-1	-5	-23	-15	0	2	-5
