# Supplementary material for: Distributed forecasting and ant colony optimization for the bike-sharing rebalancing problem with unserved demands
Source: PLoS One. 2019 Dec 31;14(12):e0226204. doi: 10.1371/journal.pone.0226204 (PMC6938368; doi:10.1371/journal.pone.0226204)
Supplement: S3 Appendix — (ZIP) [file pone.0226204.s003.zip › ╠ß╜╗╩2╛▌/historical_record/station_3750.csv]

x	x1	x2	x3	x4	x5	x6	x7	x8
12	8	16	11	20	10	4	3	5
6	12	8	16	11	20	10	4	3
27	6	12	8	16	11	20	10	4
5	27	6	12	8	16	11	20	10
20	5	27	6	12	8	16	11	20
9	20	5	27	6	12	8	16	11
8	9	20	5	27	6	12	8	16
4	8	9	20	5	27	6	12	8
3	4	8	9	20	5	27	6	12
16	3	4	8	9	20	5	27	6
12	16	3	4	8	9	20	5	27
19	12	16	3	4	8	9	20	5
10	19	12	16	3	4	8	9	20
15	10	19	12	16	3	4	8	9
6	15	10	19	12	16	3	4	8
10	6	15	10	19	12	16	3	4
13	10	6	15	10	19	12	16	3
12	13	10	6	15	10	19	12	16
16	12	13	10	6	15	10	19	12
7	16	12	13	10	6	15	10	19
3	7	16	12	13	10	6	15	10
-1	3	7	16	12	13	10	6	15
8	-1	3	7	16	12	13	10	6
14	8	-1	3	7	16	12	13	10
24	14	8	-1	3	7	16	12	13
16	24	14	8	-1	3	7	16	12
18	16	24	14	8	-1	3	7	16
9	18	16	24	14	8	-1	3	7
7	9	18	16	24	14	8	-1	3
3	7	9	18	16	24	14	8	-1
10	3	7	9	18	16	24	14	8
15	10	3	7	9	18	16	24	14
7	15	10	3	7	9	18	16	24
13	7	15	10	3	7	9	18	16
5	13	7	15	10	3	7	9	18
15	5	13	7	15	10	3	7	9
23	15	5	13	7	15	10	3	7
18	23	15	5	13	7	15	10	3
11	18	23	15	5	13	7	15	10
18	11	18	23	15	5	13	7	15
19	18	11	18	23	15	5	13	7
6	19	18	11	18	23	15	5	13
14	6	19	18	11	18	23	15	5
9	14	6	19	18	11	18	23	15
0	9	14	6	19	18	11	18	23
1	0	9	14	6	19	18	11	18
5	1	0	9	14	6	19	18	11
1	5	1	0	9	14	6	19	18
4	1	5	1	0	9	14	6	19
4	4	1	5	1	0	9	14	6
1	4	4	1	5	1	0	9	14
3	1	4	4	1	5	1	0	9
12	3	1	4	4	1	5	1	0
24	12	3	1	4	4	1	5	1
23	24	12	3	1	4	4	1	5
19	23	24	12	3	1	4	4	1
6	19	23	24	12	3	1	4	4
20	6	19	23	24	12	3	1	4
18	20	6	19	23	24	12	3	1
12	18	20	6	19	23	24	12	3
15	12	18	20	6	19	23	24	12
18	15	12	18	20	6	19	23	24
11	18	15	12	18	20	6	19	23
1	11	18	15	12	18	20	6	19
22	1	11	18	15	12	18	20	6
18	22	1	11	18	15	12	18	20
20	18	22	1	11	18	15	12	18
20	20	18	22	1	11	18	15	12
23	20	20	18	22	1	11	18	15
11	23	20	20	18	22	1	11	18
8	11	23	20	20	18	22	1	11
17	8	11	23	20	20	18	22	1
24	17	8	11	23	20	20	18	22
31	24	17	8	11	23	20	20	18
32	31	24	17	8	11	23	20	20
29	32	31	24	17	8	11	23	20
7	29	32	31	24	17	8	11	23
8	7	29	32	31	24	17	8	11
28	8	7	29	32	31	24	17	8
24	28	8	7	29	32	31	24	17
17	24	28	8	7	29	32	31	24
21	17	24	28	8	7	29	32	31
19	21	17	24	28	8	7	29	32
6	19	21	17	24	28	8	7	29
6	6	19	21	17	24	28	8	7
12	6	6	19	21	17	24	28	8
3	12	6	6	19	21	17	24	28
19	3	12	6	6	19	21	17	24
