# Supplementary material for: Distributed forecasting and ant colony optimization for the bike-sharing rebalancing problem with unserved demands
Source: PLoS One. 2019 Dec 31;14(12):e0226204. doi: 10.1371/journal.pone.0226204 (PMC6938368; doi:10.1371/journal.pone.0226204)
Supplement: S3 Appendix — (ZIP) [file pone.0226204.s003.zip › ╠ß╜╗╩2╛▌/README.txt]

historical_record: historical demands for 151 stations in Xiasha over 88 days
weather: weather records over 88 days
demand: predicted demands on November 13 for 151 stations in Xiasha by the random forest
distance: actual driving distance between 151 stations in Xiasha
