# Supplementary material for: Distributed forecasting and ant colony optimization for the bike-sharing rebalancing problem with unserved demands
Source: PLoS One. 2019 Dec 31;14(12):e0226204. doi: 10.1371/journal.pone.0226204 (PMC6938368; doi:10.1371/journal.pone.0226204)
Supplement: S3 Appendix — (ZIP) [file pone.0226204.s003.zip › ╠ß╜╗╩2╛▌/weather.csv]

is_Monday	is_Tuesday	is_Wednesday	is_Thursday	is_Friday	is_Saturday	is_holiday	TemperatureC	Dew_PointC	Humidity	Sea_Level_PressurehPa	Wind_SpeedKmh	is_rain
0	0	0	0	0	0	0	29	23	70	1003	2	0
1	0	0	0	0	0	0	27	25	89	1002	2	0
0	1	0	0	0	0	0	29	26	84	1005	3	0
0	0	1	0	0	0	0	28	25	84	1003	6	0
0	0	0	1	0	0	0	29	24	74	998	9	0
0	0	0	0	1	0	0	28	25	84	1002	3	0
0	0	0	0	0	1	0	30	22	62	1004	2	0
0	0	0	0	0	0	0	30	25	74	1006	0	0
1	0	0	0	0	0	0	27	24	84	1006	0	0
0	1	0	0	0	0	0	26	24	89	1007	2	0
0	0	1	0	0	0	0	27	25	89	1006	1	0
0	0	0	1	0	0	0	30	24	70	1002	0	0
0	0	0	0	1	0	0	29	25	79	1003	3	0
0	0	0	0	0	1	0	24	19	73	1010	4	0
0	0	0	0	0	0	0	23	16	65	1013	3	0
1	0	0	0	0	0	0	23	17	69	1014	2	0
0	1	0	0	0	0	0	24	17	65	1014	3	0
0	0	1	0	0	0	0	23	15	61	1015	3	0
0	0	0	1	0	0	0	24	16	61	1014	1	0
0	0	0	0	1	0	0	21	18	83	1016	3	0
0	0	0	0	0	1	0	20	19	94	1018	3	1
0	0	0	0	0	0	0	22	20	88	1018	0	0
1	0	0	0	0	0	0	23	21	88	1015	1	0
0	1	0	0	0	0	0	26	23	83	1011	0	0
0	0	1	0	0	0	0	27	24	84	1012	1	0
0	0	0	1	0	0	0	25	23	89	1014	1	0
0	0	0	0	1	0	0	26	24	89	1012	2	0
0	0	0	0	0	1	0	24	22	89	1009	2	0
0	0	0	0	0	0	0	26	23	83	1010	3	0
1	0	0	0	0	0	0	24	21	83	1013	2	0
0	1	0	0	0	0	0	23	19	78	1015	2	0
0	0	1	0	0	0	0	24	20	78	1015	1	0
0	0	0	1	0	0	1	25	20	74	1015	1	0
0	0	0	0	1	0	1	24	20	78	1014	1	0
0	0	0	0	0	1	1	25	22	83	1011	4	0
0	0	0	0	0	0	0	27	24	84	1009	5	0
1	0	0	0	0	0	0	27	23	79	1009	3	0
0	1	0	0	0	0	0	26	21	74	1010	2	0
0	0	1	0	0	0	0	19	17	88	1017	7	1
0	0	0	1	0	0	0	19	12	64	1020	2	0
0	0	0	0	1	0	0	20	13	64	1018	2	0
0	0	0	0	0	1	0	21	15	68	1012	2	0
0	0	0	0	0	0	0	20	15	73	1015	2	0
1	0	0	0	0	0	0	20	17	83	1018	2	0
0	1	0	0	0	0	1	19	17	88	1018	0	0
0	0	1	0	0	0	1	19	17	88	1017	2	0
0	0	0	1	0	0	1	17	11	68	1020	2	0
0	0	0	0	1	0	1	18	13	73	1019	2	0
0	0	0	0	0	1	1	19	15	78	1017	1	0
0	0	0	0	0	0	1	21	19	88	1015	5	1
1	0	0	0	0	0	1	23	22	94	1010	8	1
0	1	0	0	0	0	0	21	19	88	1010	5	1
0	0	1	0	0	0	0	21	18	83	1016	2	0
0	0	0	1	0	0	0	21	19	88	1015	1	0
0	0	0	0	1	0	0	21	19	88	1016	1	0
0	0	0	0	0	1	0	19	16	83	1019	1	0
0	0	0	0	0	0	0	17	15	88	1019	1	0
1	0	0	0	0	0	0	19	15	78	1016	0	0
0	1	0	0	0	0	0	21	17	78	1019	5	0
0	0	1	0	0	0	0	13	3	51	1026	4	0
0	0	0	1	0	0	0	16	7	55	1027	2	0
0	0	0	0	1	0	0	16	13	82	1025	2	0
0	0	0	0	0	1	0	18	15	83	1023	1	0
0	0	0	0	0	0	0	18	15	83	1023	2	0
1	0	0	0	0	0	0	15	13	88	1021	0	0
0	1	0	0	0	0	0	15	11	77	1022	1	0
0	0	1	0	0	0	0	14	12	88	1021	2	0
0	0	0	1	0	0	0	15	12	82	1020	2	0
0	0	0	0	1	0	0	14	6	59	1022	5	0
0	0	0	0	0	1	0	12	6	67	1024	2	0
0	0	0	0	0	0	0	9	6	82	1024	1	0
1	0	0	0	0	0	0	11	9	88	1022	2	0
0	1	0	0	0	0	0	13	10	82	1022	3	0
0	0	1	0	0	0	0	17	16	94	1022	0	0
0	0	0	1	0	0	0	19	16	83	1023	3	0
0	0	0	0	1	0	0	17	14	82	1023	1	0
0	0	0	0	0	1	0	19	17	88	1020	1	0
0	0	0	0	0	0	0	19	16	83	1021	2	0
1	0	0	0	0	0	0	14	11	82	1028	2	0
0	1	0	0	0	0	0	11	9	88	1027	2	0
0	0	1	0	0	0	0	13	10	82	1022	2	0
0	0	0	1	0	0	0	12	10	88	1023	2	0
0	0	0	0	1	0	0	12	9	82	1021	0	0
0	0	0	0	0	1	0	19	14	73	1018	1	0
0	0	0	0	0	0	0	19	16	83	1023	3	0
1	0	0	0	0	0	0	14	6	59	1027	3	0
0	1	0	0	0	0	0	10	7	82	1025	3	1
0	0	1	0	0	0	0	12	10	88	1023	1	0
